# Supplementary material for: Human memory B cells show plasticity and adopt multiple fates upon recall response to SARS-CoV-2
Source: Nat Immunol. 2023 Apr 27;24(6):955–65. doi: 10.1038/s41590-023-01497-y (PMC10232369; doi:10.1038/s41590-023-01497-y)
Supplement: Source Data Fig. 1 — Statistical source data. [file 41590_2023_1497_MOESM4_ESM.xlsx]

## Sheet: Fig. 1c,d
	Patient ID	Days post-symptom onset	Timepoint	Disease Severity	S+ Bm cells % B cells		Timepoint	ONE	Acute
	CoV-P4	214	SIX	Severe	0.047			SIX	Month 6
	CoV-P5	213	SIX	Severe	0.32			TWELVE	Month 12
	CoV-P5	397	TWELVE	Severe	0.27
	CoV-P21	205	SIX	Mild	0.14
	CoV-P21	388	TWELVE	Mild	0.078
	CoV-P22	17	ONE	Severe	0.2
	CoV-P22	203	SIX	Severe	0.13
	CoV-P24	11	ONE	Severe	0.01
	CoV-P24	207	SIX	Severe	0.49
	CoV-P25	2	ONE	Mild	0.00278
	CoV-P25	184	SIX	Mild	0.057
	CoV-P25	375	TWELVE	Mild	0.06
	CoV-P26	190	SIX	Mild	0.69
	CoV-P31	185	SIX	Severe	0.16
	CoV-P32	5	ONE	Severe	0.00998
	CoV-P33	16	ONE	Severe	0.016
	CoV-P33	188	SIX	Severe	0.76
	CoV-P36	27	ONE	Mild	0.31
	CoV-P36	218	SIX	Mild	0.19
	CoV-P37	16	ONE	Mild	0.067
	CoV-P37	214	SIX	Mild	0.18
	CoV-P37	408	TWELVE	Mild	0.096
	CoV-P39	8	ONE	Mild	0.0038
	CoV-P39	181	SIX	Mild	0.096
	CoV-P40	9	ONE	Mild	0.00494
	CoV-P40	177	SIX	Mild	0.18
	CoV-P41	23	ONE	Severe	0.23
	CoV-P41	224	SIX	Severe	0.3
	CoV-P44	244	SIX	Severe	0.46
	CoV-P45	36	ONE	Severe	0.091
	CoV-P45	245	SIX	Severe	0.16
	CoV-P2	32	ONE	Severe	0.41
	CoV-P2	255	SIX	Severe	0.31
	CoV-P2	394	TWELVE	Severe	0.26
	CoV-P50	33	ONE	Severe	0.064
	CoV-P50	222	SIX	Severe	0.1
	CoV-P50	404	TWELVE	Severe	0.27
	CoV-P52	16	ONE	Severe	0.00465
	CoV-P52	205	SIX	Severe	0.28
	CoV-P57	33	ONE	Severe	0.083
	CoV-P57	225	SIX	Severe	0.15
	CoV-P60	9	ONE	Severe	0
	CoV-P60	195	SIX	Severe	0.24
	CoV-P60	370	TWELVE	Severe	0.25
	CoV-P63	41	ONE	Severe	0.025
	CoV-P63	229	SIX	Severe	0.038
	CoV-P66	12	ONE	Mild	0.064
	CoV-P66	191	SIX	Mild	0.23
	CoV-P94	7	ONE	Mild	0.00168
	CoV-P94	251	SIX	Mild	0.17
	CoV-P106	15	ONE	Severe	0.013
	CoV-P106	117	SIX	Severe	0.12
	CoV-P106	312	TWELVE	Severe	0.049
	CoV-P107	28	ONE	Severe	0
	CoV-P107	214	SIX	Severe	0.03
	CoV-P112	10	ONE	Severe	0.041
	CoV-P112	109	SIX	Severe	0.033
	CoV-P116	15	ONE	Mild	0.057
	CoV-P116	233	SIX	Mild	0.06
	CoV-P116	399	TWELVE	Mild	0.058
	CoV-P117	3	ONE	Severe	0
	CoV-P117	211	SIX	Severe	0.55
	CoV-P119	7	ONE	Mild	0
	CoV-P119	203	SIX	Mild	0.1
	CoV-P120	8	ONE	Mild	0.00494
	CoV-P120	204	SIX	Mild	0.14
	CoV-P121	3	ONE	Mild	0
	CoV-P125	2	ONE	Mild	0.025
	CoV-P125	206	SIX	Mild	0.06
	CoV-P127	7	ONE	Mild	0.1
	CoV-P127	195	SIX	Mild	0.13
	CoV-P129	10	ONE	Mild	0
	CoV-P129	199	SIX	Mild	0.1
	CoV-P131	9	ONE	Mild	0.00135
	CoV-P131	199	SIX	Mild	0.033
	CoV-P131	381	TWELVE	Mild	0.06
	CoV-P133	14	ONE	Mild	0.17
	CoV-P133	199	SIX	Mild	0.1
	CoV-P134	10	ONE	Mild	0.046
	CoV-P134	193	SIX	Mild	0.31
	CoV-P135	10	ONE	Mild	0.094
	CoV-P135	193	SIX	Mild	0.15
	CoV-P140	13	ONE	Mild	0.019
	CoV-P140	203	SIX	Mild	0.12
	CoV-P141	12	ONE	Mild	0.00784
	CoV-P141	203	SIX	Mild	0.083
	CoV-P142	8	ONE	Mild	0.016
	CoV-P142	189	SIX	Mild	0.092
	CoV-P146	38	ONE	Mild	0.13
	CoV-P146	211	SIX	Mild	0.56
	CoV-P147	6	ONE	Mild	0
	CoV-P147	181	SIX	Mild	0.034
	CoV-P147	363	TWELVE	Mild	0.015
	CoV-P148	7	ONE	Mild	0
	CoV-P148	189	SIX	Mild	0.1
	CoV-P149	4	ONE	Mild	0
	CoV-P149	191	SIX	Mild	0
	CoV-P150	5	ONE	Mild	0
	CoV-P150	194	SIX	Mild	0.17
	CoV-P150	362	TWELVE	Mild	0.068
	CoV-P151	4	ONE	Mild	0
	CoV-P151	185	SIX	Mild	0.037
	CoV-P152	10	ONE	Mild	0.016
	CoV-P152	183	SIX	Mild	0.072
	CoV-P152	360	TWELVE	Mild	0.055
	CoV-P154	16	ONE	Mild	0.08
	CoV-P154	202	SIX	Mild	0.27
	CoV-P155	5	ONE	Mild	0.055
	CoV-P155	186	SIX	Mild	0
	CoV-P155	362	TWELVE	Mild	0.053
	CoV-P156	9	ONE	Mild	0.093
	CoV-P157	16	ONE	Mild	0.15
	CoV-P157	189	SIX	Mild	0.27
	CoV-P163	17	ONE	Mild	0.14
	CoV-P163	193	SIX	Mild	0.1
	CoV-P165	17	ONE	Mild	0.039
	CoV-P165	188	SIX	Mild	0.069
	CoV-P167	8	ONE	Mild	0
	CoV-P167	183	SIX	Mild	0.1
	CoV-P167	360	TWELVE	Mild	0.039
	CoV-P170	20	ONE	Mild	0.00601
	CoV-P170	282	SIX	Mild	0.14
	CoV-P174	4	ONE	Severe	0
	CoV-P174	151	SIX	Severe	0.15
	CoV-P175	9	ONE	Severe	0.024
	CoV-P175	156	SIX	Severe	1.02
	CoV-P177	24	ONE	Mild	0.084
	CoV-P177	193	SIX	Mild	0.23
	CoV-P178	14	ONE	Severe	0.043
	CoV-P178	241	SIX	Severe	0.47
	CoV-P178	367	TWELVE	Severe	0.22
	CoV-P179	14	ONE	Mild	0
	CoV-P3	6	ONE	Mild	0
	CoV-P3	230	SIX	Mild	0.14
	CoV-P193	19	ONE	Mild	0.061
	CoV-P193	255	SIX	Mild	0.16
	CoV-P193	359	TWELVE	Mild	0.14

## Sheet: Fig. 1e
	Patient ID	Timepoint	IgG+ % S+ Bm cells	IgM+ % S+ Bm cells	IgA+ % S+ Bm cells		Timepoint	ONE	Acute
	CoV-P5	SIX	95.3	1.16	3.49			SIX	Month 6
	CoV-P5	TWELVE	89.4	0.96	7.69			TWELVE	Month 12
	CoV-P21	SIX	100	0	0
	CoV-P21	TWELVE	88.9	0	11.1
	CoV-P22	ONE	58.3	37.5	4.17
	CoV-P22	SIX	100	0	0
	CoV-P24	SIX	97	0	3.03
	CoV-P25	SIX	84.9	1.89	7.55
	CoV-P25	TWELVE	92.9	1.18	2.35
	CoV-P26	SIX	95.7	2.17	1.09
	CoV-P31	SIX	88	8	1.33
	CoV-P33	SIX	95.1	1.33	1.56
	CoV-P36	ONE	79.5	15.9	3.41
	CoV-P36	SIX	93.1	0	3.45
	CoV-P37	ONE	20.6	61.8	2.94
	CoV-P37	SIX	82.4	1.96	11.8
	CoV-P37	TWELVE	82.1	2.38	9.52
	CoV-P39	SIX	57.9	7.89	26.3
	CoV-P40	SIX	93.2	2.27	4.55
	CoV-P41	ONE	65.7	27.1	6.02
	CoV-P41	SIX	87.7	0	11.4
	CoV-P44	SIX	98.2	0.2	0.81
	CoV-P45	ONE	82.8	6.9	6.9
	CoV-P45	SIX	92	8	0
	CoV-P2	ONE	65.1	11.3	23.6
	CoV-P2	SIX	88	1.81	8.23
	CoV-P2	TWELVE	86.6	0.38	9.2
	CoV-P50	SIX	96.3	0	2.47
	CoV-P50	TWELVE	95.4	0	3.7
	CoV-P52	SIX	90.8	0	6.13
	CoV-P57	ONE	73	18.9	5.41
	CoV-P57	SIX	86.8	0	5.66
	CoV-P60	SIX	91	1	8
	CoV-P60	TWELVE	92.7	0.97	4.85
	CoV-P63	ONE	73.3	20	6.67
	CoV-P66	ONE	17.9	78.6	0
	CoV-P66	SIX	70.4	19.8	7.41
	CoV-P94	SIX	77.2	3.51	15.8
	CoV-P106	ONE	78.6	7.14	14.3
	CoV-P106	SIX	98.1	0	1.85
	CoV-P106	TWELVE	98.1	0	1.89
	CoV-P107	SIX	93.8	0	0
	CoV-P112	ONE	85.2	11.1	3.7
	CoV-P116	ONE	34	62	2
	CoV-P116	SIX	95.7	1.08	1.08
	CoV-P116	TWELVE	95.5	4.49	0
	CoV-P117	SIX	91.3	2.13	6.62
	CoV-P119	SIX	69.2	23.1	7.69
	CoV-P120	SIX	89.9	2.25	6.74
	CoV-P125	SIX	93.1	3.45	3.45
	CoV-P127	SIX	79.7	0	16.9
	CoV-P129	SIX	71.4	14.3	3.57
	CoV-P131	TWELVE	81.4	2.86	11.4
	CoV-P133	ONE	51	39.6	6.25
	CoV-P133	SIX	80	8	10.7
	CoV-P134	ONE	45.3	48	2.67
	CoV-P134	SIX	78	1.3	17.1
	CoV-P135	ONE	53.3	31.1	13.3
	CoV-P135	SIX	83.6	0	14.9
	CoV-P140	SIX	79.2	4.17	12.5
	CoV-P141	SIX	63.2	2.63	21.1
	CoV-P142	SIX	70.2	15.8	3.51
	CoV-P146	ONE	78.7	13.1	3.28
	CoV-P146	SIX	96.7	1.32	1.99
	CoV-P148	SIX	80.5	2.44	12.2
	CoV-P150	SIX	80.6	6.45	9.68
	CoV-P150	TWELVE	71.6	11	9.03
	CoV-P152	SIX	91.1	2.22	4.44
	CoV-P152	TWELVE	90.2	5.88	1.96
	CoV-P154	ONE	28.6	57.1	14.3
	CoV-P154	SIX	93.8	0	0
	CoV-P155	TWELVE	86.8	1.32	6.58
	CoV-P156	ONE	33.6	53.3	9.35
	CoV-P157	ONE	20.3	62.2	16.2
	CoV-P157	SIX	52.2	4.35	26.1
	CoV-P163	ONE	26.8	59.8	7.32
	CoV-P165	ONE	50	30	15
	CoV-P165	SIX	70	10	10
	CoV-P167	SIX	87.5	6.25	6.25
	CoV-P167	TWELVE	85.2	11.1	3.7
	CoV-P170	SIX	95.2	2.4	1.6
	CoV-P174	SIX	93.5	0.81	2.44
	CoV-P175	SIX	97.2	1.46	0.34
	CoV-P177	ONE	36.4	45.5	18.2
	CoV-P177	SIX	67.3	4.24	17
	CoV-P178	SIX	98	0	1.02
	CoV-P178	TWELVE	100	0	0
	CoV-P3	SIX	92	2.65	2.65
	CoV-P193	ONE	24.4	63.4	7.32
	CoV-P193	SIX	85.3	0	2.94
	CoV-P193	TWELVE	77.7	3.85	11.5

## Sheet: Fig 1f
	Patient ID	Timepoint	IgG1+ % S+ Bm cells	IgG3+ % S+ Bm cells		Timepoint	ONE	Acute
	CoV-P5	SIX	76.2	0.58			SIX	Month 6
	CoV-P5	TWELVE	74	2.88			TWELVE	Month 12
	CoV-P21	SIX	79.2	4.17
	CoV-P21	TWELVE	72.2	11.1
	CoV-P22	ONE	33.3	20.8
	CoV-P22	SIX	55.3	15.8
	CoV-P24	SIX	77.3	10.6
	CoV-P25	SIX	67.9	0
	CoV-P25	TWELVE	74.1	1.18
	CoV-P26	SIX	79.3	8.7
	CoV-P31	SIX	76	0
	CoV-P33	SIX	71.1	5.33
	CoV-P36	ONE	68.2	9.09
	CoV-P36	SIX	69	3.45
	CoV-P37	ONE	17.6	0
	CoV-P37	SIX	68.6	3.92
	CoV-P37	TWELVE	61.9	2.38
	CoV-P39	SIX	34.2	0
	CoV-P40	SIX	84.1	2.27
	CoV-P41	ONE	53	4.82
	CoV-P41	SIX	66.7	4.39
	CoV-P44	SIX	78	2.44
	CoV-P45	ONE	72.4	0
	CoV-P45	SIX	58	2
	CoV-P2	ONE	58.5	0.94
	CoV-P2	SIX	63.5	4.02
	CoV-P2	TWELVE	62.1	3.07
	CoV-P50	SIX	70.4	4.94
	CoV-P50	TWELVE	58.3	1.85
	CoV-P52	SIX	62	1.23
	CoV-P57	ONE	45.9	21.6
	CoV-P57	SIX	52.8	9.43
	CoV-P60	SIX	70	7
	CoV-P60	TWELVE	68.4	4.37
	CoV-P63	ONE	66.7	6.67
	CoV-P66	ONE	14.3	0
	CoV-P66	SIX	50.6	6.17
	CoV-P94	SIX	57.9	5.26
	CoV-P106	ONE	57.1	21.4
	CoV-P106	SIX	87	1.85
	CoV-P106	TWELVE	81.1	3.77
	CoV-P107	SIX	56.2	6.25
	CoV-P112	ONE	70.4	11.1
	CoV-P116	ONE	32	1
	CoV-P116	SIX	65.6	4.3
	CoV-P116	TWELVE	75.3	4.49
	CoV-P117	SIX	66.9	3.31
	CoV-P119	SIX	23.1	0
	CoV-P120	SIX	68.5	1.12
	CoV-P125	SIX	72.4	10.3
	CoV-P127	SIX	50.8	5.08
	CoV-P129	SIX	46.4	14.3
	CoV-P131	TWELVE	57.1	1.43
	CoV-P133	ONE	39.6	1.04
	CoV-P133	SIX	64	5.33
	CoV-P134	ONE	37.3	4
	CoV-P134	SIX	61.1	2.33
	CoV-P135	ONE	53.3	0
	CoV-P135	SIX	64.2	0
	CoV-P140	SIX	45.8	0
	CoV-P141	SIX	39.5	5.26
	CoV-P142	SIX	56.1	3.51
	CoV-P146	ONE	72.1	0
	CoV-P146	SIX	59.6	0.66
	CoV-P148	SIX	58.5	4.88
	CoV-P150	SIX	48.4	0
	CoV-P150	TWELVE	51	2.58
	CoV-P152	SIX	48.9	6.67
	CoV-P152	TWELVE	54.9	1.96
	CoV-P154	ONE	23.8	0
	CoV-P154	SIX	65.6	3.12
	CoV-P155	TWELVE	71.1	2.63
	CoV-P156	ONE	24.3	2.8
	CoV-P157	ONE	14.9	4.05
	CoV-P157	SIX	43.5	4.35
	CoV-P163	ONE	18.3	0
	CoV-P165	ONE	40	5
	CoV-P165	SIX	46.7	6.67
	CoV-P167	SIX	50	3.12
	CoV-P167	TWELVE	63	14.8
	CoV-P170	SIX	64	3.2
	CoV-P174	SIX	69.1	5.69
	CoV-P175	SIX	68.4	1.8
	CoV-P177	ONE	27.3	9.09
	CoV-P177	SIX	42.4	4.24
	CoV-P178	SIX	72.6	7.11
	CoV-P178	TWELVE	75	10
	CoV-P3	SIX	57.5	1.77
	CoV-P193	ONE	19.5	4.88
	CoV-P193	SIX	55.9	8.82
	CoV-P193	TWELVE	49.2	3.08
