# Supplementary material for: Human memory B cells show plasticity and adopt multiple fates upon recall response to SARS-CoV-2
Source: Nat Immunol. 2023 Apr 27;24(6):955–65. doi: 10.1038/s41590-023-01497-y (PMC10232369; doi:10.1038/s41590-023-01497-y)
Supplement: Source Data Fig. 2 — Statistical source data. [file 41590_2023_1497_MOESM5_ESM.xlsx]

## Sheet: Fig. 2b
	PatientID	Timepoint	Disease Severity	CD21-CD27+ B cells % S+ Bm cells	CD21+CD27+ B cells % S+ Bm cells	CD21+CD27- B cells % S+ Bm cells	CD21-CD27- B cells % S+ Bm cells		Timepoint	ONE	Acute
	CoV-P5	SIX	Severe	4.65	66.9	25	3.49			SIX	Month 6
	CoV-P5	TWELVE	Severe	2.88	74	21.2	1.92			TWELVE	Month 12
	CoV-P21	SIX	Mild	8.33	29.2	58.3	4.17
	CoV-P21	TWELVE	Mild	0	50	38.9	11.1
	CoV-P22	ONE	Severe	54.2	20.8	8.33	16.7
	CoV-P22	SIX	Severe	7.89	55.3	31.6	5.26
	CoV-P24	SIX	Severe	7.58	68.2	21.2	3.03
	CoV-P25	SIX	Mild	7.55	49.1	39.6	3.77
	CoV-P25	TWELVE	Mild	7.06	52.9	35.3	4.71
	CoV-P26	SIX	Mild	2.17	68.5	28.3	1.09
	CoV-P31	SIX	Severe	16	72	12	0
	CoV-P33	SIX	Severe	11.1	57.1	19.8	12
	CoV-P36	ONE	Mild	44.3	29.5	12.5	13.6
	CoV-P36	SIX	Mild	6.9	51.7	31	10.3
	CoV-P37	ONE	Mild	38.2	61.8	0	0
	CoV-P37	SIX	Mild	7.84	62.7	25.5	3.92
	CoV-P37	TWELVE	Mild	8.33	77.4	9.52	4.76
	CoV-P39	SIX	Mild	0	73.7	26.3	0
	CoV-P40	SIX	Mild	9.09	59.1	27.3	4.55
	CoV-P41	ONE	Severe	38.6	33.1	4.82	23.5
	CoV-P41	SIX	Severe	3.51	40.4	46.5	9.65
	CoV-P44	SIX	Severe	3.05	43.1	49.4	4.47
	CoV-P45	ONE	Severe	34.5	3.45	24.1	37.9
	CoV-P45	SIX	Severe	10	36	40	14
	CoV-P2	ONE	Severe	38.7	43.4	10.4	7.55
	CoV-P2	SIX	Severe	7.43	53.8	31.9	6.83
	CoV-P2	TWELVE	Severe	5.75	71.6	16.1	6.51
	CoV-P50	SIX	Severe	12.3	69.1	11.1	7.41
	CoV-P50	TWELVE	Severe	13	56.5	17.6	13
	CoV-P52	SIX	Severe	6.13	33.7	50.9	9.2
	CoV-P57	ONE	Severe	13.5	35.1	27	24.3
	CoV-P57	SIX	Severe	3.77	37.7	49.1	9.43
	CoV-P60	SIX	Severe	12	51	26	11
	CoV-P60	TWELVE	Severe	6.31	52.9	35	5.83
	CoV-P63	ONE	Severe	40	20	13.3	26.7
	CoV-P66	ONE	Mild	60.7	35.7	0	3.57
	CoV-P66	SIX	Mild	4.94	76.5	17.3	1.23
	CoV-P94	SIX	Mild	13.2	64.9	20.2	1.75
	CoV-P106	ONE	Severe	57.1	35.7	0	7.14
	CoV-P106	SIX	Severe	5.56	38.9	50	5.56
	CoV-P106	TWELVE	Severe	0	32.1	64.2	3.77
	CoV-P107	SIX	Severe	18.8	43.8	12.5	25
	CoV-P112	ONE	Severe	59.3	33.3	0	7.41
	CoV-P116	ONE	Mild	45	35	6	14
	CoV-P116	SIX	Mild	2.15	58.1	39.8	0
	CoV-P116	TWELVE	Mild	1.12	71.9	24.7	2.25
	CoV-P117	SIX	Severe	4.26	82.7	12.3	0.71
	CoV-P119	SIX	Mild	0	46.2	46.2	7.69
	CoV-P120	SIX	Mild	0	77.5	21.3	1.12
	CoV-P125	SIX	Mild	0	58.6	41.4	0
	CoV-P127	SIX	Mild	8.47	49.2	33.9	8.47
	CoV-P129	SIX	Mild	7.14	64.3	28.6	0
	CoV-P131	TWELVE	Mild	1.43	67.1	20	11.4
	CoV-P133	ONE	Mild	65.6	24	4.17	6.25
	CoV-P133	SIX	Mild	8	60	28	4
	CoV-P134	ONE	Mild	69.3	10.7	4	16
	CoV-P134	SIX	Mild	6.99	56	31.9	5.18
	CoV-P135	ONE	Mild	48.9	28.9	0	22.2
	CoV-P135	SIX	Mild	4.48	62.7	23.9	8.96
	CoV-P140	SIX	Mild	0	37.5	58.3	4.17
	CoV-P141	SIX	Mild	0	76.3	18.4	5.26
	CoV-P142	SIX	Mild	5.26	71.9	21.1	1.75
	CoV-P146	ONE	Mild	23	29.5	27.9	19.7
	CoV-P146	SIX	Mild	4.64	25.8	64.9	4.64
	CoV-P148	SIX	Mild	0	46.3	43.9	9.76
	CoV-P150	SIX	Mild	12.9	29	54.8	3.23
	CoV-P150	TWELVE	Mild	1.29	65.8	31	1.94
	CoV-P152	SIX	Mild	6.67	68.9	22.2	2.22
	CoV-P152	TWELVE	Mild	0	72.5	25.5	1.96
	CoV-P154	ONE	Mild	61.9	14.3	4.76	19
	CoV-P154	SIX	Mild	15.6	46.9	37.5	0
	CoV-P155	TWELVE	Mild	6.58	56.6	22.4	14.5
	CoV-P156	ONE	Mild	62.6	26.2	2.8	8.41
	CoV-P157	ONE	Mild	48.6	28.4	2.7	20.3
	CoV-P157	SIX	Mild	0	43.5	52.2	4.35
	CoV-P163	ONE	Mild	85.4	3.66	2.44	8.54
	CoV-P165	ONE	Mild	40	30	5	25
	CoV-P165	SIX	Mild	3.33	33.3	56.7	6.67
	CoV-P167	SIX	Mild	9.38	43.8	40.6	6.25
	CoV-P167	TWELVE	Mild	3.7	48.1	37	11.1
	CoV-P170	SIX	Mild	6.4	40	42.4	11.2
	CoV-P174	SIX	Severe	5.69	34.1	50.4	9.76
	CoV-P175	SIX	Severe	7.74	48	37.7	6.51
	CoV-P177	ONE	Mild	22.7	36.4	22.7	18.2
	CoV-P177	SIX	Mild	1.82	69.1	28.5	0.61
	CoV-P178	SIX	Severe	13.2	27.4	50.8	8.63
	CoV-P178	TWELVE	Severe	0	40	50	10
	CoV-P3	SIX	Mild	4.42	34.5	59.3	1.77
	CoV-P193	ONE	Mild	53.7	9.76	4.88	31.7
	CoV-P193	SIX	Mild	0	61.8	38.2	0
	CoV-P193	TWELVE	Mild	3.08	78.5	16.9	1.54

## Sheet: Fig. 2c
	PatientID	Timepoint	MFI CD71 S+ Bm cells	MFI Blimp1 S+ Bm cells	MFI Tbet S+ Bm cells	FcRL5+ % S+ Bm cells	MFI Tbet S- Bm cells	MFI Blimp1 S- Bm cells	MFI CD71 S- Bm cells	FcRL5+ % S- Bm cells		Timepoint	ONE	Acute
	CoV-P5	SIX	3830	4796	1577	0.0756	1605	3971	2013	0.0371			SIX	Month 6
	CoV-P5	TWELVE	3049	4632	1507	0.0385	1639	3988	1931	0.0509			TWELVE	Month 12
	CoV-P21	SIX	2555	4624	2473	0.0417	1474	4038	1748	0.0108
	CoV-P21	TWELVE	2372	4414	2497	0.111	1565	4028	1794	0.0122
	CoV-P22	ONE	3920	8362	2970	0.125	1524	5399	1393	0.0163
	CoV-P22	SIX	2068	5549	1188	0	1575	4875	1505	0.0392
	CoV-P24	SIX	3420	4811	1562	0.0303	1550	4133	2050	0.0214
	CoV-P25	SIX	3315	5030	2493	0.0943	1991	3844	1959	0.0326
	CoV-P25	TWELVE	2172	4732	2825	0.0824	2271	4383	1949	0.0493
	CoV-P26	SIX	3124	4692	1459	0.0326	1643	4207	2159	0.0456
	CoV-P31	SIX	3309	4580	1827	0.08	1345	3745	1366	0.0272
	CoV-P33	SIX	2283	4776	1174	0.0622	1278	4375	1563	0.0467
	CoV-P36	ONE	4426	5158	3281	0.114	1738	3425	1609	0.0293
	CoV-P36	SIX	1642	3785	1953	0	1516	3141	1366	0.0144
	CoV-P37	ONE	6545	8093	909	0.147	2569	4742	1717	0.0876
	CoV-P37	SIX	2049	4931	2169	0.0392	2586	4577	1557	0.0419
	CoV-P37	TWELVE	1742	5252	2616	0.107	2571	4675	1544	0.082
	CoV-P39	SIX	2750	4555	2747	0.105	2286	3846	1867	0.0554
	CoV-P40	SIX	3290	4880	2249	0.0227	1920	4267	1908	0.0129
	CoV-P41	ONE	4206	5174	2438	0.199	1518	4006	1721	0.0966
	CoV-P41	SIX	1954	4282	1157	0.0263	1199	3381	1239	0.0296
	CoV-P44	SIX	1573	3759	1110	0.0122	1098	3348	1309	0.0285
	CoV-P45	ONE	3169	4316	1441	0.172	1058	3689	1248	0.0134
	CoV-P45	SIX	2453	3032	382	0.06	1053	3385	1166	0.009
	CoV-P2	ONE	4279	5968	3177	0.0755	3262	4555	1962	0.104
	CoV-P2	SIX	2403	4818	2348	0.0683	3116	4022	1675	0.109
	CoV-P2	TWELVE	2298	5006	2369	0.103	2864	4343	1706	0.123
	CoV-P50	SIX	3734	5400	2898	0.198	2302	4816	2426	0.238
	CoV-P50	TWELVE	2072	4761	3651	0.157	3022	4453	1866	0.0943
	CoV-P52	SIX	1760	4175	1768	0.0368	1328	3682	1421	0.0189
	CoV-P57	ONE	2690	5198	3443	0.0541	1512	3711	1229	0.0156
	CoV-P57	SIX	2435	3767	1787	0.0377	1601	3578	1374	0.018
	CoV-P60	SIX	2667	5875	3003	0.07	3277	5057	1715	0.111
	CoV-P60	TWELVE	2473	4700	2363	0.0291	2847	4016	1639	0.101
	CoV-P63	ONE	2109	4286	2883	0.0667	1593	3345	1309	0.0137
	CoV-P66	ONE	3419	6391	6083	0.214	2214	4720	1593	0.0195
	CoV-P66	SIX	2266	5228	3002	0.037	2316	4699	1786	0.0334
	CoV-P94	SIX	2245	3955	1621	0.0702	1400	3517	1437	0.0265
	CoV-P106	ONE	4275	6116	6505	0.429	1641	3656	1615	0.0494
	CoV-P106	SIX	2751	4560	2219	0.0926	1860	3726	1703	0.0426
	CoV-P106	TWELVE	2035	4373	2147	0.0377	1894	4170	1825	0.0655
	CoV-P107	SIX	1725	4653	1986	0.0625	1360	3976	1190	0.0128
	CoV-P112	ONE	6008	6616	3967	0.296	1866	3480	1698	0.0429
	CoV-P116	ONE	3410	5160	2979	0.08	1538	3393	1487	0.0124
	CoV-P116	SIX	1635	3785	1636	0.0108	1304	3168	1294	0.0068
	CoV-P116	TWELVE	1816	4088	1899	0	1509	3738	1701	0.0343
	CoV-P117	SIX	2765	4065	1532	0.0284	1156	3509	1933	0.0268
	CoV-P119	SIX	2168	3501	1128	0	1208	3259	1307	0.0005
	CoV-P120	SIX	1596	3713	1630	0.0112	1299	3556	1534	0.0356
	CoV-P125	SIX	1881	3671	836	0	1039	3409	1394	0.0284
	CoV-P127	SIX	2367	3808	1004	0.119	1041	3305	1520	0.0739
	CoV-P129	SIX	2488	5003	1414	0.0357	1003	3994	1521	0.014
	CoV-P131	TWELVE	1505	3323	1111	0.0857	856	3153	1237	0.0627
	CoV-P133	ONE	3444	5161	2478	0.0938	1120	3469	1227	0.015
	CoV-P133	SIX	1661	3659	1348	0.0533	1080	3222	1286	0.0259
	CoV-P134	ONE	2984	5614	3458	0.107	1244	3589	1295	0.0184
	CoV-P134	SIX	2257	4398	1139	0.0363	1064	3669	1459	0.0213
	CoV-P135	ONE	3438	5572	2656	0.0667	1310	3571	1255	0.0323
	CoV-P135	SIX	1892	3985	1036	0.0448	1111	3539	1401	0.0566
	CoV-P140	SIX	1436	3524	1783	0	1450	3595	1162	0.0038
	CoV-P141	SIX	2049	3941	1721	0.0526	1336	3432	1457	0.0344
	CoV-P142	SIX	1839	4230	1725	0	1357	3839	1473	0.0219
	CoV-P146	ONE	2384	4374	2379	0.0328	1267	3432	1248	0.0082
	CoV-P146	SIX	1540	3646	1596	0	1127	3411	1232	0.00046
	CoV-P148	SIX	1888	3555	1948	0.0488	1199	3536	1558	0.012
	CoV-P150	SIX	1545	4251	1918	0	1172	3393	1237	0.00097
	CoV-P150	TWELVE	1399	3867	1517	0.0129	1280	3754	1341	0.0136
	CoV-P152	SIX	2601	5046	1756	0.111	1204	3871	1303	0.009
	CoV-P152	TWELVE	1679	4102	1489	0.0196	1182	3714	1450	0.0249
	CoV-P154	ONE	2742	5103	2990	0.143	1439	3644	1274	0.0224
	CoV-P154	SIX	1781	3553	1596	0	1274	3645	1356	0.0164
	CoV-P155	TWELVE	1676	3250	2197	0.197	1275	3379	1781	0.0577
	CoV-P156	ONE	3502	5139	2571	0.15	1516	3744	1447	0.0489
	CoV-P157	ONE	3173	4867	1502	0.027	1016	3554	1311	0.0074
	CoV-P157	SIX	2160	4372	626	0	1024	3805	1217	0.00022
	CoV-P163	ONE	2834	4793	2350	0.0488	1366	3881	1490	0.0322
	CoV-P165	ONE	3583	5013	1709	0.05	1141	3444	1431	0.0236
	CoV-P165	SIX	1457	3236	1210	0	1035	3271	1355	0.0141
	CoV-P167	SIX	1805	3841	1323	0.0625	940	3492	1366	0.0123
	CoV-P167	TWELVE	1850	3797	1317	0	955	3559	1281	0.021
	CoV-P170	SIX	1310	3540	1132	0.016	1146	3396	1057	0.013
	CoV-P174	SIX	1712	4692	1214	0	1104	3860	1189	0.0049
	CoV-P175	SIX	2639	4557	928	0.104	1208	3864	1375	0.0405
	CoV-P177	ONE	3086	5491	1304	0.0909	999	3904	1402	0.0072
	CoV-P177	SIX	2099	4244	832	0.0061	932	3747	1451	0.0123
	CoV-P178	SIX	1816	3547	1084	0.0152	960	3385	1414	0.0112
	CoV-P178	TWELVE	1789	4561	1195	0.05	986	4081	1651	0.0189
	CoV-P3	SIX	1710	5360	1024	0	1185	4583	1139	0.0136
	CoV-P193	ONE	2789	5126	3111	0.0488	1250	4002	1319	0.0152
	CoV-P193	SIX	1772	5589	1286	0	1273	5476	1487	0.0129
	CoV-P193	TWELVE	1556	4806	1097	0.0154	1085	4530	1401	0.0173

## Sheet: Fig. 2d
	PatientID	Timepoint	Ki67+ % S+ Bm cells	Ki67+ % S- Bm cells		Timepoint	ONE	Acute
	CoV-P5	SIX	0.151	0.0145			SIX	Month 6
	CoV-P5	TWELVE	0.0192	0.0156			TWELVE	Month 12
	CoV-P21	SIX	0.0833	0.0231
	CoV-P21	TWELVE	0	0.0162
	CoV-P22	ONE	0.625	0.0398
	CoV-P22	SIX	0.0526	0.0203
	CoV-P24	SIX	0.0606	0.0132
	CoV-P25	SIX	0.189	0.0571
	CoV-P25	TWELVE	0.0235	0.0646
	CoV-P26	SIX	0.0652	0.0194
	CoV-P31	SIX	0.24	0.0279
	CoV-P33	SIX	0.0289	0.0176
	CoV-P36	ONE	0.511	0.0651
	CoV-P36	SIX	0.0345	0.0223
	CoV-P37	ONE	0.765	0.0324
	CoV-P37	SIX	0.0588	0.0181
	CoV-P37	TWELVE	0.0119	0.0121
	CoV-P39	SIX	0.132	0.0353
	CoV-P40	SIX	0.136	0.0449
	CoV-P41	ONE	0.422	0.144
	CoV-P41	SIX	0.184	0.0307
	CoV-P44	SIX	0.0427	0.0344
	CoV-P45	ONE	0.345	0.0318
	CoV-P45	SIX	0.1	0.0199
	CoV-P2	ONE	0.575	0.0562
	CoV-P2	SIX	0.106	0.0244
	CoV-P2	TWELVE	0.0383	0.0166
	CoV-P50	SIX	0.173	0.056
	CoV-P50	TWELVE	0	0.0175
	CoV-P52	SIX	0.0307	0.0077
	CoV-P57	ONE	0.378	0.0178
	CoV-P57	SIX	0.113	0.0127
	CoV-P60	SIX	0.1	0.0066
	CoV-P60	TWELVE	0.0728	0.0066
	CoV-P63	ONE	0.2	0.008
	CoV-P66	ONE	0.643	0.0393
	CoV-P66	SIX	0.0741	0.022
	CoV-P94	SIX	0.0614	0.0201
	CoV-P106	ONE	0.5	0.0156
	CoV-P106	SIX	0.185	0.0208
	CoV-P106	TWELVE	0.0189	0.0205
	CoV-P107	SIX	0.25	0.0503
	CoV-P112	ONE	0.667	0.0154
	CoV-P116	ONE	0.5	0.0476
	CoV-P116	SIX	0.0108	0.0169
	CoV-P116	TWELVE	0.0112	0.0426
	CoV-P117	SIX	0.0851	0.0415
	CoV-P119	SIX	0.154	0.0557
	CoV-P120	SIX	0	0.0279
	CoV-P125	SIX	0.0345	0.0158
	CoV-P127	SIX	0.169	0.0405
	CoV-P129	SIX	0.321	0.0271
	CoV-P131	TWELVE	0.0143	0.0114
	CoV-P133	ONE	0.615	0.0362
	CoV-P133	SIX	0.0267	0.0143
	CoV-P134	ONE	0.627	0.053
	CoV-P134	SIX	0.189	0.0305
	CoV-P135	ONE	0.689	0.044
	CoV-P135	SIX	0.0299	0.0226
	CoV-P140	SIX	0.0833	0.0214
	CoV-P141	SIX	0.0789	0.0203
	CoV-P142	SIX	0.0351	0.0159
	CoV-P146	ONE	0.344	0.0198
	CoV-P146	SIX	0.119	0.0179
	CoV-P148	SIX	0.146	0.0295
	CoV-P150	SIX	0.129	0.0149
	CoV-P150	TWELVE	0.0129	0.0112
	CoV-P152	SIX	0.244	0.0347
	CoV-P152	TWELVE	0.0588	0.0419
	CoV-P154	ONE	0.429	0.0199
	CoV-P154	SIX	0.125	0.044
	CoV-P155	TWELVE	0.0132	0.0557
	CoV-P156	ONE	0.43	0.0376
	CoV-P157	ONE	0.338	0.0196
	CoV-P157	SIX	0.13	0.0179
	CoV-P163	ONE	0.305	0.0439
	CoV-P165	ONE	0.55	0.0373
	CoV-P165	SIX	0.0333	0.0338
	CoV-P167	SIX	0.0938	0.0367
	CoV-P167	TWELVE	0	0.0215
	CoV-P170	SIX	0.016	0.0068
	CoV-P174	SIX	0.0813	0.0185
	CoV-P175	SIX	0.128	0.0179
	CoV-P177	ONE	0.591	0.0248
	CoV-P177	SIX	0.109	0.0273
	CoV-P178	SIX	0.0711	0.0303
	CoV-P178	TWELVE	0	0.0275
	CoV-P3	SIX	0.0531	0.0079
	CoV-P193	ONE	0.585	0.0462
	CoV-P193	SIX	0.0294	0.0244
	CoV-P193	TWELVE	0.0231	0.0231

## Sheet: Fig. 2e
	Cell ID	Group	SHM count		Group	12 months	S+ Bm cells, Month 12 post-infection (non-vac)
	Dataset_1_AAAGCAACAGGCGATA-1	12 months	16			6 months	S+ Bm cells, Month 6 post-infection (pre-vac)
	Dataset_1_AAGCCGCGTCTGCAAT-1	6 months	11			Naive	Naive B cells
	Dataset_1_AAGGAGCTCGGCGCTA-1	6 months	12
	Dataset_1_ACACCCTAGTTATCGC-1	6 months	0
	Dataset_1_ACACCGGCAAGTTAAG-1	6 months	19
	Dataset_1_ACCAGTAAGATCGGGT-1	12 months	27
	Dataset_1_ACCCACTTCTCTAGGA-1	6 months	12
	Dataset_1_ACGGGTCCAGCTGCTG-1	12 months	14
	Dataset_1_ACTGAGTGTGGCAAAC-1	6 months	11
	Dataset_1_ACTGTCCTCAATCTCT-1	6 months	0
	Dataset_1_AGATTGCGTCCAGTGC-1	6 months	7
	Dataset_1_AGCGGTCTCCCAAGAT-1	6 months	5
	Dataset_1_AGCTCCTAGCGTTGCC-1	6 months	12
	Dataset_1_AGGCCACAGTCAATAG-1	6 months	5
	Dataset_1_AGGCCACTCAAGGTAA-1	6 months	11
	Dataset_1_AGGTCATCACATCCGG-1	6 months	13
	Dataset_1_AGTCTTTCACGTCTCT-1	6 months	14
	Dataset_1_AGTTGGTGTTGATTGC-1	6 months	19
	Dataset_1_ATAACGCAGTGGGCTA-1	6 months	17
	Dataset_1_ATAACGCCAGGTCCAC-1	6 months	20
	Dataset_1_ATTATCCGTATCACCA-1	12 months	33
	Dataset_1_ATTCTACGTACAGACG-1	12 months	1
	Dataset_1_CAACTAGCACACCGAC-1	6 months	0
	Dataset_1_CAAGATCGTGTTAAGA-1	6 months	17
	Dataset_1_CAAGGCCTCGGTGTTA-1	6 months	4
	Dataset_1_CACAAACGTTACGTCA-1	6 months	11
	Dataset_1_CACACTCAGCTAACAA-1	12 months	14
	Dataset_1_CACATTTTCGCCTGAG-1	6 months	12
	Dataset_1_CACCAGGGTTTGGCGC-1	6 months	0
	Dataset_1_CAGATCAAGGTGCAAC-1	12 months	12
	Dataset_1_CAGTCCTGTCCGTTAA-1	6 months	8
	Dataset_1_CATATTCTCAACCATG-1	12 months	16
	Dataset_1_CATGACAGTTATTCTC-1	6 months	9
	Dataset_1_CATGACATCTAAGCCA-1	6 months	28
	Dataset_1_CCACCTATCCATGAGT-1	12 months	7
	Dataset_1_CCATTCGGTCACCCAG-1	6 months	11
	Dataset_1_CCGGGATAGTCGATAA-1	6 months	4
	Dataset_1_CCGGGATAGTTCGATC-1	12 months	9
	Dataset_1_CCGTGGACACAGATTC-1	6 months	6
	Dataset_1_CCGTGGATCCTCATTA-1	12 months	16
	Dataset_1_CCTAAAGTCTTCAACT-1	12 months	18
	Dataset_1_CCTACCAGTCGCGAAA-1	12 months	20
	Dataset_1_CCTACCAGTTCAGACT-1	6 months	8
	Dataset_1_CCTTACGCAATAGAGT-1	12 months	0
	Dataset_1_CGAGCCAGTAGTAGTA-1	12 months	17
	Dataset_1_CGCGTTTAGAAGAAGC-1	12 months	10
	Dataset_1_CGCTTCACATAAGACA-1	6 months	3
	Dataset_1_CGGACACGTACTCAAC-1	12 months	5
	Dataset_1_CGGACTGCAAGTCTAC-1	12 months	8
	Dataset_1_CGGAGTCGTTATCACG-1	12 months	20
	Dataset_1_CGGCTAGTCAGAGACG-1	12 months	28
	Dataset_1_CGTGAGCAGTAGGTGC-1	6 months	13
	Dataset_1_CTAAGACCACCGAAAG-1	6 months	7
	Dataset_1_CTAGCCTAGTGTTTGC-1	6 months	17
	Dataset_1_CTCTACGTCGAATGCT-1	12 months	19
	Dataset_1_CTCTGGTCAAGGGTCA-1	12 months	5
	Dataset_1_CTGATCCAGATAGTCA-1	12 months	5
	Dataset_1_GAAACTCGTCAGAGGT-1	12 months	26
	Dataset_1_GACCTGGGTCCAAGTT-1	6 months	16
	Dataset_1_GATCTAGCAGTGACAG-1	12 months	13
	Dataset_1_GATCTAGCATCACGAT-1	12 months	2
	Dataset_1_GATGAGGTCCCGACTT-1	6 months	39
	Dataset_1_GCAAACTGTGCGATAG-1	6 months	5
	Dataset_1_GCAGCCAGTCAATACC-1	6 months	16
	Dataset_1_GCGGGTTGTGGGTCAA-1	12 months	20
	Dataset_1_GCTTCCAAGGCAGTCA-1	6 months	0
	Dataset_1_GGAAAGCAGAAGAAGC-1	12 months	12
	Dataset_1_GGATGTTGTATGAATG-1	6 months	14
	Dataset_1_GGCCGATGTCGCTTTC-1	6 months	10
	Dataset_1_GGGATGAAGTGTCTCA-1	6 months	9
	Dataset_1_GGGCACTCATTGGTAC-1	12 months	19
	Dataset_1_GGGCATCGTGTCAATC-1	6 months	19
	Dataset_1_GTAACTGGTTCAACCA-1	12 months	14
	Dataset_1_GTATCTTGTCTCCCTA-1	12 months	17
	Dataset_1_GTATTCTGTCACCTAA-1	6 months	18
	Dataset_1_GTCTTCGCACGTGAGA-1	12 months	13
	Dataset_1_GTTCATTCACCCATGG-1	6 months	8
	Dataset_1_GTTTCTAAGGAACTGC-1	6 months	13
	Dataset_1_TACACGAGTTTGCATG-1	6 months	27
	Dataset_1_TAGACCACAAATACAG-1	12 months	16
	Dataset_1_TAGGCATAGCTACCGC-1	6 months	6
	Dataset_1_TCAACGACAGTGGAGT-1	6 months	20
	Dataset_1_TCACGAAAGATGTGGC-1	12 months	33
	Dataset_1_TCAGCTCTCGCCTGAG-1	12 months	14
	Dataset_1_TCATTTGAGCCTTGAT-1	12 months	16
	Dataset_1_TCCCGATCACTGCCAG-1	12 months	13
	Dataset_1_TCGAGGCTCGCTGATA-1	6 months	13
	Dataset_1_TCGCGTTCAAACTGTC-1	6 months	5
	Dataset_1_TCGCGTTTCTCAAGTG-1	6 months	16
	Dataset_1_TCTATTGGTAGTACCT-1	6 months	14
	Dataset_1_TCTCATAGTGAGTGAC-1	12 months	11
	Dataset_1_TCTGAGAGTTCACGGC-1	6 months	10
	Dataset_1_TGAAAGAAGACTTGAA-1	12 months	9
	Dataset_1_TGACTTTTCCAGTATG-1	12 months	16
	Dataset_1_TGCGTGGCACACCGAC-1	12 months	16
	Dataset_1_TGGCCAGTCTCATTCA-1	6 months	5
	Dataset_1_TTCGGTCAGAAGGGTA-1	12 months	8
	Dataset_1_TTCTCAAAGAACAATC-1	12 months	11
	Dataset_1_TTGCCGTTCTTGTATC-1	6 months	11
	Dataset_2_AAACCTGGTGTTCTTT-1	6 months	22
	Dataset_2_AAGGCAGAGAGCAATT-1	6 months	14
	Dataset_2_ACACCAAAGGAGTAGA-1	6 months	18
	Dataset_2_ACTTTCAAGCCACGTC-1	6 months	4
	Dataset_2_AGAGCGAGTTGATTCG-1	6 months	1
	Dataset_2_AGGCCGTCACAGGTTT-1	6 months	25
	Dataset_2_ATAGACCCAAGTCATC-1	6 months	25
	Dataset_2_ATCATCTGTACCGAGA-1	12 months	15
	Dataset_2_ATCATCTTCGCCCTTA-1	6 months	18
	Dataset_2_ATGAGGGTCGCCTGAG-1	12 months	24
	Dataset_2_CAACCAACACTGTTAG-1	12 months	13
	Dataset_2_CACATAGGTAAGTGGC-1	12 months	32
	Dataset_2_CACATAGTCTGTCTAT-1	6 months	11
	Dataset_2_CACATTTGTGTTGAGG-1	12 months	26
	Dataset_2_CAGAATCTCGGCGGTT-1	6 months	20
	Dataset_2_CAGAGAGGTAGAGTGC-1	12 months	17
	Dataset_2_CATCCACGTTCGGCAC-1	12 months	12
	Dataset_2_CATGACAAGGGTATCG-1	12 months	1
	Dataset_2_CATGACACAGGAATCG-1	6 months	21
	Dataset_2_CCTTCGAGTCGACTGC-1	12 months	9
	Dataset_2_CGAGCCAAGTGTACGG-1	6 months	8
	Dataset_2_CGGACGTAGCACACAG-1	6 months	0
	Dataset_2_CGGACTGCACTTGGAT-1	6 months	20
	Dataset_2_CGTCAGGCACAGACAG-1	6 months	14
	Dataset_2_CGTCAGGGTCCGACGT-1	12 months	12
	Dataset_2_CTAAGACCAATGTTGC-1	6 months	18
	Dataset_2_CTCATTATCGGTGTCG-1	12 months	7
	Dataset_2_CTGCGGAAGTCCGTAT-1	6 months	13
	Dataset_2_GACGTGCTCGGTCTAA-1	6 months	20
	Dataset_2_GATCGTACAAACGTGG-1	6 months	21
	Dataset_2_GATTCAGAGTCAAGGC-1	6 months	22
	Dataset_2_GCATGCGCATCGATGT-1	12 months	10
	Dataset_2_GCATGTATCTTTCCTC-1	12 months	23
	Dataset_2_GCGCAGTTCGGCGCAT-1	6 months	22
	Dataset_2_GGGACCTCATTGTGCA-1	12 months	21
	Dataset_2_GTGAAGGGTTAGAACA-1	12 months	14
	Dataset_2_GTGGGTCAGAGCAATT-1	6 months	12
	Dataset_2_GTGGGTCAGGGCATGT-1	6 months	20
	Dataset_2_GTTACAGAGAATTGTG-1	12 months	18
	Dataset_2_TAAGAGATCACCCGAG-1	6 months	24
	Dataset_2_TAAGAGATCAGCAACT-1	6 months	16
	Dataset_2_TACCTATGTATAGTAG-1	12 months	23
	Dataset_2_TACTTACGTGTTGGGA-1	12 months	32
	Dataset_2_TAGCCGGGTCTCAACA-1	6 months	23
	Dataset_2_TATGCCCAGGGCTCTC-1	6 months	1
	Dataset_2_TCACGAAAGTTTCCTT-1	12 months	27
	Dataset_2_TCGAGGCCACCGATAT-1	12 months	22
	Dataset_2_TGAGCATGTTGGGACA-1	6 months	13
	Dataset_2_TGCTACCCAGGCTCAC-1	6 months	11
	Dataset_2_TGGACGCCAAGTAATG-1	12 months	0
	Dataset_2_TGGGCGTCATCCGTGG-1	6 months	18
	Dataset_2_TTCGAAGAGAGCCTAG-1	6 months	0
	Dataset_3_AACTCTTCACAACGTT-1	12 months	6
	Dataset_3_AAGACCTGTCTCTCGT-1	12 months	0
	Dataset_3_AAGGCAGAGTCGAGTG-1	12 months	20
	Dataset_3_ACATGGTGTCCTAGCG-1	12 months	12
	Dataset_3_ACCGTAAAGCGCTTAT-1	12 months	16
	Dataset_3_ACCTTTACATGATCCA-1	12 months	11
	Dataset_3_ACCTTTATCGCTTGTC-1	12 months	24
	Dataset_3_ACGATGTAGGCGACAT-1	12 months	4
	Dataset_3_ACTGCTCAGAAACCTA-1	12 months	11
	Dataset_3_ACTGCTCAGGGTTTCT-1	12 months	9
	Dataset_3_AGACGTTGTTCCGGCA-1	12 months	15
	Dataset_3_AGCAGCCTCACATGCA-1	12 months	13
	Dataset_3_AGCATACAGCATCATC-1	12 months	13
	Dataset_3_AGCTCTCCATCACGTA-1	12 months	25
	Dataset_3_AGCTTGAAGCCACGCT-1	12 months	8
	Dataset_3_AGGCCACAGTTAAGTG-1	12 months	20
	Dataset_3_AGGGAGTTCATTCACT-1	12 months	17
	Dataset_3_AGGTCATCAACGCACC-1	12 months	27
	Dataset_3_AGGTCCGTCGGCGCTA-1	12 months	12
	Dataset_3_AGTTGGTCATTAGGCT-1	12 months	5
	Dataset_3_ATAGACCAGTGGTAAT-1	12 months	20
	Dataset_3_ATCTACTCACTCAGGC-1	12 months	33
	Dataset_3_ATCTGCCAGACAGAGA-1	12 months	2
	Dataset_3_ATGCGATGTATGAAAC-1	12 months	30
	Dataset_3_ATGTGTGAGAGTACAT-1	12 months	14
	Dataset_3_ATTATCCGTTATCACG-1	12 months	25
	Dataset_3_CAAGAAAAGTCACGCC-1	12 months	15
	Dataset_3_CACAAACCAAACCTAC-1	12 months	21
	Dataset_3_CACACAATCTCACATT-1	12 months	33
	Dataset_3_CACCACTAGTATTGGA-1	12 months	19
	Dataset_3_CACCTTGCAGTCTTCC-1	12 months	24
	Dataset_3_CACTCCACATGCTAGT-1	12 months	14
	Dataset_3_CAGAGAGCAAGCTGGA-1	12 months	28
	Dataset_3_CAGCCGAGTGGCTCCA-1	12 months	25
	Dataset_3_CAGCGACGTCATTAGC-1	12 months	15
	Dataset_3_CATTATCAGCTGAAAT-1	12 months	13
	Dataset_3_CCACCTAAGCATCATC-1	12 months	19
	Dataset_3_CCACGGAGTAAATGAC-1	12 months	9
	Dataset_3_CCGTGGAGTGCACTTA-1	12 months	28
	Dataset_3_CCTAAAGAGAATGTGT-1	12 months	22
	Dataset_3_CCTAAAGGTAGCTGCC-1	12 months	17
	Dataset_3_CCTACCACATTACGAC-1	12 months	10
	Dataset_3_CCTATTACATACCATG-1	12 months	25
	Dataset_3_CCTTCCCTCAGTTGAC-1	12 months	28
	Dataset_3_CGAATGTGTCGGATCC-1	12 months	23
	Dataset_3_CGACTTCGTACGACCC-1	12 months	19
	Dataset_3_CGAGCACGTGCTGTAT-1	12 months	28
	Dataset_3_CGATGGCAGTAAGTAC-1	12 months	24
	Dataset_3_CGCTATCAGTCCTCCT-1	12 months	36
	Dataset_3_CGCTTCAGTTCGTCTC-1	12 months	0
	Dataset_3_CGTAGGCTCATGTCTT-1	12 months	15
	Dataset_3_CGTCAGGCATTGAGCT-1	12 months	22
	Dataset_3_CGTTCTGCATGCCTTC-1	12 months	42
	Dataset_3_CTAACTTAGCGTGAAC-1	12 months	10
	Dataset_3_CTACACCTCACTCTTA-1	12 months	21
	Dataset_3_CTACATTTCATCTGTT-1	12 months	26
	Dataset_3_CTACCCAAGTTGCAGG-1	12 months	19
	Dataset_3_CTAGCCTAGTGATCGG-1	12 months	23
	Dataset_3_CTCGAGGAGACCCACC-1	12 months	33
	Dataset_3_CTCGGGACATTGTGCA-1	12 months	15
	Dataset_3_CTCGTACAGCCCTAAT-1	12 months	17
	Dataset_3_CTCGTACTCCTAAGTG-1	12 months	18
	Dataset_3_CTCTACGCAACTTGAC-1	12 months	12
	Dataset_3_CTGCGGAAGTGTCCAT-1	12 months	27
	Dataset_3_CTTACCGAGAAGGACA-1	12 months	20
	Dataset_3_CTTAGGATCTGTGCAA-1	12 months	27
	Dataset_3_GAAATGATCGTCTGCT-1	12 months	4
	Dataset_3_GACGTTAGTCAACTGT-1	12 months	46
	Dataset_3_GACTGCGAGCTCCTCT-1	12 months	21
	Dataset_3_GAGTCCGGTACTTAGC-1	12 months	6
	Dataset_3_GAGTCCGGTTCCACTC-1	12 months	25
	Dataset_3_GCAGTTATCGGATGGA-1	12 months	36
	Dataset_3_GCATGATGTCCGAAGA-1	12 months	25
	Dataset_3_GCATGTAGTCAAACTC-1	12 months	20
	Dataset_3_GCCAAATAGATGCGAC-1	12 months	23
	Dataset_3_GCGCAACTCGGTGTTA-1	12 months	27
	Dataset_3_GCGGGTTCATGGAATA-1	12 months	37
	Dataset_3_GCTCTGTCACAAGCCC-1	12 months	12
	Dataset_3_GCTGGGTAGGCCGAAT-1	12 months	21
	Dataset_3_GCTGGGTCAAAGCAAT-1	12 months	17
	Dataset_3_GCTTCCATCCACGCAG-1	12 months	6
	Dataset_3_GGACGTCAGGTGATAT-1	12 months	25
	Dataset_3_GGAGCAATCAACTCTT-1	12 months	16
	Dataset_3_GGATGTTTCCACTCCA-1	12 months	22
	Dataset_3_GGCTCGAAGGCAGTCA-1	12 months	19
	Dataset_3_GGGAATGAGTCATGCT-1	12 months	3
	Dataset_3_GGGCATCGTTCCACGG-1	12 months	25
	Dataset_3_GGGTCTGGTTGCGCAC-1	12 months	0
	Dataset_3_GTCCTCAAGAGGGATA-1	12 months	2
	Dataset_3_GTCGGGTGTATCGCAT-1	12 months	20
	Dataset_3_GTGCAGCTCAATAAGG-1	12 months	3
	Dataset_3_GTTAAGCGTGTGGCTC-1	12 months	23
	Dataset_3_GTTCGGGAGAGGGATA-1	12 months	25
	Dataset_3_GTTCTCGAGGAGTCTG-1	12 months	11
	Dataset_3_GTTCTCGGTAGAGTGC-1	12 months	23
	Dataset_3_TAAGCGTCAGGTCGTC-1	12 months	24
	Dataset_3_TACCTTATCCTAGTGA-1	12 months	13
	Dataset_3_TACTTGTGTTCAGGCC-1	12 months	19
	Dataset_3_TAGGCATAGTCGTTTG-1	12 months	9
	Dataset_3_TATCAGGTCGTAGATC-1	12 months	28
	Dataset_3_TCAATCTAGAAGATTC-1	12 months	26
	Dataset_3_TCAATCTAGAGACTAT-1	12 months	8
	Dataset_3_TCAGGATGTACCTACA-1	12 months	23
	Dataset_3_TCAGGTACAACGATCT-1	12 months	8
	Dataset_3_TCAGGTATCGTCACGG-1	12 months	36
	Dataset_3_TCATTTGAGTTGCAGG-1	12 months	10
	Dataset_3_TCCACACAGTAACCCT-1	12 months	16
	Dataset_3_TCGAGGCAGCCGTCGT-1	12 months	9
	Dataset_3_TCGCGAGTCAGCTTAG-1	12 months	26
	Dataset_3_TCGTACCAGCGTTGCC-1	12 months	24
	Dataset_3_TCTCATAGTATGAATG-1	12 months	22
	Dataset_3_TCTGAGACACGCTTTC-1	12 months	8
	Dataset_3_TGACAACGTCAATGTC-1	12 months	0
	Dataset_3_TGACAACGTTTGCATG-1	12 months	13
	Dataset_3_TGACTAGCACATTAGC-1	12 months	23
	Dataset_3_TGAGAGGAGAGGGATA-1	12 months	12
	Dataset_3_TGCGCAGTCGCAGGCT-1	12 months	12
	Dataset_3_TGCTACCCAAGCTGGA-1	12 months	22
	Dataset_3_TGCTACCCAGACACTT-1	12 months	19
	Dataset_3_TGGCGCAGTACACCGC-1	12 months	28
	Dataset_3_TGGCTGGAGATGAGAG-1	12 months	17
	Dataset_3_TGGGCGTAGAGAGCTC-1	12 months	21
	Dataset_3_TGGTTAGCAGGGTTAG-1	12 months	20
	Dataset_3_TGGTTCCCAGTATCTG-1	12 months	24
	Dataset_3_TGTGGTATCACAGTAC-1	12 months	21
	Dataset_3_TTAGGACAGGAATGGA-1	12 months	23
	Dataset_3_TTAGGCAAGCGTTGCC-1	12 months	23
	Dataset_3_TTCGGTCCAGGGTATG-1	12 months	5
	Dataset_3_TTCTACACAATAGAGT-1	12 months	16
	Dataset_3_TTCTTAGAGATCGATA-1	12 months	22
	Dataset_3_TTCTTAGCACAGACAG-1	12 months	9
	Dataset_3_TTGGCAAAGCCACTAT-1	12 months	16
	Dataset_3_TTTGGTTAGGACAGCT-1	12 months	14
	Dataset_4_AAACCTGTCAGGCCCA-1	6 months	12
	Dataset_4_AAACCTGTCGAACGGA-1	6 months	8
	Dataset_4_AAACCTGTCGCCTGTT-1	6 months	9
	Dataset_4_AAACGGGGTCCTAGCG-1	6 months	19
	Dataset_4_AAAGTAGGTTGATTCG-1	6 months	10
	Dataset_4_AAAGTAGTCATTGCGA-1	6 months	17
	Dataset_4_AAATGCCAGGCCCTCA-1	6 months	13
	Dataset_4_AAATGCCGTTATCCGA-1	6 months	22
	Dataset_4_AACACGTCACTCGACG-1	6 months	0
	Dataset_4_AACCATGTCACAACGT-1	6 months	14
	Dataset_4_AACCGCGAGACTTGAA-1	6 months	0
	Dataset_4_AACCGCGTCCCTGACT-1	6 months	23
	Dataset_4_AACTCAGCAGTATAAG-1	6 months	3
	Dataset_4_AACTCCCAGACCACGA-1	6 months	28
	Dataset_4_AACTCCCCAGTCTTCC-1	6 months	0
	Dataset_4_AACTCTTTCGCCCTTA-1	6 months	9
	Dataset_4_AACTTTCAGATAGCAT-1	6 months	12
	Dataset_4_AACTTTCTCACTTACT-1	6 months	0
	Dataset_4_AAGACCTGTTTGGCGC-1	6 months	15
	Dataset_4_AAGGCAGGTCTCTTTA-1	6 months	28
	Dataset_4_AAGGTTCGTCAACATC-1	6 months	7
	Dataset_4_AAGTCTGGTACAGTTC-1	6 months	14
	Dataset_4_AAGTCTGGTTGTCTTT-1	6 months	22
	Dataset_4_AATCCAGAGAGAGCTC-1	6 months	16
	Dataset_4_ACACCAACAGCGTCCA-1	6 months	19
	Dataset_4_ACAGCCGGTAAATGTG-1	6 months	0
	Dataset_4_ACAGCTACATTAGCCA-1	6 months	32
	Dataset_4_ACAGCTATCCTCATTA-1	6 months	13
	Dataset_4_ACATACGAGAGCTGGT-1	6 months	12
	Dataset_4_ACATACGAGCGATTCT-1	6 months	22
	Dataset_4_ACATGGTCAATCGAAA-1	6 months	20
	Dataset_4_ACATGGTCACATGGGA-1	6 months	9
	Dataset_4_ACATGGTGTCATGCAT-1	6 months	9
	Dataset_4_ACCAGTATCCAAACTG-1	6 months	14
	Dataset_4_ACCCACTAGAGTAAGG-1	6 months	26
	Dataset_4_ACCCACTCACACCGAC-1	6 months	17
	Dataset_4_ACCCACTGTTACGTCA-1	6 months	18
	Dataset_4_ACCGTAAGTCAACTGT-1	6 months	18
	Dataset_4_ACCGTAATCAGAGCTT-1	6 months	18
	Dataset_4_ACGAGCCTCAATAAGG-1	6 months	23
	Dataset_4_ACGATACGTTGCCTCT-1	6 months	8
	Dataset_4_ACGATGTAGGCACATG-1	6 months	33
	Dataset_4_ACGATGTTCCTTGGTC-1	6 months	20
	Dataset_4_ACGCCAGCAATGGATA-1	6 months	15
	Dataset_4_ACGCCAGGTAGCGCTC-1	6 months	13
	Dataset_4_ACGGAGAAGGCCGAAT-1	6 months	14
	Dataset_4_ACGGAGACACACAGAG-1	6 months	28
	Dataset_4_ACGGAGACATGCAACT-1	6 months	24
	Dataset_4_ACGGGCTTCAGAGGTG-1	6 months	15
	Dataset_4_ACGGGTCAGCAGATCG-1	6 months	15
	Dataset_4_ACGTCAAAGCTGCAAG-1	6 months	0
	Dataset_4_ACGTCAATCGTACCGG-1	6 months	2
	Dataset_4_ACGTCAATCTGCAAGT-1	6 months	8
	Dataset_4_ACTATCTAGGCGTACA-1	6 months	0
	Dataset_4_ACTATCTAGTGCGTGA-1	6 months	15
	Dataset_4_ACTATCTGTAATCGTC-1	6 months	0
	Dataset_4_ACTATCTGTCAGAGGT-1	6 months	8
	Dataset_4_ACTGAACTCAATCACG-1	6 months	22
	Dataset_4_ACTGATGCATACCATG-1	6 months	10
	Dataset_4_ACTGCTCTCAGCACAT-1	6 months	18
	Dataset_4_ACTGTCCTCATTGCCC-1	6 months	16
	Dataset_4_ACTTACTCAAGCTGTT-1	6 months	16
	Dataset_4_ACTTACTTCAGCCTAA-1	6 months	4
	Dataset_4_ACTTTCAAGGCCATAG-1	6 months	37
	Dataset_4_ACTTTCACAGGCAGTA-1	6 months	0
	Dataset_4_AGACGTTCACGGTAAG-1	6 months	12
	Dataset_4_AGACGTTCATCGGACC-1	6 months	16
	Dataset_4_AGAGTGGAGTATCGAA-1	6 months	26
	Dataset_4_AGAGTGGTCCCATTAT-1	6 months	1
	Dataset_4_AGATTGCGTGTAACGG-1	6 months	7
	Dataset_4_AGATTGCTCTAACTCT-1	6 months	6
	Dataset_4_AGCGGTCGTGAGCGAT-1	6 months	11
	Dataset_4_AGCGGTCGTGCTAGCC-1	6 months	18
	Dataset_4_AGCGTATGTGTTGGGA-1	6 months	19
	Dataset_4_AGCTCTCAGTCGTTTG-1	6 months	13
	Dataset_4_AGCTTGAAGCGTTTAC-1	6 months	9
	Dataset_4_AGCTTGACAAAGTCAA-1	6 months	13
	Dataset_4_AGGCCACCAATCCAAC-1	6 months	10
	Dataset_4_AGGCCACCAGTGACAG-1	6 months	3
	Dataset_4_AGGCCACTCGAATCCA-1	6 months	9
	Dataset_4_AGGCCACTCGAATGGG-1	6 months	16
	Dataset_4_AGGCCGTCAGCTCCGA-1	6 months	14
	Dataset_4_AGGCCGTTCTCTGTCG-1	6 months	14
	Dataset_4_AGGGAGTAGTAGGCCA-1	6 months	5
	Dataset_4_AGGGAGTCAGCCACCA-1	6 months	19
	Dataset_4_AGGGATGAGCTGATAA-1	6 months	11
	Dataset_4_AGGGTGACACGTGAGA-1	6 months	8
	Dataset_4_AGGGTGATCAGCACAT-1	6 months	12
	Dataset_4_AGGTCATCAGGGTACA-1	6 months	0
	Dataset_4_AGGTCCGAGGACAGAA-1	6 months	0
	Dataset_4_AGGTCCGTCTAAGCCA-1	6 months	10
	Dataset_4_AGTAGTCAGCTTTGGT-1	6 months	65
	Dataset_4_AGTAGTCCACCTGGTG-1	6 months	16
	Dataset_4_AGTAGTCGTAGCTAAA-1	6 months	18
	Dataset_4_AGTAGTCTCAAACCAC-1	6 months	19
	Dataset_4_AGTGAGGCAGTCAGAG-1	6 months	17
	Dataset_4_AGTGAGGGTGGTACAG-1	6 months	0
	Dataset_4_AGTGGGAAGACCGGAT-1	6 months	10
	Dataset_4_AGTGGGATCAGTTTGG-1	6 months	10
	Dataset_4_AGTGGGATCTCCCTGA-1	6 months	15
	Dataset_4_AGTTGGTAGGGATCTG-1	6 months	14
	Dataset_4_ATAACGCAGCTACCTA-1	6 months	16
	Dataset_4_ATAACGCGTAGATTAG-1	6 months	19
	Dataset_4_ATAACGCTCCTATTCA-1	6 months	15
	Dataset_4_ATAAGAGCACCATCCT-1	6 months	13
	Dataset_4_ATAGACCAGAATGTTG-1	6 months	0
	Dataset_4_ATAGACCAGCAGCCTC-1	6 months	15
	Dataset_4_ATCACGAAGGATGCGT-1	6 months	18
	Dataset_4_ATCACGATCAAGGCTT-1	6 months	33
	Dataset_4_ATCATCTGTGTTCGAT-1	6 months	9
	Dataset_4_ATCATCTTCCCACTTG-1	6 months	10
	Dataset_4_ATCATGGAGACTAGAT-1	6 months	0
	Dataset_4_ATCATGGGTATCGCAT-1	6 months	0
	Dataset_4_ATCATGGTCCAGTATG-1	6 months	12
	Dataset_4_ATCCGAAGTTGAACTC-1	6 months	19
	Dataset_4_ATCCGAATCCCTCAGT-1	6 months	14
	Dataset_4_ATCGAGTAGATGTGTA-1	6 months	18
	Dataset_4_ATCTACTAGCTAGGCA-1	6 months	18
	Dataset_4_ATCTACTTCAGTCAGT-1	6 months	21
	Dataset_4_ATCTGCCGTTGAGTTC-1	6 months	35
	Dataset_4_ATCTGCCTCAACGCTA-1	6 months	0
	Dataset_4_ATGAGGGAGAGTGACC-1	6 months	35
	Dataset_4_ATGAGGGGTGCAACTT-1	6 months	4
	Dataset_4_ATGAGGGTCTGCAGTA-1	6 months	8
	Dataset_4_ATGCGATCAGTCCTTC-1	6 months	11
	Dataset_4_ATGTGTGAGTGAACGC-1	6 months	8
	Dataset_4_ATTACTCTCCACGTTC-1	6 months	13
	Dataset_4_ATTATCCGTGTGACGA-1	6 months	4
	Dataset_4_ATTATCCTCGCCAAAT-1	6 months	18
	Dataset_4_ATTCTACGTGCACGAA-1	6 months	18
	Dataset_4_ATTGGACGTTCAGCGC-1	6 months	11
	Dataset_4_ATTGGTGTCAAAGTAG-1	6 months	23
	Dataset_4_CAACCTCGTGAACCTT-1	6 months	20
	Dataset_4_CAACTAGGTTCACGGC-1	6 months	17
	Dataset_4_CAAGATCAGATGGCGT-1	6 months	53
	Dataset_4_CAAGATCGTCCATGAT-1	6 months	23
	Dataset_4_CAAGGCCCAATGTAAG-1	6 months	34
	Dataset_4_CAAGGCCTCTTTAGGG-1	6 months	52
	Dataset_4_CAAGTTGGTCTTCAAG-1	6 months	28
	Dataset_4_CAAGTTGTCCCAAGAT-1	6 months	6
	Dataset_4_CACAAACCATAACCTG-1	6 months	17
	Dataset_4_CACAAACGTGTCAATC-1	6 months	0
	Dataset_4_CACACCTGTCAGAGGT-1	6 months	13
	Dataset_4_CACACCTGTTCCACGG-1	6 months	28
	Dataset_4_CACACTCAGACAGAGA-1	6 months	6
	Dataset_4_CACACTCCAAAGCAAT-1	6 months	0
	Dataset_4_CACAGGCTCACGACTA-1	6 months	26
	Dataset_4_CACATAGCATTACGAC-1	6 months	27
	Dataset_4_CACATAGGTCAACTGT-1	6 months	6
	Dataset_4_CACATTTTCGCCAAAT-1	6 months	14
	Dataset_4_CACCAGGAGTGAACAT-1	6 months	50
	Dataset_4_CACCTTGAGTAGGCCA-1	6 months	17
	Dataset_4_CACCTTGTCCCAAGAT-1	6 months	30
	Dataset_4_CACTCCAAGAGTACCG-1	6 months	8
	Dataset_4_CACTCCAAGATATACG-1	6 months	19
	Dataset_4_CACTCCAGTACATCCA-1	6 months	0
	Dataset_4_CAGATCAAGTCGTACT-1	6 months	5
	Dataset_4_CAGATCACACATCCGG-1	6 months	14
	Dataset_4_CAGCAGCAGGAATCGC-1	6 months	11
	Dataset_4_CAGCAGCAGTACATGA-1	6 months	20
	Dataset_4_CAGCATACATACAGCT-1	6 months	0
	Dataset_4_CAGCCGATCAACACTG-1	6 months	14
	Dataset_4_CAGCTAACACGGCTAC-1	6 months	13
	Dataset_4_CAGCTAATCGGTTAAC-1	6 months	16
	Dataset_4_CAGCTGGAGGCCCTCA-1	6 months	15
	Dataset_4_CAGCTGGGTTAAGATG-1	6 months	27
	Dataset_4_CAGGTGCCAGATGAGC-1	6 months	25
	Dataset_4_CAGGTGCTCATGGTCA-1	6 months	0
	Dataset_4_CAGTAACAGCGTGTCC-1	6 months	23
	Dataset_4_CAGTAACTCACCTTAT-1	6 months	11
	Dataset_4_CAGTAACTCCCAGGTG-1	6 months	13
	Dataset_4_CAGTCCTCAAGCCTAT-1	6 months	50
	Dataset_4_CAGTCCTTCACCTCGT-1	6 months	0
	Dataset_4_CAGTCCTTCGGTTCGG-1	6 months	27
	Dataset_4_CATATGGTCACGATGT-1	6 months	16
	Dataset_4_CATATTCTCCGCATAA-1	6 months	16
	Dataset_4_CATCAAGAGTACGTTC-1	6 months	36
	Dataset_4_CATCAAGAGTGTTTGC-1	6 months	10
	Dataset_4_CATCAAGTCCAAGTAC-1	6 months	0
	Dataset_4_CATCAGACAGTCAGCC-1	6 months	0
	Dataset_4_CATCAGAGTGATGATA-1	6 months	18
	Dataset_4_CATCGAAAGAGGTTAT-1	6 months	0
	Dataset_4_CATCGGGTCGATAGAA-1	6 months	23
	Dataset_4_CATGCCTTCCTCAATT-1	6 months	0
	Dataset_4_CATGGCGAGCTAGGCA-1	6 months	24
	Dataset_4_CATGGCGCAGGTGGAT-1	6 months	19
	Dataset_4_CATTATCCATTCACTT-1	6 months	23
	Dataset_4_CCAATCCAGTGTTAGA-1	6 months	0
	Dataset_4_CCAATCCCACAGTCGC-1	6 months	28
	Dataset_4_CCACCTAGTTCAACCA-1	6 months	23
	Dataset_4_CCACGGACACTTAACG-1	6 months	7
	Dataset_4_CCACTACAGAGAGCTC-1	6 months	16
	Dataset_4_CCACTACTCACCACCT-1	6 months	7
	Dataset_4_CCACTACTCATGCTCC-1	6 months	4
	Dataset_4_CCATGTCCAAGGACTG-1	6 months	50
	Dataset_4_CCATGTCGTCTTGATG-1	6 months	5
	Dataset_4_CCATTCGGTTAGTGGG-1	6 months	8
	Dataset_4_CCCTCCTGTCGAGTTT-1	6 months	24
	Dataset_4_CCCTCCTGTGTCAATC-1	6 months	36
	Dataset_4_CCGGGATGTACTCAAC-1	6 months	14
	Dataset_4_CCGGGATTCAACACGT-1	6 months	20
	Dataset_4_CCGTGGAAGCCCAACC-1	6 months	8
	Dataset_4_CCGTTCAAGCTAGCCC-1	6 months	25
	Dataset_4_CCTAAAGGTCTACCTC-1	6 months	22
	Dataset_4_CCTACCAAGCCACTAT-1	6 months	24
	Dataset_4_CCTACCAAGTCGAGTG-1	6 months	13
	Dataset_4_CCTAGCTCATCCCATC-1	6 months	0
	Dataset_4_CCTATTAAGAGCTGCA-1	6 months	0
	Dataset_4_CCTATTAAGCAGGTCA-1	6 months	21
	Dataset_4_CCTCAGTGTAAGAGAG-1	6 months	13
	Dataset_4_CCTCAGTGTACCGCTG-1	6 months	17
	Dataset_4_CCTCAGTTCAAGGTAA-1	6 months	50
	Dataset_4_CCTCAGTTCATGTCTT-1	6 months	6
	Dataset_4_CCTCTGACATCGGTTA-1	6 months	7
	Dataset_4_CCTTCGAGTACTTGAC-1	6 months	10
	Dataset_4_CCTTCGAGTCCAGTGC-1	6 months	13
	Dataset_4_CCTTTCTAGGGCTTCC-1	6 months	10
	Dataset_4_CCTTTCTCACCAGGCT-1	6 months	13
	Dataset_4_CGACCTTAGTCCTCCT-1	6 months	32
	Dataset_4_CGACCTTTCTATGTGG-1	6 months	11
	Dataset_4_CGAGAAGTCGACAGCC-1	6 months	19
	Dataset_4_CGAGCACAGTGGTAGC-1	6 months	24
	Dataset_4_CGAGCACCATCCCATC-1	6 months	32
	Dataset_4_CGAGCCACATTATCTC-1	6 months	36
	Dataset_4_CGATTGACATCGGGTC-1	6 months	0
	Dataset_4_CGCCAAGGTAGGCTGA-1	6 months	18
	Dataset_4_CGCCAAGGTCTGCGGT-1	6 months	19
	Dataset_4_CGCCAAGTCCTACAGA-1	6 months	0
	Dataset_4_CGCGGTATCTGTGCAA-1	6 months	10
	Dataset_4_CGCTATCAGGACAGCT-1	6 months	19
	Dataset_4_CGCTGGACACCGTTGG-1	6 months	6
	Dataset_4_CGCTGGACAGACGCCT-1	6 months	14
	Dataset_4_CGCTGGAGTCCTGCTT-1	6 months	9
	Dataset_4_CGGACACCATACAGCT-1	6 months	14
	Dataset_4_CGGACACGTATAAACG-1	6 months	14
	Dataset_4_CGGACACGTATCACCA-1	6 months	34
	Dataset_4_CGGACGTGTGAGTGAC-1	6 months	6
	Dataset_4_CGGACTGGTGGTACAG-1	6 months	14
	Dataset_4_CGGAGCTAGGTGCAAC-1	6 months	5
	Dataset_4_CGGAGCTCACCTGGTG-1	6 months	24
	Dataset_4_CGGAGTCTCCAAACAC-1	6 months	10
	Dataset_4_CGGCTAGCATTGGCGC-1	6 months	36
	Dataset_4_CGGCTAGGTTAAGATG-1	6 months	13
	Dataset_4_CGGCTAGTCGTAGGTT-1	6 months	23
	Dataset_4_CGGGTCATCGTTTAGG-1	6 months	13
	Dataset_4_CGGTTAAAGTCGTACT-1	6 months	18
	Dataset_4_CGTAGCGTCTTTCCTC-1	6 months	10
	Dataset_4_CGTAGGCTCGCAGGCT-1	6 months	10
	Dataset_4_CGTCACTGTCTCCATC-1	6 months	16
	Dataset_4_CGTCAGGCAGCGTTCG-1	6 months	13
	Dataset_4_CGTCAGGCATTGAGCT-1	6 months	35
	Dataset_4_CGTCAGGTCCCTTGTG-1	6 months	21
	Dataset_4_CGTCCATAGGGCACTA-1	6 months	19
	Dataset_4_CGTCCATCAGACAAAT-1	6 months	18
	Dataset_4_CGTCCATGTGGCAAAC-1	6 months	0
	Dataset_4_CGTGAGCCATGCCCGA-1	6 months	18
	Dataset_4_CGTGTAACACCGCTAG-1	6 months	0
	Dataset_4_CGTGTCTCATGCAACT-1	6 months	19
	Dataset_4_CGTGTCTGTCTAAACC-1	6 months	0
	Dataset_4_CGTTCTGAGATCGATA-1	6 months	9
	Dataset_4_CGTTGGGGTACGACCC-1	6 months	16
	Dataset_4_CGTTGGGTCAAACCGT-1	6 months	20
	Dataset_4_CGTTGGGTCAGCTCGG-1	6 months	35
	Dataset_4_CTAATGGCACGGATAG-1	6 months	16
	Dataset_4_CTACACCGTACGCACC-1	6 months	9
	Dataset_4_CTACCCATCCAATGGT-1	6 months	5
	Dataset_4_CTACCCATCGTGGTCG-1	6 months	22
	Dataset_4_CTCACACAGTTCGATC-1	6 months	12
	Dataset_4_CTCACACCAGGAATGC-1	6 months	24
	Dataset_4_CTCATTACATCTCCCA-1	6 months	17
	Dataset_4_CTCCTAGAGAGGTACC-1	6 months	19
	Dataset_4_CTCGAGGGTTACGCGC-1	6 months	17
	Dataset_4_CTCGGGAAGTGAAGTT-1	6 months	15
	Dataset_4_CTCGGGACACATCCGG-1	6 months	20
	Dataset_4_CTCGTACCACAGATTC-1	6 months	0
	Dataset_4_CTCGTACTCACCGGGT-1	6 months	9
	Dataset_4_CTCGTCAAGTGGCACA-1	6 months	34
	Dataset_4_CTCGTCATCGGCTTGG-1	6 months	26
	Dataset_4_CTCTGGTAGCTAGGCA-1	6 months	29
	Dataset_4_CTCTGGTCAGGGTATG-1	6 months	2
	Dataset_4_CTCTGGTGTCTGCGGT-1	6 months	14
	Dataset_4_CTCTGGTTCGTGGACC-1	6 months	21
	Dataset_4_CTGAAACGTTCAGGCC-1	6 months	5
	Dataset_4_CTGAAGTAGTCCAGGA-1	6 months	24
	Dataset_4_CTGAAGTCAATTGCTG-1	6 months	18
	Dataset_4_CTGATAGTCCCGGATG-1	6 months	10
	Dataset_4_CTGATAGTCGGAAATA-1	6 months	38
	Dataset_4_CTGCCTACAAGGTTCT-1	6 months	23
	Dataset_4_CTGGTCTCATCGGACC-1	6 months	17
	Dataset_4_CTGGTCTGTCGAACAG-1	6 months	11
	Dataset_4_CTGTGCTGTAGGGTAC-1	6 months	2
	Dataset_4_CTTAACTCATGGGACA-1	6 months	20
	Dataset_4_CTTACCGGTCTGCGGT-1	6 months	14
	Dataset_4_CTTAGGAAGAAGCCCA-1	6 months	12
	Dataset_4_CTTAGGATCAAACAAG-1	6 months	11
	Dataset_4_CTTCTCTTCCTATTCA-1	6 months	44
	Dataset_4_CTTGGCTGTGGAAAGA-1	6 months	12
	Dataset_4_CTTTGCGAGAGACGAA-1	6 months	16
	Dataset_4_CTTTGCGAGAGGTACC-1	6 months	10
	Dataset_4_CTTTGCGTCCTCAATT-1	6 months	0
	Dataset_4_GAAACTCAGCGATAGC-1	6 months	21
	Dataset_4_GAACCTAAGCTCAACT-1	6 months	14
	Dataset_4_GAACGGACACGGCTAC-1	6 months	0
	Dataset_4_GAACGGAGTACGCACC-1	6 months	9
	Dataset_4_GAAGCAGAGTGTCCCG-1	6 months	9
	Dataset_4_GAAGCAGCAACACCTA-1	6 months	7
	Dataset_4_GAAGCAGGTATAGGTA-1	6 months	23
	Dataset_4_GAATGAAAGATACACA-1	6 months	0
	Dataset_4_GAATGAAAGGTAAACT-1	6 months	8
	Dataset_4_GACACGCAGGTAAACT-1	6 months	13
	Dataset_4_GACACGCAGTATCTCG-1	6 months	14
	Dataset_4_GACACGCAGTTCGCGC-1	6 months	23
	Dataset_4_GACCAATTCTTAGCCC-1	6 months	2
	Dataset_4_GACGCGTTCCAACCAA-1	6 months	21
	Dataset_4_GACGGCTTCAAGGTAA-1	6 months	19
	Dataset_4_GACGTTAGTACTCAAC-1	6 months	10
	Dataset_4_GACGTTAGTCCCTTGT-1	6 months	29
	Dataset_4_GACTACAAGTGTCCAT-1	6 months	14
	Dataset_4_GACTACAGTCATCCCT-1	6 months	13
	Dataset_4_GAGCAGACAGGAATGC-1	6 months	17
	Dataset_4_GAGCAGAGTGAACCTT-1	6 months	1
	Dataset_4_GAGCAGATCATCGGAT-1	6 months	25
	Dataset_4_GAGCAGATCGCGTAGC-1	6 months	16
	Dataset_4_GAGTCCGCAGTAGAGC-1	6 months	13
	Dataset_4_GATCAGTCACGACTCG-1	6 months	19
	Dataset_4_GATCGTAAGCGTCTAT-1	6 months	0
	Dataset_4_GATCGTAAGTGAATTG-1	6 months	22
	Dataset_4_GATCGTATCACGCATA-1	6 months	6
	Dataset_4_GATGAAAAGACCTAGG-1	6 months	6
	Dataset_4_GATGCTAAGCCAACAG-1	6 months	8
	Dataset_4_GATGCTACAGTGAGTG-1	6 months	18
	Dataset_4_GATGCTAGTGTTAAGA-1	6 months	29
	Dataset_4_GATGCTATCTCAAGTG-1	6 months	16
	Dataset_4_GATTCAGTCTTACCGC-1	6 months	19
	Dataset_4_GCAATCACACGAAGCA-1	6 months	17
	Dataset_4_GCACATAAGCTAACTC-1	6 months	29
	Dataset_4_GCACATACATGCAATC-1	6 months	40
	Dataset_4_GCACTCTTCTGAGTGT-1	6 months	10
	Dataset_4_GCAGCCAGTAAGTGGC-1	6 months	18
	Dataset_4_GCATACACACAACGCC-1	6 months	1
	Dataset_4_GCATGATCACTACAGT-1	6 months	10
	Dataset_4_GCATGCGAGGCGATAC-1	6 months	8
	Dataset_4_GCATGCGGTAAAGGAG-1	6 months	16
	Dataset_4_GCATGCGTCAGGTTCA-1	6 months	22
	Dataset_4_GCATGTAAGGTGATAT-1	6 months	29
	Dataset_4_GCATGTATCCACGTGG-1	6 months	30
	Dataset_4_GCCAAATAGATGAGAG-1	6 months	0
	Dataset_4_GCCTCTACACGAAATA-1	6 months	18
	Dataset_4_GCGAGAAGTGGTCTCG-1	6 months	5
	Dataset_4_GCGCAACAGCTCCCAG-1	6 months	9
	Dataset_4_GCGCAACCACAGCCCA-1	6 months	4
	Dataset_4_GCGCAACCATGGTAGG-1	6 months	9
	Dataset_4_GCGCAACGTCTGCCAG-1	6 months	17
	Dataset_4_GCGCCAAAGACTCGGA-1	6 months	26
	Dataset_4_GCGCCAATCTCATTCA-1	6 months	0
	Dataset_4_GCGCGATAGCCATCGC-1	6 months	0
	Dataset_4_GCGCGATGTATCAGTC-1	6 months	11
	Dataset_4_GCGGGTTTCCTTGCCA-1	6 months	0
	Dataset_4_GCTCCTACATCACGAT-1	6 months	9
	Dataset_4_GCTCCTACATGACATC-1	6 months	29
	Dataset_4_GCTCCTATCCGGGTGT-1	6 months	0
	Dataset_4_GCTCTGTCAAGTTGTC-1	6 months	32
	Dataset_4_GCTGCAGTCATGCATG-1	6 months	38
	Dataset_4_GCTGCAGTCTCTAAGG-1	6 months	10
	Dataset_4_GCTGCGAAGGGCACTA-1	6 months	7
	Dataset_4_GCTGCGACAGGTCTCG-1	6 months	0
	Dataset_4_GCTTGAACAGTCCTTC-1	6 months	17
	Dataset_4_GCTTGAACATGGTTGT-1	6 months	13
	Dataset_4_GGAAAGCCACGACGAA-1	6 months	10
	Dataset_4_GGAATAACATCGATGT-1	6 months	22
	Dataset_4_GGAATAAGTGTGACCC-1	6 months	31
	Dataset_4_GGACAGAAGATCGATA-1	6 months	1
	Dataset_4_GGACAGAAGCGATTCT-1	6 months	21
	Dataset_4_GGACAGAAGGCGCTCT-1	6 months	25
	Dataset_4_GGACAGACAGCCTTTC-1	6 months	59
	Dataset_4_GGAGCAAGTTAGAACA-1	6 months	1
	Dataset_4_GGATTACAGATGAGAG-1	6 months	20
	Dataset_4_GGATTACCAAGCGTAG-1	6 months	18
	Dataset_4_GGCAATTCATCCAACA-1	6 months	2
	Dataset_4_GGCCGATCAATAGCGG-1	6 months	0
	Dataset_4_GGCGTGTGTATAGGTA-1	6 months	19
	Dataset_4_GGCGTGTGTCTAAAGA-1	6 months	0
	Dataset_4_GGCTCGACACAACGCC-1	6 months	14
	Dataset_4_GGCTCGACAGCTGCAC-1	6 months	21
	Dataset_4_GGCTCGAGTCCTGCTT-1	6 months	15
	Dataset_4_GGCTGGTGTCTTGTCC-1	6 months	21
	Dataset_4_GGCTGGTTCGCTGATA-1	6 months	0
	Dataset_4_GGGAATGGTAGAAGGA-1	6 months	0
	Dataset_4_GGGAGATAGCATGGCA-1	6 months	10
	Dataset_4_GGGAGATTCAGGCGAA-1	6 months	52
	Dataset_4_GGGATGATCAGTTAGC-1	6 months	17
	Dataset_4_GGGATGATCGAGAGCA-1	6 months	17
	Dataset_4_GGGCACTGTTAAGGGC-1	6 months	14
	Dataset_4_GGGCACTTCAGCCTAA-1	6 months	6
	Dataset_4_GGGTCTGAGACAGGCT-1	6 months	18
	Dataset_4_GGGTCTGGTTGAGGTG-1	6 months	6
	Dataset_4_GGGTCTGTCACCTCGT-1	6 months	11
	Dataset_4_GGTATTGCATCAGTCA-1	6 months	13
	Dataset_4_GGTGAAGGTAGGGTAC-1	6 months	18
	Dataset_4_GGTGCGTGTGCAACGA-1	6 months	0
	Dataset_4_GTAACGTTCGCTGATA-1	6 months	27
	Dataset_4_GTAACTGGTAATTGGA-1	6 months	18
	Dataset_4_GTACGTAAGTGGAGAA-1	6 months	22
	Dataset_4_GTACGTATCCTGTACC-1	6 months	14
	Dataset_4_GTACTTTGTGTATGGG-1	6 months	11
	Dataset_4_GTAGTCATCTAGAGTC-1	6 months	1
	Dataset_4_GTATCTTCACCTCGTT-1	6 months	24
	Dataset_4_GTATCTTCACGGCTAC-1	6 months	28
	Dataset_4_GTATCTTGTACGACCC-1	6 months	14
	Dataset_4_GTATTCTCAATGAATG-1	6 months	14
	Dataset_4_GTATTCTTCATGTCTT-1	6 months	0
	Dataset_4_GTCAAGTAGAATTGTG-1	6 months	27
	Dataset_4_GTCAAGTTCCGCTGTT-1	6 months	0
	Dataset_4_GTCACGGAGTTAGCGG-1	6 months	31
	Dataset_4_GTCACGGTCAGAGACG-1	6 months	32
	Dataset_4_GTCATTTTCGAGAACG-1	6 months	0
	Dataset_4_GTCCTCAGTAAGGGCT-1	6 months	18
	Dataset_4_GTCCTCAGTCCCTTGT-1	6 months	13
	Dataset_4_GTCTCGTTCCCTCAGT-1	6 months	12
	Dataset_4_GTGCAGCCAGACACTT-1	6 months	45
	Dataset_4_GTGCATATCCGGCACA-1	6 months	22
	Dataset_4_GTGCGGTAGCGTGAAC-1	6 months	23
	Dataset_4_GTGCGGTTCCACTGGG-1	6 months	13
	Dataset_4_GTGCTTCGTCACCCAG-1	6 months	17
	Dataset_4_GTGCTTCTCTACTATC-1	6 months	6
	Dataset_4_GTGGGTCTCCTTGGTC-1	6 months	27
	Dataset_4_GTGTGCGGTAGAAGGA-1	6 months	11
	Dataset_4_GTGTTAGAGATCCCGC-1	6 months	4
	Dataset_4_GTTAAGCAGGAATGGA-1	6 months	0
	Dataset_4_GTTAAGCAGTAGATGT-1	6 months	15
	Dataset_4_GTTAAGCGTGTGACCC-1	6 months	29
	Dataset_4_GTTCATTGTTATGCGT-1	6 months	13
	Dataset_4_GTTCGGGCATCTGGTA-1	6 months	37
	Dataset_4_GTTCTCGAGGAACTGC-1	6 months	21
	Dataset_4_GTTCTCGTCCGTTGCT-1	6 months	2
	Dataset_4_TAAACCGTCATCGCTC-1	6 months	30
	Dataset_4_TAAACCGTCGCCAAAT-1	6 months	22
	Dataset_4_TAAGCGTAGGAGTCTG-1	6 months	12
	Dataset_4_TAAGCGTCAATGGTCT-1	6 months	16
	Dataset_4_TAAGCGTGTGCGATAG-1	6 months	26
	Dataset_4_TAAGTGCTCACATACG-1	6 months	25
	Dataset_4_TACCTTACATGGGAAC-1	6 months	5
	Dataset_4_TACGGATCAATGACCT-1	6 months	10
	Dataset_4_TACGGATTCAGTACGT-1	6 months	26
	Dataset_4_TACGGGCTCTCGATGA-1	6 months	21
	Dataset_4_TACGGTAAGACTGTAA-1	6 months	25
	Dataset_4_TACTCGCAGTCCATAC-1	6 months	12
	Dataset_4_TACTTACAGTTACGGG-1	6 months	15
	Dataset_4_TACTTGTCATCGATGT-1	6 months	14
	Dataset_4_TAGAGCTAGTCTCAAC-1	6 months	37
	Dataset_4_TAGCCGGCACTTGGAT-1	6 months	22
	Dataset_4_TAGCCGGTCCGAAGAG-1	6 months	17
	Dataset_4_TAGGCATTCGTTGACA-1	6 months	52
	Dataset_4_TAGTGGTAGTGACTCT-1	6 months	0
	Dataset_4_TAGTGGTGTAATTGGA-1	6 months	25
	Dataset_4_TAGTTGGCAAGGACTG-1	6 months	15
	Dataset_4_TAGTTGGTCCAGATCA-1	6 months	9
	Dataset_4_TATCAGGCACATGACT-1	6 months	22
	Dataset_4_TATCAGGTCCAGTAGT-1	6 months	14
	Dataset_4_TATCTCAAGTTGAGAT-1	6 months	7
	Dataset_4_TATCTCACACTGAAGG-1	6 months	15
	Dataset_4_TATGCCCCATGGTTGT-1	6 months	14
	Dataset_4_TATTACCCAAGCTGGA-1	6 months	3
	Dataset_4_TATTACCGTCTCCATC-1	6 months	12
	Dataset_4_TATTACCTCACATGCA-1	6 months	8
	Dataset_4_TCAATCTAGTGAATTG-1	6 months	18
	Dataset_4_TCAATCTCACCTGGTG-1	6 months	15
	Dataset_4_TCACAAGCACCGCTAG-1	6 months	10
	Dataset_4_TCACGAAAGGTCGGAT-1	6 months	0
	Dataset_4_TCACGAATCGAACTGT-1	6 months	7
	Dataset_4_TCAGCTCAGACGCTTT-1	6 months	27
	Dataset_4_TCAGGTAAGACAGAGA-1	6 months	46
	Dataset_4_TCAGGTACAATACGCT-1	6 months	0
	Dataset_4_TCAGGTACAATGGAAT-1	6 months	20
	Dataset_4_TCATTACAGTGTACCT-1	6 months	9
	Dataset_4_TCATTACGTCCCTTGT-1	6 months	17
	Dataset_4_TCCACACCATGCTGGC-1	6 months	31
	Dataset_4_TCCACACTCTAACTCT-1	6 months	16
	Dataset_4_TCCCGATGTACGACCC-1	6 months	13
	Dataset_4_TCGAGGCGTTAAGACA-1	6 months	0
	Dataset_4_TCGCGTTAGGATGGTC-1	6 months	8
	Dataset_4_TCGGTAACAGCCAGAA-1	6 months	12
	Dataset_4_TCGTAGACACGAAATA-1	6 months	13
	Dataset_4_TCTGAGAAGATGGGTC-1	6 months	4
	Dataset_4_TCTGGAATCCCATTTA-1	6 months	14
	Dataset_4_TCTTTCCAGCTATGCT-1	6 months	13
	Dataset_4_TCTTTCCTCAGTCAGT-1	6 months	10
	Dataset_4_TGAAAGAAGTGCTGCC-1	6 months	12
	Dataset_4_TGACAACGTTGACGTT-1	6 months	7
	Dataset_4_TGACAACTCTACTATC-1	6 months	24
	Dataset_4_TGAGAGGTCCTATTCA-1	6 months	0
	Dataset_4_TGAGAGGTCCTCAATT-1	6 months	19
	Dataset_4_TGAGAGGTCTTCTGGC-1	6 months	0
	Dataset_4_TGAGCATGTAGAGCTG-1	6 months	35
	Dataset_4_TGAGCATGTAGTGAAT-1	6 months	12
	Dataset_4_TGAGCCGAGTTTGCGT-1	6 months	8
	Dataset_4_TGAGCCGCACAGGAGT-1	6 months	17
	Dataset_4_TGCACCTGTTCGCTAA-1	6 months	33
	Dataset_4_TGCACCTTCGTCCAGG-1	6 months	0
	Dataset_4_TGCCAAAAGTGTTGAA-1	6 months	10
	Dataset_4_TGCCCTATCCTCATTA-1	6 months	29
	Dataset_4_TGCGCAGAGCGATATA-1	6 months	7
	Dataset_4_TGCGCAGAGCTAAACA-1	6 months	20
	Dataset_4_TGCGCAGGTCACCCAG-1	6 months	9
	Dataset_4_TGCGCAGTCAGTCCCT-1	6 months	20
	Dataset_4_TGCGCAGTCGTAGATC-1	6 months	8
	Dataset_4_TGCGGGTCATGTCGAT-1	6 months	24
	Dataset_4_TGCGGGTTCTTCAACT-1	6 months	10
	Dataset_4_TGCGTGGAGGGATACC-1	6 months	0
	Dataset_4_TGCTACCCATCAGTCA-1	6 months	0
	Dataset_4_TGCTGCTTCAAGCCTA-1	6 months	8
	Dataset_4_TGGACGCCAGCCTTGG-1	6 months	0
	Dataset_4_TGGCCAGAGCGATATA-1	6 months	13
	Dataset_4_TGGCGCAAGGGCACTA-1	6 months	0
	Dataset_4_TGGCTGGGTTGATTGC-1	6 months	13
	Dataset_4_TGGGCGTAGGTGTTAA-1	6 months	0
	Dataset_4_TGGTTCCAGGCTACGA-1	6 months	20
	Dataset_4_TGGTTCCTCACCGGGT-1	6 months	9
	Dataset_4_TGTCCCAGTATAGTAG-1	6 months	16
	Dataset_4_TGTGGTAGTAAGAGAG-1	6 months	0
	Dataset_4_TGTGTTTAGAAACGCC-1	6 months	17
	Dataset_4_TGTTCCGAGATGCGAC-1	6 months	6
	Dataset_4_TGTTCCGAGGCCGAAT-1	6 months	0
	Dataset_4_TGTTCCGGTATAGGGC-1	6 months	28
	Dataset_4_TTAGGCACATTATCTC-1	6 months	9
	Dataset_4_TTAGTTCTCTAACTCT-1	6 months	24
	Dataset_4_TTCCCAGCACCGATAT-1	6 months	12
	Dataset_4_TTCCCAGCAGTAAGAT-1	6 months	50
	Dataset_4_TTCGAAGAGTTAACGA-1	6 months	21
	Dataset_4_TTCGGTCAGTGGCACA-1	6 months	9
	Dataset_4_TTCTCAAGTAAGTAGT-1	6 months	13
	Dataset_4_TTCTCCTAGAAGGACA-1	6 months	28
	Dataset_4_TTCTCCTCACTGAAGG-1	6 months	17
	Dataset_4_TTCTCCTGTACCGGCT-1	6 months	10
	Dataset_4_TTCTTAGCACATCCAA-1	6 months	35
	Dataset_4_TTCTTAGCAGGAATGC-1	6 months	18
	Dataset_4_TTGCGTCAGAGTGAGA-1	6 months	0
	Dataset_4_TTGGCAACACCTTGTC-1	6 months	12
	Dataset_4_TTGTAGGCACGAGAGT-1	6 months	29
	Dataset_4_TTGTAGGGTCCGCTGA-1	6 months	11
	Dataset_4_TTGTAGGGTGGACGAT-1	6 months	9
	Dataset_4_TTGTAGGTCGCGTTTC-1	6 months	33
	Dataset_4_TTTATGCTCTTGGGTA-1	6 months	21
	Dataset_4_TTTCCTCCACACATGT-1	6 months	17
	Dataset_4_TTTCCTCCAGAGCCAA-1	6 months	6
	Dataset_4_TTTGCGCAGACAATAC-1	6 months	28
	Dataset_4_TTTGGTTCACTGTCGG-1	6 months	3
	1	Naive	10
	2	Naive	2
	3	Naive	4
	4	Naive	8
	5	Naive	0
	6	Naive	43
	7	Naive	0
	8	Naive	0
	9	Naive	0
	10	Naive	15
	11	Naive	5
	12	Naive	0
	13	Naive	0
	14	Naive	0
	15	Naive	0
	16	Naive	0
	17	Naive	0
	18	Naive	0
	19	Naive	0
	20	Naive	0
	21	Naive	0
	22	Naive	7
	23	Naive	0
	24	Naive	0
	25	Naive	0
	26	Naive	0
	27	Naive	9
	28	Naive	0
	29	Naive	0
	30	Naive	0
	31	Naive	0
	32	Naive	0
	33	Naive	0
	34	Naive	0
	35	Naive	0
	36	Naive	0
	37	Naive	0
	38	Naive	0
	39	Naive	5
	40	Naive	0
	41	Naive	0
	42	Naive	0
	43	Naive	0
	44	Naive	0
	45	Naive	0
	46	Naive	0
	47	Naive	15
	48	Naive	0
	49	Naive	0
	50	Naive	0
	51	Naive	0
	52	Naive	0
	53	Naive	0
	54	Naive	6
	55	Naive	0
	56	Naive	2
	57	Naive	0
	58	Naive	0
	59	Naive	0
	60	Naive	0
	61	Naive	0
	62	Naive	0
	63	Naive	0
	64	Naive	1
	65	Naive	0
	66	Naive	0
	67	Naive	0
	68	Naive	0
	69	Naive	4
	70	Naive	0
	71	Naive	0
	72	Naive	0
	73	Naive	0
	74	Naive	0
	75	Naive	0
	76	Naive	0
	77	Naive	0
	78	Naive	0
	79	Naive	0
	80	Naive	19
	81	Naive	0
	82	Naive	0
	83	Naive	0
	84	Naive	0
	85	Naive	0
	86	Naive	3
	87	Naive	0
	88	Naive	0
	89	Naive	0
	90	Naive	0
	91	Naive	0
	92	Naive	0
	93	Naive	0
	94	Naive	3
	95	Naive	0
	96	Naive	0
	97	Naive	0
	98	Naive	0
	99	Naive	0
	100	Naive	0
	101	Naive	0
	102	Naive	0
	103	Naive	0
	104	Naive	1
	105	Naive	12
	106	Naive	1
	107	Naive	0
	109	Naive	0
	110	Naive	0
	111	Naive	0
	112	Naive	0
	113	Naive	0
	114	Naive	6
	115	Naive	0
	116	Naive	0
	117	Naive	0
	118	Naive	0
	119	Naive	0
	120	Naive	0
	121	Naive	0
	122	Naive	20
	123	Naive	0
	124	Naive	0
	125	Naive	2
	126	Naive	1
	127	Naive	0
	128	Naive	0
	129	Naive	0
	130	Naive	9
	131	Naive	0
	132	Naive	0
	133	Naive	3
	134	Naive	0
	135	Naive	1
	136	Naive	0
	137	Naive	0
	138	Naive	6
	139	Naive	0
	140	Naive	0
	141	Naive	0
	142	Naive	0
	143	Naive	0
	144	Naive	0
	145	Naive	11
	146	Naive	7
	147	Naive	0
	148	Naive	19
	149	Naive	0
	150	Naive	0
	151	Naive	0
	152	Naive	0
	153	Naive	0
	154	Naive	0
	155	Naive	0
	156	Naive	0
	157	Naive	0
	158	Naive	0
	159	Naive	1
	160	Naive	1
	161	Naive	13
	162	Naive	0
	163	Naive	11
	164	Naive	3
	165	Naive	0
	166	Naive	0
	167	Naive	0
	168	Naive	6
	169	Naive	1
	170	Naive	0
	171	Naive	0
	172	Naive	0
	173	Naive	0
	174	Naive	1
	175	Naive	0
	176	Naive	0
	177	Naive	0
	178	Naive	0
	179	Naive	0
	180	Naive	0
	181	Naive	0
	182	Naive	0
	184	Naive	0
	185	Naive	0
	186	Naive	0
	187	Naive	0
	188	Naive	0
	189	Naive	1
	190	Naive	0
	191	Naive	0
	192	Naive	0
	193	Naive	0
	194	Naive	0
	195	Naive	0
	196	Naive	0
	197	Naive	0
	198	Naive	0
	199	Naive	0
	200	Naive	0
	201	Naive	1
	202	Naive	0
	203	Naive	0
	204	Naive	0
	205	Naive	0
	206	Naive	0
	207	Naive	0
	208	Naive	0
	209	Naive	0
	210	Naive	0
	211	Naive	0
	212	Naive	0
	213	Naive	0
	214	Naive	0
	215	Naive	0
	216	Naive	0
	217	Naive	0
	218	Naive	0
	219	Naive	0
	220	Naive	0
	221	Naive	0
	222	Naive	0
	223	Naive	6
	224	Naive	3
	225	Naive	0
	226	Naive	0
	227	Naive	0
	228	Naive	0
	229	Naive	0
	230	Naive	0
	231	Naive	0
	232	Naive	1
	233	Naive	0
	234	Naive	0
	235	Naive	9
	236	Naive	0
	237	Naive	0
	238	Naive	0
	239	Naive	0
	240	Naive	0
	241	Naive	0
	242	Naive	0
	243	Naive	0
	244	Naive	1
	245	Naive	0
	246	Naive	0
	247	Naive	0
	248	Naive	0
	249	Naive	0
	250	Naive	1
	251	Naive	0
	252	Naive	0
	253	Naive	0
	254	Naive	0
	255	Naive	0
	256	Naive	8
	257	Naive	0
	258	Naive	0
	259	Naive	0
	260	Naive	0
	261	Naive	0
	262	Naive	4
	263	Naive	0
	264	Naive	0
	265	Naive	0
	266	Naive	0
	267	Naive	0
	268	Naive	0
	269	Naive	1
	270	Naive	0
	271	Naive	0
	272	Naive	0
	273	Naive	0
	274	Naive	4
	275	Naive	4
	276	Naive	0
	277	Naive	0
	278	Naive	0
	279	Naive	0
	280	Naive	0
	281	Naive	1
	282	Naive	0
	283	Naive	0
	284	Naive	0
	285	Naive	0
	286	Naive	0
	287	Naive	0
	288	Naive	0
	289	Naive	0
	290	Naive	0
	291	Naive	0
	292	Naive	0
	293	Naive	0
	294	Naive	0
	295	Naive	11
	296	Naive	0
	297	Naive	0
	298	Naive	0
	299	Naive	0
	300	Naive	1
	301	Naive	0
	302	Naive	0
	303	Naive	0
	304	Naive	0
	305	Naive	0
	306	Naive	0
	307	Naive	0
	308	Naive	0
	309	Naive	0
	310	Naive	0
	311	Naive	12
	312	Naive	0
	313	Naive	0
	314	Naive	0
	315	Naive	0
	316	Naive	0
	317	Naive	0
	318	Naive	10
	319	Naive	0
	320	Naive	0
	321	Naive	0
	322	Naive	7
	323	Naive	0
	324	Naive	0
	325	Naive	0
	326	Naive	19
	327	Naive	0
	328	Naive	1
	329	Naive	0
	330	Naive	0
	331	Naive	0
	332	Naive	0
	333	Naive	0
	334	Naive	0
	335	Naive	0
	336	Naive	0
	337	Naive	0
	338	Naive	0
	339	Naive	0
	340	Naive	0
	341	Naive	31
	342	Naive	0
	343	Naive	0
	344	Naive	0
	345	Naive	1
	346	Naive	0
	347	Naive	0
	348	Naive	5
	349	Naive	0
	350	Naive	1
	351	Naive	0
	352	Naive	0
	353	Naive	9
	354	Naive	7
	355	Naive	0
	356	Naive	0
	357	Naive	0
	358	Naive	0
	359	Naive	0
	360	Naive	8
	361	Naive	0
	362	Naive	0
	363	Naive	0
	364	Naive	0
	365	Naive	0
	366	Naive	0
	367	Naive	0
	368	Naive	1
	369	Naive	0
	370	Naive	0
	371	Naive	1
	372	Naive	0
	373	Naive	0
	374	Naive	0
	375	Naive	0
	376	Naive	0
	377	Naive	2
	378	Naive	0
	379	Naive	0
	380	Naive	0
	381	Naive	0
	382	Naive	7
	383	Naive	0
	384	Naive	0
	385	Naive	6
	386	Naive	0
	387	Naive	0
	388	Naive	0
	389	Naive	0
	390	Naive	10
	391	Naive	0
	392	Naive	0
	393	Naive	0
	394	Naive	0
	395	Naive	0
	396	Naive	0
	397	Naive	0
	398	Naive	0
	399	Naive	6
	400	Naive	0
	401	Naive	1
	402	Naive	0
	403	Naive	0
	404	Naive	0
	405	Naive	0
	406	Naive	0
	407	Naive	0
	408	Naive	0
	409	Naive	0
	410	Naive	0
	411	Naive	0
	412	Naive	0
	414	Naive	0
	415	Naive	0
	416	Naive	0
	417	Naive	0
	418	Naive	0
	419	Naive	0
	420	Naive	0
	421	Naive	0
	422	Naive	0
	423	Naive	0
	424	Naive	1
	425	Naive	0
	426	Naive	0
	427	Naive	9
	428	Naive	0
	429	Naive	0
	430	Naive	0
	431	Naive	3
	432	Naive	0
	433	Naive	0
	434	Naive	0
	435	Naive	0
	436	Naive	12
	437	Naive	0
	438	Naive	0
	439	Naive	0
	440	Naive	0
	441	Naive	0
	442	Naive	0
	443	Naive	0
	444	Naive	0
	445	Naive	0
	446	Naive	0
	447	Naive	0
	448	Naive	6
	449	Naive	0
	450	Naive	0
	451	Naive	0
	452	Naive	4
	454	Naive	0
	455	Naive	0
	456	Naive	0
	457	Naive	0
	458	Naive	0
	459	Naive	0
	460	Naive	0
	461	Naive	0
	462	Naive	0
	463	Naive	0
	464	Naive	0
	465	Naive	0
	466	Naive	0
	467	Naive	0
	468	Naive	0
	469	Naive	0
	470	Naive	0
	471	Naive	0
	472	Naive	0
	473	Naive	0
	474	Naive	0
	475	Naive	0
	476	Naive	0
	477	Naive	0
	478	Naive	6
	479	Naive	0
	480	Naive	0
	481	Naive	7
	482	Naive	13
	483	Naive	22
	484	Naive	7
	485	Naive	0
	486	Naive	0
	487	Naive	0
	488	Naive	0
	489	Naive	0
	490	Naive	0
	491	Naive	0
	492	Naive	0
	493	Naive	0
	494	Naive	0
	495	Naive	0
	496	Naive	0
	497	Naive	1
	498	Naive	10
	499	Naive	0
	500	Naive	6
	501	Naive	0
	502	Naive	0
	503	Naive	0
	504	Naive	0
	505	Naive	0
	506	Naive	0
	507	Naive	0
	508	Naive	0
	509	Naive	0
	510	Naive	0
	511	Naive	10
	512	Naive	0
	513	Naive	0
	514	Naive	0
	515	Naive	0
	516	Naive	0
	517	Naive	6
	518	Naive	0
	519	Naive	0
	520	Naive	10
	521	Naive	0
	522	Naive	0
	523	Naive	0
	524	Naive	0
	525	Naive	1
	526	Naive	12
	527	Naive	0
	528	Naive	0
	529	Naive	0
	530	Naive	0
	531	Naive	0
	532	Naive	1
	533	Naive	0
	534	Naive	10
	535	Naive	0
	536	Naive	5
	537	Naive	0
	538	Naive	0
	539	Naive	0
	540	Naive	0
	541	Naive	0
	542	Naive	0
	543	Naive	0
	544	Naive	0
	545	Naive	0
	546	Naive	0
	547	Naive	0
	548	Naive	0
	549	Naive	0
	550	Naive	0
	551	Naive	0
	552	Naive	6
	553	Naive	0
	554	Naive	11
	555	Naive	7
	556	Naive	0
	557	Naive	4
	558	Naive	0
	559	Naive	0
	560	Naive	0
	561	Naive	0
	562	Naive	11
	563	Naive	15
	564	Naive	0
	565	Naive	0
	566	Naive	0
	567	Naive	0
	568	Naive	0
	569	Naive	0
	570	Naive	0
	571	Naive	0
	572	Naive	0
	573	Naive	0
	574	Naive	0
	575	Naive	0
	576	Naive	0
	577	Naive	0
	578	Naive	1
	579	Naive	8
	580	Naive	0
	581	Naive	0
	582	Naive	7
	583	Naive	0
	584	Naive	0
	585	Naive	0
	586	Naive	0
	587	Naive	0
	588	Naive	0
	589	Naive	0
	590	Naive	0
	591	Naive	0
	592	Naive	0
	593	Naive	0
	594	Naive	0
	595	Naive	0
	596	Naive	2
	597	Naive	9
	598	Naive	0
	600	Naive	0
	601	Naive	0
	602	Naive	0
	603	Naive	3
	604	Naive	0
	605	Naive	0
	607	Naive	0
	608	Naive	0
	609	Naive	0
	610	Naive	0
	611	Naive	0
	612	Naive	0
	613	Naive	0
	614	Naive	1
	616	Naive	1
	617	Naive	0
	618	Naive	0
	619	Naive	0
	620	Naive	0
	621	Naive	0
	622	Naive	0
	623	Naive	0
	624	Naive	1
	625	Naive	0
	626	Naive	0
	627	Naive	0
	628	Naive	0
	629	Naive	0
	630	Naive	0
	631	Naive	0
	632	Naive	0
	633	Naive	0
	634	Naive	10
	635	Naive	0
	636	Naive	0
	637	Naive	0
	638	Naive	0
	639	Naive	1
	640	Naive	0
	641	Naive	0
	642	Naive	0
	643	Naive	0
	644	Naive	0
	645	Naive	0
	646	Naive	7
	647	Naive	0
	648	Naive	0
	649	Naive	0
	650	Naive	0
	651	Naive	0
	652	Naive	5
	653	Naive	0
	654	Naive	4
	655	Naive	0
	656	Naive	1
	657	Naive	0
	658	Naive	0
	659	Naive	0
	660	Naive	0
	661	Naive	0
	662	Naive	0
	663	Naive	0
	664	Naive	0
	665	Naive	1
	666	Naive	0
	667	Naive	0
	668	Naive	0
	669	Naive	0
	670	Naive	0
	671	Naive	0
	672	Naive	0
	673	Naive	0
	674	Naive	11
	675	Naive	0
	676	Naive	19
	677	Naive	0
	678	Naive	9
	679	Naive	0
	680	Naive	0
	681	Naive	0
	682	Naive	0
	683	Naive	0
	684	Naive	0
	685	Naive	0
	686	Naive	0
	687	Naive	6
	688	Naive	0
	689	Naive	1
	690	Naive	0
	691	Naive	1
	692	Naive	0
	693	Naive	0
	694	Naive	0
	695	Naive	0
	696	Naive	0
	697	Naive	0
	698	Naive	0
	699	Naive	0
	700	Naive	4
	701	Naive	0
	702	Naive	0
	704	Naive	0
	705	Naive	0
	706	Naive	0
	707	Naive	0
	708	Naive	0
	709	Naive	0
	710	Naive	0
	711	Naive	6
	712	Naive	1
	713	Naive	0
	714	Naive	1
	715	Naive	8
	716	Naive	0
	717	Naive	0
	718	Naive	0
	719	Naive	0
	720	Naive	0
	721	Naive	0
	722	Naive	0
	723	Naive	0
	724	Naive	0
	725	Naive	3
	726	Naive	1
	727	Naive	0
	728	Naive	4
	729	Naive	0
	730	Naive	0
	731	Naive	10
	732	Naive	13
	733	Naive	0
	734	Naive	0
	735	Naive	0
	736	Naive	0
	737	Naive	0
	738	Naive	0
	739	Naive	16
	740	Naive	0
	741	Naive	0
	742	Naive	0
	743	Naive	0
	744	Naive	0
	745	Naive	0
	746	Naive	6
	747	Naive	0
	748	Naive	0
	749	Naive	0
	751	Naive	0
	752	Naive	0
	753	Naive	0
	754	Naive	16
	755	Naive	0
	756	Naive	0
	757	Naive	0
	758	Naive	0
	759	Naive	0
	760	Naive	9
	761	Naive	0
	762	Naive	0
	763	Naive	1
	764	Naive	0
	765	Naive	0
	766	Naive	0
	767	Naive	1
	768	Naive	1
	769	Naive	0
	770	Naive	0
	771	Naive	0
	772	Naive	20
	773	Naive	0
	774	Naive	0
	775	Naive	0
	776	Naive	0
	777	Naive	0
	778	Naive	0
	779	Naive	0
	780	Naive	0
	781	Naive	1
	782	Naive	6
	783	Naive	0
	784	Naive	0
	785	Naive	3
	786	Naive	0
	787	Naive	0
	788	Naive	1
	789	Naive	0
	790	Naive	0
	791	Naive	0
	792	Naive	0
	794	Naive	0
	795	Naive	0
	796	Naive	0
	797	Naive	4
	798	Naive	0
	799	Naive	4
	800	Naive	0
	802	Naive	0
	803	Naive	0
	804	Naive	4
	805	Naive	0
	806	Naive	0
	807	Naive	0
	808	Naive	0
	809	Naive	0
	811	Naive	0
	812	Naive	0
	813	Naive	4
	814	Naive	0
	815	Naive	7
	816	Naive	0
	817	Naive	0
	818	Naive	0
	819	Naive	0
	820	Naive	4
	821	Naive	0
	822	Naive	0
	823	Naive	1
	824	Naive	17
	825	Naive	0
	826	Naive	9
	827	Naive	0
	828	Naive	0
	829	Naive	0
	830	Naive	9
	831	Naive	0
	832	Naive	0
	833	Naive	0
	834	Naive	0
	835	Naive	0
	836	Naive	0
	837	Naive	14
	838	Naive	0
	839	Naive	14
	840	Naive	0
	841	Naive	0
	842	Naive	0
	843	Naive	0
	844	Naive	15
	845	Naive	0
	846	Naive	0
	847	Naive	0
	848	Naive	0
	849	Naive	0
	850	Naive	0
	851	Naive	0
	852	Naive	0
	853	Naive	0
	854	Naive	5
	855	Naive	0
	856	Naive	1
	857	Naive	0
	858	Naive	0
	859	Naive	8
	860	Naive	0
	861	Naive	0
	862	Naive	0
	863	Naive	0
	864	Naive	0
	865	Naive	0
	866	Naive	0
	867	Naive	0
	868	Naive	0
	869	Naive	0
	870	Naive	0
	871	Naive	0
	872	Naive	0
	873	Naive	0
	874	Naive	0
	875	Naive	0
	876	Naive	6
	877	Naive	5
	878	Naive	0
	879	Naive	0
	880	Naive	0
	881	Naive	1
	882	Naive	0
	883	Naive	0
	884	Naive	0
	885	Naive	0
	886	Naive	0
	887	Naive	0
	888	Naive	0
	889	Naive	0
	890	Naive	0
	891	Naive	1
	892	Naive	0
	893	Naive	0
	894	Naive	3
	895	Naive	0
	896	Naive	0
	897	Naive	0
	898	Naive	0
	899	Naive	2
	900	Naive	1
	901	Naive	0
	902	Naive	0
	903	Naive	0
	904	Naive	0
	905	Naive	0
	906	Naive	0
	907	Naive	0
	908	Naive	0
	909	Naive	0
	910	Naive	0
	911	Naive	0
	912	Naive	0
	913	Naive	0
	914	Naive	0
	915	Naive	0
	916	Naive	0
	917	Naive	0
	918	Naive	0
	919	Naive	9
	920	Naive	0
	921	Naive	0
	922	Naive	0
	923	Naive	0
	924	Naive	0
	925	Naive	0
	926	Naive	0
	927	Naive	0
	928	Naive	0
	929	Naive	0
	930	Naive	0
	931	Naive	11
	932	Naive	1
	933	Naive	23
	934	Naive	0
	935	Naive	0
	936	Naive	0
	937	Naive	0
	938	Naive	0
	939	Naive	0
	940	Naive	0
	941	Naive	0
	942	Naive	0
	943	Naive	0
	944	Naive	1
	945	Naive	1
	946	Naive	0
	947	Naive	0
	948	Naive	0
	949	Naive	1
	950	Naive	0
	951	Naive	0
	952	Naive	0
	953	Naive	0
	954	Naive	0
	955	Naive	0
	956	Naive	0
	957	Naive	0
	958	Naive	9
	959	Naive	0
	960	Naive	0
	961	Naive	0
	962	Naive	0
	963	Naive	0
	964	Naive	0
	965	Naive	0
	966	Naive	0
	967	Naive	0
	968	Naive	0
	969	Naive	0
	970	Naive	0
	971	Naive	0
	972	Naive	0
	973	Naive	19
	974	Naive	2
	975	Naive	0
	976	Naive	0
	977	Naive	0
	978	Naive	0
	979	Naive	0
	980	Naive	0
	981	Naive	0
	982	Naive	7
	983	Naive	15
	984	Naive	0
	985	Naive	11
	986	Naive	0
	987	Naive	1
	988	Naive	0
	990	Naive	0
	991	Naive	0
	992	Naive	0
	993	Naive	0
	994	Naive	0
	995	Naive	0
	996	Naive	0
	997	Naive	0
	998	Naive	2
	999	Naive	0
	1000	Naive	0
	1001	Naive	5
	1002	Naive	0
	1003	Naive	0
	1004	Naive	0
	1005	Naive	0
	1006	Naive	0
	1007	Naive	0
	1008	Naive	0
	1009	Naive	0
	1010	Naive	0
	1011	Naive	8
	1012	Naive	0
	1013	Naive	0
	1014	Naive	0
	1015	Naive	11
	1016	Naive	0
	1018	Naive	2
	1019	Naive	3
	1020	Naive	0
	1021	Naive	0
	1022	Naive	0
	1023	Naive	0
	1024	Naive	0
	1025	Naive	0
	1026	Naive	0
	1027	Naive	4
	1028	Naive	0
	1029	Naive	0
	1030	Naive	0
	1031	Naive	0
	1032	Naive	0
	1033	Naive	0
	1034	Naive	0
	1035	Naive	0
	1036	Naive	0
	1037	Naive	0
	1038	Naive	0
	1039	Naive	0
	1040	Naive	0
	1041	Naive	0
	1042	Naive	4
	1043	Naive	0
	1044	Naive	0
	1045	Naive	0
	1046	Naive	0
	1047	Naive	13
	1048	Naive	0
	1049	Naive	0
	1050	Naive	0
	1051	Naive	0
	1052	Naive	0
	1053	Naive	0
	1054	Naive	0
	1055	Naive	0
	1056	Naive	0
	1057	Naive	0
	1058	Naive	0
	1059	Naive	1
	1060	Naive	4
	1061	Naive	0
	1062	Naive	0
	1063	Naive	11
	1064	Naive	0
	1065	Naive	0
	1066	Naive	0
	1067	Naive	0
	1068	Naive	0
	1069	Naive	0
	1070	Naive	0
	1071	Naive	0
	1072	Naive	0
	1073	Naive	0
	1074	Naive	0
	1075	Naive	0
	1076	Naive	0
	1077	Naive	0
	1078	Naive	1
	1079	Naive	3
	1080	Naive	0
	1081	Naive	0
	1083	Naive	0
	1084	Naive	15
	1085	Naive	0
	1086	Naive	0
	1087	Naive	0
	1088	Naive	0
	1089	Naive	0
	1090	Naive	1
	1091	Naive	0
	1092	Naive	0
	1093	Naive	1
	1094	Naive	0
	1095	Naive	0
	1096	Naive	0
	1097	Naive	0
	1098	Naive	0
	1099	Naive	0
	1100	Naive	0
	1101	Naive	0
	1102	Naive	0
	1103	Naive	0
	1104	Naive	0
	1105	Naive	0
	1106	Naive	1
	1107	Naive	0
	1109	Naive	0
	1110	Naive	1
	1111	Naive	0
	1112	Naive	0
	1113	Naive	0
	1114	Naive	0
	1115	Naive	0
	1116	Naive	0
	1117	Naive	0
	1118	Naive	0
	1119	Naive	10
	1120	Naive	0
	1121	Naive	5
	1122	Naive	0
	1123	Naive	1
	1124	Naive	0
	1125	Naive	0
	1126	Naive	0
	1127	Naive	0
	1128	Naive	0
	1129	Naive	0
	1130	Naive	0
	1131	Naive	0
	1132	Naive	0
	1133	Naive	16
	1134	Naive	10
	1135	Naive	0
	1136	Naive	0
	1137	Naive	12
	1138	Naive	0
	1139	Naive	3
	1140	Naive	3
	1141	Naive	13
	1142	Naive	0
	1143	Naive	0
	1144	Naive	0
	1145	Naive	5
	1146	Naive	0
	1147	Naive	0
	1148	Naive	0
	1149	Naive	0
	1150	Naive	0
	1151	Naive	0
	1152	Naive	0
	1153	Naive	0
	1154	Naive	0
	1155	Naive	0
	1156	Naive	0
	1157	Naive	0
	1158	Naive	0
	1159	Naive	0
	1160	Naive	0
	1161	Naive	10
	1162	Naive	0
	1163	Naive	0
	1164	Naive	0
	1165	Naive	0
	1166	Naive	1
	1167	Naive	0
	1168	Naive	0
	1169	Naive	1
	1170	Naive	0
	1171	Naive	0
	1172	Naive	1
	1173	Naive	0
	1174	Naive	5
	1175	Naive	0
	1176	Naive	0
	1177	Naive	0
	1178	Naive	0
	1179	Naive	0
	1180	Naive	0
	1181	Naive	0
	1182	Naive	2
	1183	Naive	0
	1184	Naive	0
[truncated: 294 more rows]
