# Supplementary material for: Human memory B cells show plasticity and adopt multiple fates upon recall response to SARS-CoV-2
Source: Nat Immunol. 2023 Apr 27;24(6):955–65. doi: 10.1038/s41590-023-01497-y (PMC10232369; doi:10.1038/s41590-023-01497-y)
Supplement: Source Data Fig. 3 — Statistical source data. [file 41590_2023_1497_MOESM6_ESM.xlsx]

## Sheet: Fig3b
		S+ Bm cells % of B cells
	Patient ID	Vac Blood	Vac Tonsil	Recovered Blood	Recovered Tonsil
	CoV-T9	0.31	0.22
	CoV-T10	0.36	0.17
	CoV-T11	0.088	0.044
	CoV-T1	0.37	0.3
	CoV-T13	0.22	0.082
	CoV-T14	0.14	0.058
	CoV-T4	0.13	0.16
	CoV-T7	0.19	0.17
	CoV-T12			0.21	0.11
	CoV-T15			0.047	0.11
	CoV-T2			0.39	0.21
	CoV-T16			0.42	0.19
	CoV-T3			0.52	0.23
	CoV-T5			0.29	0.22
	CoV-T6			0.064	0.048
	CoV-T8			0.19	0.044
		N+ Bm cells % of B cells
		Vac Blood	Vac Tonsil	Recovered Blood	Recovered Tonsil
	CoV-T9	0.015	0.00719
	CoV-T10	0.011	0.0038
	CoV-T11	0.001	0.00589
	CoV-T1	0.00322	0.00162
	CoV-T13	0.00324	0.003
	CoV-T14	0.00612	0.00681
	CoV-T4	0.016	0.013
	CoV-T7	0.00322	0.00434
	CoV-T12			0.11	0.0074
	CoV-T15			0.026	0.022
	CoV-T2			0.36	0.042
	CoV-T16			0.00975	0.00549
	CoV-T3			0.037	0.013
	CoV-T5			0.035	0.019
	CoV-T6			0.041	0.016
	CoV-T8			0.051	0.012

## Sheet: Fig3c
		IgM+ % S+ Bm cells
	Patient ID	Blood	Tonsil
	CoV-T9	3.56	1.67
	CoV-T10	1.48	1.04
	CoV-T11	3.41	2.77
	CoV-T1	7.17	0.4
	CoV-T12	3.6	1.57
	CoV-T13	0.87	2.09
	CoV-T14	4.38	1.67
	CoV-T15	16.1	3.5
	CoV-T2	0.37	0.73
	CoV-T16	1.24	1.56
	CoV-T3	1.33	1.8
	CoV-T4	9.56	4.33
	CoV-T5	1.47	1.06
	CoV-T6	10.3	4.26
	CoV-T7	11.3	1.37
	CoV-T8	11.1	8.72
		IgA+ % S+ Bm cells
	Patient ID	Blood	Tonsil
	CoV-T9	1.48	1.45
	CoV-T10	1.48	3.18
	CoV-T11	5.68	10.4
	CoV-T1	3.77	7.42
	CoV-T12	8.11	11.5
	CoV-T13	6.69	8.62
	CoV-T14	12.8	17.3
	CoV-T15	12.9	28.4
	CoV-T2	18.1	14.9
	CoV-T16	4.8	6.11
	CoV-T3	0.89	5.71
	CoV-T4	2.94	6.27
	CoV-T5	1.18	3.99
	CoV-T6	8.62	11.4
	CoV-T7	4.45	6.64
	CoV-T8	2.78	2.8
		IgG+ % S+ Bm cells
	Patient ID	Blood	Tonsil
	CoV-T9	92.9	92.4
	CoV-T10	93.7	89.3
	CoV-T11	86.4	78.9
	CoV-T1	85.8	75.7
	CoV-T12	81.1	80.3
	CoV-T13	88.7	76.6
	CoV-T14	78.8	72.7
	CoV-T15	67.7	51.8
	CoV-T2	74.4	66.7
	CoV-T16	92.4	83
	CoV-T3	90.7	82.7
	CoV-T4	77.2	72
	CoV-T5	95	89.3
	CoV-T6	74.1	69.9
	CoV-T7	81.5	86.5
	CoV-T8	52.8	69.9
		Other % S+ Bm cells (calculated)
	Patient ID	Blood	Tonsil
	CoV-T9	2.06	4.48
	CoV-T10	3.34	6.48
	CoV-T11	4.51	7.93
	CoV-T1	3.26	16.48
	CoV-T12	7.19	6.63
	CoV-T13	3.74	12.69
	CoV-T14	4.02	8.33
	CoV-T15	3.3	16.3
	CoV-T2	7.13	17.67
	CoV-T16	1.56	9.33
	CoV-T3	7.08	9.79
	CoV-T4	10.3	17.4
	CoV-T5	2.35	5.65
	CoV-T6	6.98	14.44
	CoV-T7	2.75	5.49
	CoV-T8	33.32	18.58

## Sheet: Fig3d
		CD21-CD27+ % in S+ Bm cells
	Patient ID	Blood	Tonsil
	CoV-T9	13.4	4.78
	CoV-T10	25.9	12.3
	CoV-T11	22.7	6.84
	CoV-T1	8.05	2.83
	CoV-T12	9.01	2.9
	CoV-T13	21.5	9.49
	CoV-T14	13.1	3.97
	CoV-T15	6.45	2.27
	CoV-T2	15.9	2.35
	CoV-T16	34.1	11.7
	CoV-T3	10.7	1
	CoV-T4	5.88	1.22
	CoV-T5	1.76	1.38
	CoV-T6	12.1	1.7
	CoV-T7	4.79	2.7
	CoV-T8	11.6	0.66
		CD21-CD27-% of S+ Bm cells
	Patient ID	Blood	Tonsil
	CoV-T9	18.7	23.8
	CoV-T10	15.9	28.1
	CoV-T11	14.8	7.39
	CoV-T1	5.79	4.45
	CoV-T12	20.7	1.45
	CoV-T13	10.8	13.9
	CoV-T14	4.04	6.47
	CoV-T15	3.23	0.76
	CoV-T2	26.3	0.65
	CoV-T16	7.64	5.87
	CoV-T3	6.22	1
	CoV-T4	17.6	0.83
	CoV-T5	8.53	3.28
	CoV-T6	8.62	0.28
	CoV-T7	11.3	3.78
	CoV-T8	19	1.15
		CD21+CD27+ % of S+ Bm cells
	Patient ID	Blood	Tonsil
	CoV-T9	25.5	15.1
	CoV-T10	31.5	20.7
	CoV-T11	46.6	52.9
	CoV-T1	39.9	28.2
	CoV-T12	40.5	55
	CoV-T13	35.5	24.4
	CoV-T14	43.8	34.2
	CoV-T15	45.2	64.2
	CoV-T2	48.1	80.3
	CoV-T16	43.5	54.7
	CoV-T3	65.3	79.2
	CoV-T4	48.5	61.3
	CoV-T5	27.4	25.5
	CoV-T6	34.5	62.5
	CoV-T7	46.9	40.8
	CoV-T8	58.3	62.5
		CD21+CD27- % of S+ Bm cells
	Patient ID	Blood	Tonsil
	CoV-T9	42.4	56.3
	CoV-T10	26.7	39
	CoV-T11	15.9	32.9
	CoV-T1	46.3	64.5
	CoV-T12	29.7	40.6
	CoV-T13	32.3	52.2
	CoV-T14	39.1	55.3
	CoV-T15	45.2	32.8
	CoV-T2	9.63	16.7
	CoV-T16	14.7	27.7
	CoV-T3	17.8	18.8
	CoV-T4	27.9	36.7
	CoV-T5	62.4	69.8
	CoV-T6	44.8	35.5
	CoV-T7	37	52.8
	CoV-T8	11.1	35.7

## Sheet: Fig3e
		% CD69+ of S+ Bm cells
	Patient ID	Blood	Tonsil
	CoV-T9	2.67	18.4
	CoV-T10	1.48	13.3
	CoV-T11	0	32.2
	CoV-T1	1.38	24.6
	CoV-T12	8.11	42.2
	CoV-T13	1.16	18.4
	CoV-T14	0.34	25.7
	CoV-T15	0	55.8
	CoV-T2	1.11	46.2
	CoV-T16	1.24	34.6
	CoV-T3	1.33	52.6
	CoV-T4	0.74	57.9
	CoV-T5	7.06	32.6
	CoV-T6	0	56.5
	CoV-T7	0	17.3
	CoV-T8	1.85	47

## Sheet: Fig3i
	Cell ID	Group	SHM count
	Dataset_1_AAACGGGAGGTCGGAT-1	Tonsil	9		Group	Tonsil	Tonsillar S+ Bm cells
	Dataset_1_AAAGCAACAGTAGAGC-1	Tonsil	11			Circulating	Blood S+ Bm cells
	Dataset_1_AAAGCAACATCCCATC-1	Tonsil	NA			Naive	Naive B cells
	Dataset_1_AAAGCAAGTTCCGGCA-1	Tonsil	2
	Dataset_1_AAATGCCAGTCTCCTC-1	Tonsil	8
	Dataset_1_AAATGCCTCTTCATGT-1	Tonsil	NA
	Dataset_1_AACCGCGCAGCATGAG-1	Tonsil	9
	Dataset_1_AACGTTGAGTGGAGTC-1	Tonsil	3
	Dataset_1_AACGTTGGTAGAAAGG-1	Tonsil	13
	Dataset_1_AACGTTGGTAGGACAC-1	Tonsil	5
	Dataset_1_AACGTTGGTATTCGTG-1	Tonsil	20
	Dataset_1_AACTCAGAGTGATCGG-1	Tonsil	7
	Dataset_1_AACTCAGGTTATCGGT-1	Tonsil	14
	Dataset_1_AACTCCCAGTGCGTGA-1	Tonsil	3
	Dataset_1_AACTCCCTCCCTGACT-1	Tonsil	10
	Dataset_1_AACTCCCTCGCCTGTT-1	Tonsil	11
	Dataset_1_AAGACCTAGGTGATAT-1	Tonsil	12
	Dataset_1_AAGACCTCAATGAAAC-1	Tonsil	6
	Dataset_1_AAGACCTCAGGAATCG-1	Circulating	NA
	Dataset_1_AAGCCGCCACCGATAT-1	Tonsil	10
	Dataset_1_AAGCCGCCAGCATACT-1	Tonsil	NA
	Dataset_1_AAGCCGCTCGCAAACT-1	Circulating	17
	Dataset_1_AAGGAGCAGGTGCTAG-1	Circulating	12
	Dataset_1_AAGGAGCGTACGCTGC-1	Tonsil	NA
	Dataset_1_AAGGTTCGTACAAGTA-1	Tonsil	29
	Dataset_1_AAGGTTCGTAGCGCTC-1	Tonsil	31
	Dataset_1_AATCCAGGTAGAGTGC-1	Tonsil	12
	Dataset_1_AATCGGTTCGTTGACA-1	Tonsil	NA
	Dataset_1_ACACCAAAGTACGCGA-1	Tonsil	NA
	Dataset_1_ACACCGGAGGATGCGT-1	Tonsil	30
	Dataset_1_ACACCGGCAGGCTGAA-1	Tonsil	NA
	Dataset_1_ACACCGGGTGCCTGCA-1	Tonsil	NA
	Dataset_1_ACAGCTATCGCGCCAA-1	Tonsil	NA
	Dataset_1_ACATACGAGCGATTCT-1	Tonsil	NA
	Dataset_1_ACATCAGAGCTAACAA-1	Tonsil	10
	Dataset_1_ACATCAGAGTTCGATC-1	Tonsil	10
	Dataset_1_ACATCAGTCTCGTATT-1	Tonsil	10
	Dataset_1_ACATGGTCAAAGCAAT-1	Circulating	9
	Dataset_1_ACCAGTATCCTGCTTG-1	Tonsil	17
	Dataset_1_ACCCACTCAGGACCCT-1	Tonsil	NA
	Dataset_1_ACCCACTGTCAAAGAT-1	Tonsil	12
	Dataset_1_ACCCACTGTTGGTAAA-1	Tonsil	NA
	Dataset_1_ACCGTAAAGGACTGGT-1	Circulating	23
	Dataset_1_ACCGTAACAGCCTATA-1	Tonsil	22
	Dataset_1_ACGAGCCAGCTGATAA-1	Tonsil	6
	Dataset_1_ACGAGCCGTCGCTTCT-1	Tonsil	20
	Dataset_1_ACGAGCCGTGCGGTAA-1	Tonsil	14
	Dataset_1_ACGAGCCGTGTTGAGG-1	Tonsil	16
	Dataset_1_ACGAGCCTCAGAGCTT-1	Tonsil	26
	Dataset_1_ACGATACAGTCAAGGC-1	Tonsil	17
	Dataset_1_ACGATGTCAATGACCT-1	Tonsil	18
	Dataset_1_ACGCAGCGTCACACGC-1	Tonsil	NA
	Dataset_1_ACGCCAGAGGATGGTC-1	Tonsil	12
	Dataset_1_ACGGAGACACAGCGTC-1	Tonsil	9
	Dataset_1_ACGGAGATCCGAGCCA-1	Tonsil	12
	Dataset_1_ACGGCCACACCCATGG-1	Circulating	20
	Dataset_1_ACGGGTCGTCGCGAAA-1	Tonsil	4
	Dataset_1_ACGTCAAGTCTCGTTC-1	Tonsil	10
	Dataset_1_ACGTCAAGTTCCAACA-1	Tonsil	8
	Dataset_1_ACTATCTTCTGGTGTA-1	Tonsil	9
	Dataset_1_ACTATCTTCTGTTGAG-1	Circulating	18
	Dataset_1_ACTGAGTGTGCACTTA-1	Tonsil	NA
	Dataset_1_ACTGAGTTCGTGGACC-1	Tonsil	5
	Dataset_1_ACTGATGCACGACGAA-1	Tonsil	18
	Dataset_1_ACTGATGCATACGCCG-1	Tonsil	9
	Dataset_1_ACTGATGTCTCCTATA-1	Tonsil	NA
	Dataset_1_ACTGCTCAGACCACGA-1	Circulating	19
	Dataset_1_ACTGCTCTCTACTTAC-1	Circulating	18
	Dataset_1_ACTGTCCTCAGTTAGC-1	Tonsil	14
	Dataset_1_ACTGTCCTCCAGAAGG-1	Tonsil	14
	Dataset_1_ACTTACTTCATTGCCC-1	Tonsil	15
	Dataset_1_ACTTGTTAGACGACGT-1	Tonsil	9
	Dataset_1_ACTTGTTAGGTAGCCA-1	Tonsil	5
	Dataset_1_ACTTGTTCAAGGCTCC-1	Tonsil	17
	Dataset_1_AGAATAGAGAGTCGGT-1	Tonsil	NA
	Dataset_1_AGAATAGCACAGTCGC-1	Tonsil	24
	Dataset_1_AGAATAGCACCACGTG-1	Tonsil	18
	Dataset_1_AGAATAGGTCTCAACA-1	Tonsil	9
	Dataset_1_AGACGTTCACGAAAGC-1	Tonsil	16
	Dataset_1_AGACGTTGTCATATGC-1	Tonsil	6
	Dataset_1_AGACGTTGTTCGTCTC-1	Tonsil	23
	Dataset_1_AGAGTGGAGCGTGTCC-1	Tonsil	14
	Dataset_1_AGAGTGGCAGATCTGT-1	Tonsil	7
	Dataset_1_AGATCTGCACTTCGAA-1	Tonsil	32
	Dataset_1_AGATCTGGTCAAAGCG-1	Tonsil	NA
	Dataset_1_AGATTGCAGCCATCGC-1	Circulating	13
	Dataset_1_AGATTGCAGTAGGTGC-1	Circulating	10
	Dataset_1_AGATTGCGTCGGCATC-1	Tonsil	NA
	Dataset_1_AGATTGCGTCTCATCC-1	Tonsil	9
	Dataset_1_AGCAGCCGTTGTACAC-1	Tonsil	17
	Dataset_1_AGCAGCCTCCAACCAA-1	Tonsil	10
	Dataset_1_AGCATACAGTGGGATC-1	Tonsil	11
	Dataset_1_AGCCTAAAGCGTGAGT-1	Tonsil	10
	Dataset_1_AGCGGTCCAGACAAAT-1	Tonsil	13
	Dataset_1_AGCGGTCTCTGGCGTG-1	Tonsil	21
	Dataset_1_AGCGTCGAGAATTCCC-1	Tonsil	NA
	Dataset_1_AGCGTCGGTGCCTGCA-1	Tonsil	NA
	Dataset_1_AGCTTGAGTGACTACT-1	Tonsil	22
	Dataset_1_AGCTTGATCAGATAAG-1	Tonsil	12
	Dataset_1_AGCTTGATCTTACCGC-1	Tonsil	20
	Dataset_1_AGGCCACCAGTCGTGC-1	Circulating	17
	Dataset_1_AGGCCGTAGCGTTCCG-1	Tonsil	15
	Dataset_1_AGGCCGTCAAGTAATG-1	Tonsil	22
	Dataset_1_AGGCCGTGTCGCATAT-1	Tonsil	1
	Dataset_1_AGGGAGTTCCTACAGA-1	Tonsil	11
	Dataset_1_AGGGATGAGGGCTCTC-1	Tonsil	14
	Dataset_1_AGGGATGGTGCGGTAA-1	Circulating	13
	Dataset_1_AGGGATGGTGGTCCGT-1	Tonsil	9
	Dataset_1_AGGGTGAGTCGGCACT-1	Tonsil	6
	Dataset_1_AGGTCATTCTTGTACT-1	Tonsil	NA
	Dataset_1_AGTAGTCTCAGTTCGA-1	Circulating	9
	Dataset_1_AGTAGTCTCGGGAGTA-1	Tonsil	19
	Dataset_1_AGTCTTTCAATGAATG-1	Tonsil	NA
	Dataset_1_AGTCTTTGTACACCGC-1	Tonsil	NA
	Dataset_1_AGTCTTTGTGCTTCTC-1	Tonsil	3
	Dataset_1_AGTCTTTTCGGAGCAA-1	Tonsil	20
	Dataset_1_AGTGAGGAGTCTTGCA-1	Tonsil	23
	Dataset_1_AGTGAGGCAGACGCTC-1	Tonsil	NA
	Dataset_1_AGTGGGAAGTGATCGG-1	Tonsil	11
	Dataset_1_AGTGGGACAAGTCTGT-1	Tonsil	29
	Dataset_1_AGTGGGACAGCGTCCA-1	Tonsil	NA
	Dataset_1_AGTGTCAGTACTTGAC-1	Tonsil	17
	Dataset_1_AGTTGGTGTATGCTTG-1	Tonsil	2
	Dataset_1_ATAAGAGCACAGCCCA-1	Tonsil	17
	Dataset_1_ATAGACCAGTTAGGTA-1	Tonsil	25
	Dataset_1_ATCATCTTCTTGAGGT-1	Circulating	14
	Dataset_1_ATCATGGTCGCATGAT-1	Tonsil	14
	Dataset_1_ATCCACCCAAGGACTG-1	Circulating	NA
	Dataset_1_ATCCACCTCAGGCGAA-1	Tonsil	13
	Dataset_1_ATCCGAAAGAGTCTGG-1	Tonsil	24
	Dataset_1_ATCTGCCTCACTATTC-1	Tonsil	10
	Dataset_1_ATGCGATAGGTGTTAA-1	Tonsil	NA
	Dataset_1_ATGCGATAGTTGTAGA-1	Tonsil	24
	Dataset_1_ATGCGATCACTTACGA-1	Tonsil	9
	Dataset_1_ATGCGATTCGTTTAGG-1	Tonsil	NA
	Dataset_1_ATTACTCAGATGTTAG-1	Tonsil	10
	Dataset_1_ATTACTCAGCTGGAAC-1	Tonsil	3
	Dataset_1_ATTACTCCAATGGAAT-1	Tonsil	8
	Dataset_1_ATTACTCCAGGATTGG-1	Tonsil	NA
	Dataset_1_ATTACTCCATGGAATA-1	Tonsil	4
	Dataset_1_ATTACTCGTCGAGTTT-1	Tonsil	21
	Dataset_1_ATTACTCTCACCCTCA-1	Tonsil	7
	Dataset_1_ATTATCCGTGTGACGA-1	Tonsil	7
	Dataset_1_ATTATCCTCAAAGACA-1	Tonsil	15
	Dataset_1_ATTCTACTCGTGGTCG-1	Tonsil	8
	Dataset_1_ATTGGACCACCGATAT-1	Tonsil	NA
	Dataset_1_ATTGGACGTGACTACT-1	Tonsil	14
	Dataset_1_ATTGGTGCAGGCAGTA-1	Tonsil	21
	Dataset_1_ATTTCTGAGGTCATCT-1	Circulating	3
	Dataset_1_CAACCAAGTACAGACG-1	Tonsil	NA
	Dataset_1_CAACCAATCACCAGGC-1	Tonsil	NA
	Dataset_1_CAACCTCCAGAGCCAA-1	Tonsil	7
	Dataset_1_CAACCTCCAGCTTCGG-1	Tonsil	11
	Dataset_1_CAAGAAATCCGTAGTA-1	Tonsil	17
	Dataset_1_CAAGAAATCGTAGGAG-1	Tonsil	11
	Dataset_1_CAAGATCAGATGGCGT-1	Tonsil	NA
	Dataset_1_CAAGATCGTACGAAAT-1	Tonsil	2
	Dataset_1_CAAGGCCCAATCTACG-1	Tonsil	2
	Dataset_1_CAAGGCCCAGCTCCGA-1	Circulating	15
	Dataset_1_CACAAACAGATCGATA-1	Circulating	25
	Dataset_1_CACAAACAGTCGATAA-1	Tonsil	27
	Dataset_1_CACAAACTCTTGTATC-1	Tonsil	11
	Dataset_1_CACACTCAGAGGTACC-1	Tonsil	14
	Dataset_1_CACACTCTCTTGAGGT-1	Circulating	16
	Dataset_1_CACAGGCAGCCGATTT-1	Tonsil	4
	Dataset_1_CACAGGCGTCAGAGGT-1	Tonsil	8
	Dataset_1_CACAGTATCCTCCTAG-1	Tonsil	20
	Dataset_1_CACATTTTCACGACTA-1	Tonsil	21
	Dataset_1_CACATTTTCTTATCTG-1	Tonsil	13
	Dataset_1_CACCAGGTCAAACCAC-1	Tonsil	NA
	Dataset_1_CACCAGGTCATATCGG-1	Tonsil	20
	Dataset_1_CACCTTGCACCAACCG-1	Tonsil	8
	Dataset_1_CACTCCAAGCACCGCT-1	Tonsil	NA
	Dataset_1_CAGAGAGAGTACGCGA-1	Tonsil	24
	Dataset_1_CAGAGAGGTCTGATTG-1	Circulating	NA
	Dataset_1_CAGAGAGTCTGAAAGA-1	Tonsil	15
	Dataset_1_CAGATCAGTTCGTGAT-1	Tonsil	23
	Dataset_1_CAGCATACATCGATGT-1	Tonsil	7
	Dataset_1_CAGCCGATCATTGCCC-1	Tonsil	6
	Dataset_1_CAGCGACGTCAGAATA-1	Tonsil	NA
	Dataset_1_CAGCGACTCAAAGACA-1	Tonsil	32
	Dataset_1_CAGCTAAAGACTACAA-1	Tonsil	5
	Dataset_1_CAGCTAAGTTTAGCTG-1	Tonsil	24
	Dataset_1_CAGCTGGCAGTTTACG-1	Tonsil	10
	Dataset_1_CAGCTGGTCATGTCTT-1	Circulating	9
	Dataset_1_CAGGTGCGTGTTAAGA-1	Circulating	13
	Dataset_1_CAGGTGCGTTTAGGAA-1	Tonsil	17
	Dataset_1_CAGGTGCTCAGGCAAG-1	Tonsil	18
	Dataset_1_CAGTAACAGGTTCCTA-1	Tonsil	18
	Dataset_1_CAGTAACAGTTTCCTT-1	Tonsil	3
	Dataset_1_CAGTAACGTAGGCTGA-1	Tonsil	17
	Dataset_1_CAGTCCTGTCCGTCAG-1	Tonsil	15
	Dataset_1_CATATGGAGCAGCCTC-1	Tonsil	11
	Dataset_1_CATATGGGTCCAGTGC-1	Circulating	9
	Dataset_1_CATATGGGTTTGACTG-1	Tonsil	15
	Dataset_1_CATATGGTCGAGAACG-1	Tonsil	16
	Dataset_1_CATATTCCAGGACGTA-1	Tonsil	NA
	Dataset_1_CATCAAGGTAGAAGGA-1	Tonsil	14
	Dataset_1_CATCAAGTCAGTGTTG-1	Tonsil	13
	Dataset_1_CATCAAGTCAGTTAGC-1	Tonsil	14
	Dataset_1_CATCCACCAGACACTT-1	Circulating	10
	Dataset_1_CATCCACGTAAATACG-1	Tonsil	8
	Dataset_1_CATCCACGTTGGGACA-1	Tonsil	23
	Dataset_1_CATCCACTCCCAAGTA-1	Tonsil	14
	Dataset_1_CATCGAAAGGTGCACA-1	Tonsil	4
	Dataset_1_CATCGAAGTTCGGGCT-1	Tonsil	14
	Dataset_1_CATCGGGGTCCAGTGC-1	Tonsil	NA
	Dataset_1_CATCGGGTCCGTCATC-1	Tonsil	7
	Dataset_1_CATCGGGTCTGCCCTA-1	Tonsil	15
	Dataset_1_CATGACAAGGGCTCTC-1	Tonsil	14
	Dataset_1_CATGCCTTCTGTCTAT-1	Tonsil	19
	Dataset_1_CATGGCGAGCTAGTCT-1	Tonsil	NA
	Dataset_1_CATGGCGAGGAATCGC-1	Tonsil	9
	Dataset_1_CATGGCGTCCGAGCCA-1	Circulating	35
	Dataset_1_CATTATCAGGGCACTA-1	Tonsil	19
	Dataset_1_CATTCGCAGACCTAGG-1	Tonsil	20
	Dataset_1_CATTCGCCAGTATCTG-1	Tonsil	20
	Dataset_1_CATTCGCCATGCCCGA-1	Tonsil	NA
	Dataset_1_CCAATCCAGCGTAGTG-1	Tonsil	NA
	Dataset_1_CCACCTATCTTGAGGT-1	Tonsil	26
	Dataset_1_CCAGCGACAATGTTGC-1	Tonsil	14
	Dataset_1_CCAGCGAGTAAACGCG-1	Tonsil	10
	Dataset_1_CCAGCGATCCTTGGTC-1	Tonsil	19
	Dataset_1_CCATGTCCAGCCACCA-1	Tonsil	0
	Dataset_1_CCATGTCTCCTAGGGC-1	Tonsil	NA
	Dataset_1_CCATGTCTCTCTGTCG-1	Tonsil	18
	Dataset_1_CCATGTCTCTGGTATG-1	Tonsil	10
	Dataset_1_CCATTCGAGGCTCTTA-1	Tonsil	NA
	Dataset_1_CCATTCGAGTCGTACT-1	Tonsil	27
	Dataset_1_CCATTCGCACTGTGTA-1	Circulating	15
	Dataset_1_CCCAATCCACGGATAG-1	Tonsil	8
	Dataset_1_CCCAGTTAGGAGCGTT-1	Tonsil	NA
	Dataset_1_CCCTCCTGTCCCTTGT-1	Tonsil	NA
	Dataset_1_CCCTCCTTCTAACTTC-1	Tonsil	NA
	Dataset_1_CCGGTAGTCAAGGTAA-1	Tonsil	3
	Dataset_1_CCGGTAGTCCCTGACT-1	Tonsil	18
	Dataset_1_CCGTACTGTGCGGTAA-1	Tonsil	12
	Dataset_1_CCGTGGACAAAGCAAT-1	Tonsil	NA
	Dataset_1_CCGTGGACACCTCGTT-1	Tonsil	24
	Dataset_1_CCGTTCACAGACGTAG-1	Tonsil	23
	Dataset_1_CCGTTCACAGATAATG-1	Tonsil	NA
	Dataset_1_CCGTTCATCTAACGGT-1	Tonsil	6
	Dataset_1_CCGTTCATCTACGAGT-1	Tonsil	16
	Dataset_1_CCTACACAGTTAGCGG-1	Tonsil	8
	Dataset_1_CCTACACCACTTGGAT-1	Tonsil	21
	Dataset_1_CCTACCATCGCATGAT-1	Tonsil	7
	Dataset_1_CCTACCATCGCGTAGC-1	Tonsil	29
	Dataset_1_CCTAGCTAGCTCCTTC-1	Tonsil	10
	Dataset_1_CCTAGCTTCCGAGCCA-1	Circulating	NA
	Dataset_1_CCTATTAAGCCGGTAA-1	Tonsil	6
	Dataset_1_CCTATTAGTTGCCTCT-1	Tonsil	NA
	Dataset_1_CCTATTATCTGTACGA-1	Circulating	7
	Dataset_1_CCTCAGTCACAGGCCT-1	Tonsil	6
	Dataset_1_CCTCAGTCACCGGAAA-1	Circulating	17
	Dataset_1_CCTCTGATCAGTTCGA-1	Tonsil	20
	Dataset_1_CCTTACGCATGCCACG-1	Tonsil	28
	Dataset_1_CCTTCCCCATTCTCAT-1	Tonsil	11
	Dataset_1_CCTTCCCTCGCCTGAG-1	Tonsil	NA
	Dataset_1_CGAATGTGTTTAGCTG-1	Tonsil	NA
	Dataset_1_CGAATGTTCGCCTGTT-1	Tonsil	13
	Dataset_1_CGAATGTTCGTTTGCC-1	Circulating	NA
	Dataset_1_CGACTTCGTTACCAGT-1	Tonsil	20
	Dataset_1_CGAGAAGCATTATCTC-1	Tonsil	8
	Dataset_1_CGAGAAGGTTGGTAAA-1	Tonsil	7
	Dataset_1_CGAGCCAAGCTAGTCT-1	Tonsil	1
	Dataset_1_CGAGCCAGTACAGCAG-1	Circulating	NA
	Dataset_1_CGAGCCATCACATACG-1	Tonsil	11
	Dataset_1_CGATGGCAGACACGAC-1	Circulating	17
	Dataset_1_CGATGGCCATGATCCA-1	Tonsil	27
	Dataset_1_CGATGGCGTGACGCCT-1	Tonsil	17
	Dataset_1_CGATGGCTCGCTTAGA-1	Tonsil	NA
	Dataset_1_CGATGGCTCTATCCTA-1	Tonsil	16
	Dataset_1_CGATGTATCCGCGCAA-1	Circulating	8
	Dataset_1_CGATGTATCTTGACGA-1	Tonsil	20
	Dataset_1_CGATTGACAGAGTGTG-1	Circulating	12
	Dataset_1_CGATTGACATGGTAGG-1	Circulating	10
	Dataset_1_CGCCAAGCAAGCCGCT-1	Tonsil	11
	Dataset_1_CGCCAAGGTAAACACA-1	Tonsil	9
	Dataset_1_CGCCAAGTCAGAGGTG-1	Tonsil	21
	Dataset_1_CGCGGTACAGGGAGAG-1	Tonsil	NA
	Dataset_1_CGCGGTAGTATTACCG-1	Tonsil	17
	Dataset_1_CGCGGTAGTTAAGTAG-1	Tonsil	4
	Dataset_1_CGCTATCCATACGCTA-1	Tonsil	30
	Dataset_1_CGCTGGAAGTTTAGGA-1	Tonsil	12
	Dataset_1_CGCTGGACAGGCGATA-1	Tonsil	8
	Dataset_1_CGCTTCATCCAGTAGT-1	Circulating	26
	Dataset_1_CGGACGTTCAAGCCTA-1	Tonsil	NA
	Dataset_1_CGGACTGTCGGATGTT-1	Tonsil	30
	Dataset_1_CGGAGTCAGATTACCC-1	Tonsil	6
	Dataset_1_CGGAGTCAGCAATCTC-1	Tonsil	7
	Dataset_1_CGGCTAGTCTTGTATC-1	Tonsil	11
	Dataset_1_CGGGTCACATCGATTG-1	Circulating	15
	Dataset_1_CGGGTCAGTATAGGGC-1	Tonsil	28
	Dataset_1_CGGTTAAGTTGCTCCT-1	Tonsil	9
	Dataset_1_CGTAGCGAGGCTACGA-1	Tonsil	5
	Dataset_1_CGTAGCGCATGTCCTC-1	Tonsil	10
	Dataset_1_CGTAGCGTCAACGAAA-1	Tonsil	8
	Dataset_1_CGTCAGGTCCCTTGCA-1	Tonsil	7
	Dataset_1_CGTCCATAGCACGCCT-1	Tonsil	13
	Dataset_1_CGTCCATCACGCTTTC-1	Tonsil	10
	Dataset_1_CGTCCATGTTCCCGAG-1	Tonsil	2
	Dataset_1_CGTCCATTCAACGGCC-1	Tonsil	14
	Dataset_1_CGTCTACGTTACCGAT-1	Tonsil	NA
	Dataset_1_CGTGTAATCCCAACGG-1	Circulating	19
	Dataset_1_CGTGTAATCTGCAGTA-1	Circulating	9
	Dataset_1_CGTGTCTCAGTAACGG-1	Tonsil	11
	Dataset_1_CGTTCTGCACGGTAGA-1	Tonsil	10
	Dataset_1_CTAAGACAGCGCTCCA-1	Circulating	10
	Dataset_1_CTAAGACGTTGCGCAC-1	Tonsil	12
	Dataset_1_CTAAGACTCCGCAGTG-1	Tonsil	13
	Dataset_1_CTACACCAGGTAAACT-1	Tonsil	11
	Dataset_1_CTACACCAGGTAGCCA-1	Tonsil	14
	Dataset_1_CTACATTCATAAGACA-1	Circulating	13
	Dataset_1_CTACATTGTACTCTCC-1	Tonsil	21
	Dataset_1_CTACATTTCAACGCTA-1	Tonsil	17
	Dataset_1_CTACATTTCCTTTCGG-1	Tonsil	11
	Dataset_1_CTAGCCTGTGGAAAGA-1	Tonsil	15
	Dataset_1_CTCACACAGAGCTTCT-1	Tonsil	NA
	Dataset_1_CTCACACTCTGTCTAT-1	Tonsil	29
	Dataset_1_CTCAGAAGTGTTTGGT-1	Tonsil	16
	Dataset_1_CTCATTACATGCAACT-1	Circulating	14
	Dataset_1_CTCATTAGTTAGGGTG-1	Tonsil	27
	Dataset_1_CTCGGAGCATCACGTA-1	Tonsil	NA
	Dataset_1_CTCGGGAAGGTGATAT-1	Tonsil	24
	Dataset_1_CTCGGGAGTCATATGC-1	Tonsil	NA
	Dataset_1_CTCGGGATCCCTTGCA-1	Tonsil	14
	Dataset_1_CTCGTACTCCCATTTA-1	Tonsil	9
	Dataset_1_CTCGTACTCCCTCAGT-1	Tonsil	8
	Dataset_1_CTCGTCAGTGCACTTA-1	Tonsil	NA
	Dataset_1_CTCGTCATCCCAGGTG-1	Tonsil	NA
	Dataset_1_CTCTAATGTCAGAGGT-1	Tonsil	26
	Dataset_1_CTCTAATTCATCATTC-1	Tonsil	14
	Dataset_1_CTCTACGAGCGATAGC-1	Tonsil	0
	Dataset_1_CTCTACGCAAACCCAT-1	Tonsil	17
	Dataset_1_CTCTACGCAACGATGG-1	Tonsil	11
	Dataset_1_CTCTACGCACCCATGG-1	Tonsil	8
	Dataset_1_CTCTACGCAGCCTGTG-1	Tonsil	NA
	Dataset_1_CTGAAGTTCACGACTA-1	Tonsil	11
	Dataset_1_CTGATCCTCAACACAC-1	Tonsil	NA
	Dataset_1_CTGCCTACACAGACTT-1	Circulating	11
	Dataset_1_CTGCCTAGTTATGCGT-1	Tonsil	30
	Dataset_1_CTGGTCTAGTACTTGC-1	Tonsil	21
	Dataset_1_CTGTGCTAGTGGACGT-1	Tonsil	NA
	Dataset_1_CTGTGCTTCAACGAAA-1	Tonsil	NA
	Dataset_1_CTGTTTATCGAATCCA-1	Tonsil	19
	Dataset_1_CTTAACTCATTACCTT-1	Tonsil	4
	Dataset_1_CTTACCGAGATGGGTC-1	Tonsil	12
	Dataset_1_CTTAGGAGTGCATCTA-1	Tonsil	20
	Dataset_1_CTTAGGATCCATGAAC-1	Tonsil	NA
	Dataset_1_CTTAGGATCGAACTGT-1	Tonsil	14
	Dataset_1_CTTCTCTCAAGCCTAT-1	Tonsil	NA
	Dataset_1_CTTCTCTCAAGGCTCC-1	Tonsil	9
	Dataset_1_CTTCTCTCATATGGTC-1	Circulating	12
	Dataset_1_CTTCTCTGTAAACACA-1	Tonsil	10
	Dataset_1_CTTGGCTGTGATGTCT-1	Circulating	14
	Dataset_1_GAAACTCAGGCGTACA-1	Tonsil	NA
	Dataset_1_GAAACTCAGTGCGTGA-1	Tonsil	NA
	Dataset_1_GAAACTCTCAGCTGGC-1	Tonsil	12
	Dataset_1_GAAATGAGTTGAGGTG-1	Tonsil	28
	Dataset_1_GAAATGATCCTTGACC-1	Tonsil	13
	Dataset_1_GAACATCCACATGTGT-1	Tonsil	9
	Dataset_1_GAACATCGTGAAGGCT-1	Tonsil	18
	Dataset_1_GAACGGATCATGCATG-1	Tonsil	32
	Dataset_1_GAACGGATCTCTTGAT-1	Circulating	NA
	Dataset_1_GAAGCAGCAACGATCT-1	Circulating	NA
	Dataset_1_GAAGCAGTCCCGGATG-1	Tonsil	7
	Dataset_1_GAATGAATCAGCTGGC-1	Tonsil	13
	Dataset_1_GACACGCAGCTGATAA-1	Tonsil	11
	Dataset_1_GACACGCCAGTATAAG-1	Tonsil	10
	Dataset_1_GACACGCTCCGGCACA-1	Tonsil	NA
	Dataset_1_GACAGAGAGCTGCAAG-1	Tonsil	14
	Dataset_1_GACCAATGTTATCGGT-1	Tonsil	21
	Dataset_1_GACCTGGGTAACGACG-1	Tonsil	12
	Dataset_1_GACCTGGTCGAGAACG-1	Tonsil	3
	Dataset_1_GACCTGGTCTTACCTA-1	Tonsil	30
	Dataset_1_GACCTGGTCTTCATGT-1	Tonsil	15
	Dataset_1_GACGGCTTCATAACCG-1	Tonsil	11
	Dataset_1_GACGGCTTCCAGTATG-1	Tonsil	19
	Dataset_1_GACGTGCAGGGAAACA-1	Tonsil	25
	Dataset_1_GACGTGCGTTCATGGT-1	Tonsil	18
	Dataset_1_GACGTTAAGCGACGTA-1	Tonsil	20
	Dataset_1_GACGTTACAATAGCAA-1	Tonsil	9
	Dataset_1_GACTACAAGTCGCCGT-1	Tonsil	0
	Dataset_1_GACTGCGAGACGCAAC-1	Tonsil	12
	Dataset_1_GACTGCGAGCTGTTCA-1	Tonsil	9
	Dataset_1_GACTGCGCACTATCTT-1	Tonsil	19
	Dataset_1_GACTGCGTCTCAAACG-1	Tonsil	NA
	Dataset_1_GAGCAGATCGGTCCGA-1	Tonsil	21
	Dataset_1_GATCAGTAGACTAGGC-1	Tonsil	19
	Dataset_1_GATCAGTTCGCTTAGA-1	Tonsil	NA
	Dataset_1_GATCGATAGGCCCTTG-1	Tonsil	12
	Dataset_1_GATCGCGAGCACAGGT-1	Tonsil	NA
	Dataset_1_GATCGCGTCATCGCTC-1	Tonsil	NA
	Dataset_1_GATCGTAAGAGCTGCA-1	Tonsil	12
	Dataset_1_GATCGTAAGTAGGTGC-1	Tonsil	8
	Dataset_1_GATGAAATCCAGAAGG-1	Tonsil	12
	Dataset_1_GATGAAATCGCTAGCG-1	Tonsil	NA
	Dataset_1_GATGAAATCTCTGCTG-1	Tonsil	18
	Dataset_1_GATGCTATCGCTTGTC-1	Tonsil	NA
	Dataset_1_GATTCAGTCATTTGGG-1	Tonsil	19
	Dataset_1_GCAAACTAGCGTGTCC-1	Tonsil	6
	Dataset_1_GCAATCAGTAAACACA-1	Circulating	NA
	Dataset_1_GCAATCAGTTACTGAC-1	Tonsil	14
	Dataset_1_GCAATCATCAGTCCCT-1	Tonsil	15
	Dataset_1_GCACATACAAAGTGCG-1	Tonsil	NA
	Dataset_1_GCACTCTCAAGTTGTC-1	Circulating	34
	Dataset_1_GCAGTTATCCAGAAGG-1	Tonsil	5
	Dataset_1_GCATACATCACAGTAC-1	Tonsil	0
	Dataset_1_GCATGATCAGGTTTCA-1	Circulating	3
	Dataset_1_GCATGATTCGGAAACG-1	Tonsil	6
	Dataset_1_GCATGCGCATATGGTC-1	Tonsil	28
	Dataset_1_GCATGTAGTGGTCTCG-1	Circulating	15
	Dataset_1_GCCAAATCACGACTCG-1	Tonsil	5
	Dataset_1_GCCAAATGTGTAATGA-1	Tonsil	35
	Dataset_1_GCCTCTACATGCCCGA-1	Tonsil	29
	Dataset_1_GCCTCTAGTCCCTACT-1	Tonsil	NA
	Dataset_1_GCGAGAAAGTCGCCGT-1	Tonsil	28
	Dataset_1_GCGCAACAGCTGCAAG-1	Tonsil	15
	Dataset_1_GCGCAGTCAAGAGGCT-1	Tonsil	16
	Dataset_1_GCGCAGTTCACTTATC-1	Tonsil	NA
	Dataset_1_GCGCCAAGTTCTCATT-1	Tonsil	17
	Dataset_1_GCGCGATGTGCAGACA-1	Circulating	17
	Dataset_1_GCGCGATTCAGAGGTG-1	Tonsil	25
	Dataset_1_GCGGGTTTCTGGCGTG-1	Tonsil	NA
	Dataset_1_GCTCTGTAGTGTCCCG-1	Tonsil	17
	Dataset_1_GCTGCGACATAGTAAG-1	Tonsil	5
	Dataset_1_GCTGGGTGTCCCTACT-1	Tonsil	18
	Dataset_1_GCTGGGTGTGGCAAAC-1	Tonsil	NA
	Dataset_1_GCTGGGTGTTGAACTC-1	Circulating	16
	Dataset_1_GCTGGGTTCGCTAGCG-1	Tonsil	NA
	Dataset_1_GCTTCCAAGAAGGTTT-1	Tonsil	10
	Dataset_1_GGAAAGCCATCGGTTA-1	Tonsil	17
	Dataset_1_GGAAAGCCATTTGCTT-1	Tonsil	7
	Dataset_1_GGAAAGCGTGCACGAA-1	Tonsil	18
	Dataset_1_GGAACTTAGAGTAAGG-1	Tonsil	18
	Dataset_1_GGAACTTCACATGACT-1	Tonsil	11
	Dataset_1_GGAACTTCAGCGTCCA-1	Tonsil	NA
	Dataset_1_GGAACTTTCCCATTAT-1	Tonsil	NA
	Dataset_1_GGAATAATCACAGGCC-1	Tonsil	0
	Dataset_1_GGAATAATCTGACCTC-1	Tonsil	8
	Dataset_1_GGACAAGTCTCGCTTG-1	Tonsil	15
	Dataset_1_GGACAAGTCTTCATGT-1	Circulating	18
	Dataset_1_GGACAGAAGGACAGAA-1	Circulating	10
	Dataset_1_GGACAGATCTTCTGGC-1	Tonsil	18
	Dataset_1_GGACGTCGTCGTGGCT-1	Tonsil	6
	Dataset_1_GGACGTCTCCAAACTG-1	Tonsil	14
	Dataset_1_GGAGCAAGTCGCTTTC-1	Tonsil	17
	Dataset_1_GGAGCAATCTCCAGGG-1	Tonsil	7
	Dataset_1_GGATGTTCAGATCGGA-1	Tonsil	NA
	Dataset_1_GGATGTTTCCGTAGTA-1	Tonsil	19
	Dataset_1_GGATTACAGTTGAGAT-1	Tonsil	NA
	Dataset_1_GGCAATTCATATGCTG-1	Tonsil	7
	Dataset_1_GGCAATTTCCAAATGC-1	Tonsil	6
	Dataset_1_GGCCGATTCAGCACAT-1	Tonsil	17
	Dataset_1_GGCGACTAGCCGGTAA-1	Tonsil	9
	Dataset_1_GGCGACTTCAGGTAAA-1	Tonsil	9
	Dataset_1_GGCGACTTCGACGGAA-1	Tonsil	11
	Dataset_1_GGCGACTTCTCGGACG-1	Tonsil	NA
	Dataset_1_GGCTCGACAATCACAC-1	Tonsil	12
	Dataset_1_GGCTGGTCAGAAGCAC-1	Tonsil	NA
	Dataset_1_GGCTGGTGTTCACGGC-1	Tonsil	10
	Dataset_1_GGGAATGAGATACACA-1	Tonsil	5
	Dataset_1_GGGACCTAGTTAGGTA-1	Tonsil	NA
	Dataset_1_GGGACCTCAAAGGAAG-1	Tonsil	10
	Dataset_1_GGGACCTGTGATAAGT-1	Tonsil	2
	Dataset_1_GGGACCTGTTATTCTC-1	Tonsil	6
	Dataset_1_GGGACCTTCAGATAAG-1	Tonsil	10
	Dataset_1_GGGAGATCAAGTAATG-1	Tonsil	8
	Dataset_1_GGGAGATGTTCGTTGA-1	Tonsil	17
	Dataset_1_GGGCACTAGTGGAGAA-1	Tonsil	NA
	Dataset_1_GGGCACTCAGATGGCA-1	Tonsil	20
	Dataset_1_GGGCACTGTGGCAAAC-1	Tonsil	6
	Dataset_1_GGGCATCTCTACCAGA-1	Tonsil	33
	Dataset_1_GGGTCTGGTCGAACAG-1	Tonsil	4
	Dataset_1_GGTATTGCACGGTAGA-1	Tonsil	7
	Dataset_1_GGTATTGGTGACTCAT-1	Circulating	14
	Dataset_1_GGTGAAGAGCCCGAAA-1	Tonsil	NA
	Dataset_1_GGTGCGTCACAGATTC-1	Tonsil	22
	Dataset_1_GTAACTGCACAGACTT-1	Tonsil	9
	Dataset_1_GTAACTGGTCTAGCCG-1	Tonsil	8
	Dataset_1_GTAACTGTCTGGTTCC-1	Tonsil	9
	Dataset_1_GTACTCCGTCCCTACT-1	Tonsil	15
	Dataset_1_GTACTCCTCATATCGG-1	Tonsil	5
	Dataset_1_GTACTCCTCCGTCAAA-1	Circulating	14
	Dataset_1_GTACTTTGTCTCCACT-1	Tonsil	13
	Dataset_1_GTAGTCAGTGCCTGCA-1	Tonsil	11
	Dataset_1_GTATCTTTCACCATAG-1	Tonsil	7
	Dataset_1_GTCACAACAGCCAATT-1	Tonsil	11
	Dataset_1_GTCATTTAGAAGAAGC-1	Circulating	11
	Dataset_1_GTCCTCAGTCCGTTAA-1	Tonsil	NA
	Dataset_1_GTCGGGTGTCGGCATC-1	Tonsil	NA
	Dataset_1_GTCGGGTTCCGAACGC-1	Tonsil	NA
	Dataset_1_GTCGGGTTCCTTTCTC-1	Tonsil	11
	Dataset_1_GTCTTCGAGACAATAC-1	Circulating	13
	Dataset_1_GTCTTCGTCTGCAAGT-1	Tonsil	20
	Dataset_1_GTGAAGGGTCACCCAG-1	Tonsil	NA
	Dataset_1_GTGCATAAGGGCTTCC-1	Tonsil	15
	Dataset_1_GTGCATAGTCTTGATG-1	Tonsil	18
	Dataset_1_GTGCATATCCCTTGTG-1	Circulating	13
	Dataset_1_GTGCATATCCTACAGA-1	Tonsil	4
	Dataset_1_GTGCGGTCAGACTCGC-1	Tonsil	6
	Dataset_1_GTGCGGTTCTCCCTGA-1	Tonsil	11
	Dataset_1_GTGCTTCCAGTCCTTC-1	Tonsil	0
	Dataset_1_GTGCTTCGTGACCAAG-1	Tonsil	11
	Dataset_1_GTGCTTCTCTCTTATG-1	Tonsil	16
	Dataset_1_GTGGGTCCACGACGAA-1	Tonsil	8
	Dataset_1_GTGGGTCCACGTCTCT-1	Tonsil	8
	Dataset_1_GTGGGTCGTACGCACC-1	Tonsil	9
	Dataset_1_GTGGGTCTCTTTAGGG-1	Tonsil	7
	Dataset_1_GTGTGCGCAGCTCGAC-1	Tonsil	7
	Dataset_1_GTGTGCGCATGGTCAT-1	Tonsil	13
	Dataset_1_GTTAAGCAGTGTCCAT-1	Circulating	22
	Dataset_1_GTTACAGAGTATCGAA-1	Circulating	NA
	Dataset_1_GTTACAGGTCTTCTCG-1	Tonsil	14
	Dataset_1_GTTTCTAAGAAACGAG-1	Tonsil	NA
	Dataset_1_TAAGTGCGTCATACTG-1	Tonsil	10
	Dataset_1_TAAGTGCTCTCGCATC-1	Circulating	15
	Dataset_1_TACAGTGCAGTCGTGC-1	Tonsil	NA
	Dataset_1_TACAGTGGTCGCTTCT-1	Tonsil	12
	Dataset_1_TACCTATCACCCATGG-1	Tonsil	10
	Dataset_1_TACCTATGTACATCCA-1	Tonsil	1
	Dataset_1_TACGGATAGGAATGGA-1	Tonsil	15
	Dataset_1_TACGGATCAGTGAGTG-1	Tonsil	9
	Dataset_1_TACGGATTCGTACGGC-1	Tonsil	14
	Dataset_1_TACGGGCAGCCCAGCT-1	Circulating	6
	Dataset_1_TACGGGCGTCATACTG-1	Circulating	16
	Dataset_1_TACGGGCGTTGTGGCC-1	Tonsil	NA
	Dataset_1_TACGGTAAGTAGCCGA-1	Tonsil	18
	Dataset_1_TACGGTACAATGGTCT-1	Tonsil	22
	Dataset_1_TACGGTATCGTTTGCC-1	Tonsil	7
	Dataset_1_TACTCATAGAGCTATA-1	Tonsil	20
	Dataset_1_TACTCATCACAAGACG-1	Tonsil	23
	Dataset_1_TACTTACAGATGGGTC-1	Tonsil	1
	Dataset_1_TAGACCAAGTCGTACT-1	Tonsil	19
	Dataset_1_TAGAGCTAGACTAAGT-1	Tonsil	NA
	Dataset_1_TAGGCATAGGTGATTA-1	Tonsil	16
	Dataset_1_TAGGCATGTCCTCTTG-1	Circulating	7
	Dataset_1_TAGTGGTGTTAAAGTG-1	Tonsil	19
	Dataset_1_TAGTTGGAGATCGATA-1	Tonsil	18
	Dataset_1_TAGTTGGTCAAACCAC-1	Tonsil	17
	Dataset_1_TATCAGGAGGGTCTCC-1	Tonsil	12
	Dataset_1_TATCAGGCATGGTCAT-1	Tonsil	10
	Dataset_1_TATCAGGGTTACCGAT-1	Tonsil	19
	Dataset_1_TATCAGGTCACAGTAC-1	Circulating	13
	Dataset_1_TATCAGGTCCAGAGGA-1	Tonsil	26
	Dataset_1_TATCTCAAGATCTGAA-1	Tonsil	13
	Dataset_1_TATGCCCCAACGATGG-1	Tonsil	18
	Dataset_1_TATGCCCGTCCAGTTA-1	Tonsil	32
	Dataset_1_TATGCCCGTTGCGCAC-1	Tonsil	6
	Dataset_1_TATTACCAGGATGGAA-1	Tonsil	9
	Dataset_1_TATTACCCAGGATCGA-1	Tonsil	26
	Dataset_1_TATTACCTCCACGAAT-1	Tonsil	14
	Dataset_1_TATTACCTCCTTGACC-1	Tonsil	5
	Dataset_1_TCAACGACAAATACAG-1	Tonsil	NA
	Dataset_1_TCAACGATCACGCATA-1	Tonsil	11
	Dataset_1_TCACAAGAGGACCACA-1	Tonsil	28
	Dataset_1_TCACGAACATTCTCAT-1	Tonsil	NA
	Dataset_1_TCACGAAGTCATGCAT-1	Circulating	33
	Dataset_1_TCAGATGCATTCCTGC-1	Tonsil	NA
	Dataset_1_TCAGCAATCGTCTGAA-1	Tonsil	11
	Dataset_1_TCAGCTCAGTGCGTGA-1	Tonsil	9
	Dataset_1_TCAGCTCGTCCATGAT-1	Tonsil	8
	Dataset_1_TCAGCTCTCGCAAACT-1	Tonsil	8
	Dataset_1_TCAGGATTCCTTTCTC-1	Tonsil	16
	Dataset_1_TCAGGTAGTGCGATAG-1	Tonsil	5
	Dataset_1_TCATTACAGCCCAACC-1	Tonsil	7
	Dataset_1_TCATTACGTGTCGCTG-1	Tonsil	12
	Dataset_1_TCATTACGTTACCGAT-1	Tonsil	18
	Dataset_1_TCATTTGCAAATACAG-1	Circulating	10
	Dataset_1_TCATTTGGTGAAGGCT-1	Tonsil	NA
	Dataset_1_TCCACACTCTGCTGTC-1	Tonsil	3
	Dataset_1_TCCCGATGTGTGACCC-1	Circulating	NA
	Dataset_1_TCGAGGCAGATATACG-1	Tonsil	12
	Dataset_1_TCGCGAGAGCTAACTC-1	Tonsil	6
	Dataset_1_TCGCGTTCAAATACAG-1	Circulating	15
	Dataset_1_TCGCGTTGTGCGAAAC-1	Tonsil	2
	Dataset_1_TCGGGACTCTTTAGGG-1	Tonsil	16
	Dataset_1_TCGGTAAGTAGCGATG-1	Tonsil	17
	Dataset_1_TCGGTAATCTAAGCCA-1	Tonsil	12
	Dataset_1_TCGTACCCACGCGAAA-1	Circulating	NA
	Dataset_1_TCGTACCCAGTCGTGC-1	Tonsil	14
	Dataset_1_TCGTACCCATACTACG-1	Tonsil	14
	Dataset_1_TCGTAGATCATTATCC-1	Tonsil	9
	Dataset_1_TCTATTGAGCGTTTAC-1	Tonsil	10
	Dataset_1_TCTCATACAAGCCTAT-1	Tonsil	18
	Dataset_1_TCTCATACAGTTCCCT-1	Tonsil	11
	Dataset_1_TCTCTAAAGTGGTCCC-1	Circulating	13
	Dataset_1_TCTCTAACAGCGATCC-1	Tonsil	18
	Dataset_1_TCTCTAAGTTCCACTC-1	Tonsil	NA
	Dataset_1_TCTCTAATCAACACGT-1	Tonsil	26
	Dataset_1_TCTGAGATCGCGGATC-1	Tonsil	NA
	Dataset_1_TCTGGAATCCCTGACT-1	Tonsil	7
	Dataset_1_TCTTCGGAGCAATATG-1	Tonsil	NA
	Dataset_1_TCTTCGGTCCCGGATG-1	Tonsil	NA
	Dataset_1_TCTTTCCAGGGTTTCT-1	Tonsil	NA
	Dataset_1_TCTTTCCGTCGACTAT-1	Circulating	38
	Dataset_1_TCTTTCCGTGCGGTAA-1	Tonsil	6
	Dataset_1_TCTTTCCGTTAAGAAC-1	Tonsil	10
	Dataset_1_TGAAAGATCCGCTGTT-1	Circulating	4
	Dataset_1_TGACAACCATGGAATA-1	Tonsil	5
	Dataset_1_TGACTTTCAAGCCTAT-1	Circulating	5
	Dataset_1_TGAGAGGGTACAGTGG-1	Tonsil	18
	Dataset_1_TGAGGGAGTAGCTCCG-1	Tonsil	15
	Dataset_1_TGATTTCTCAAACCGT-1	Circulating	18
	Dataset_1_TGATTTCTCCAAACTG-1	Tonsil	18
	Dataset_1_TGCACCTTCGCGGATC-1	Tonsil	20
	Dataset_1_TGCCAAATCCTAGAAC-1	Circulating	8
	Dataset_1_TGCCCATCAAGTCTAC-1	Tonsil	10
	Dataset_1_TGCCCTACAGCGTTCG-1	Tonsil	NA
	Dataset_1_TGCCCTACAGTCTTCC-1	Tonsil	0
	Dataset_1_TGCGCAGCAAGTAGTA-1	Tonsil	5
	Dataset_1_TGCGGGTCAATCGGTT-1	Tonsil	NA
	Dataset_1_TGCGGGTTCGAGAGCA-1	Tonsil	11
	Dataset_1_TGCGTGGCAGGGTACA-1	Tonsil	18
	Dataset_1_TGCTACCCAAGCCATT-1	Tonsil	10
	Dataset_1_TGCTGCTAGCCACCTG-1	Tonsil	8
	Dataset_1_TGCTGCTTCCCATTAT-1	Tonsil	17
	Dataset_1_TGGCGCATCTCACATT-1	Tonsil	3
	Dataset_1_TGGCGCATCTTGACGA-1	Tonsil	NA
	Dataset_1_TGGCTGGGTACAGCAG-1	Tonsil	30
	Dataset_1_TGGCTGGGTCGGGTCT-1	Tonsil	9
	Dataset_1_TGGCTGGTCTCGAGTA-1	Tonsil	15
	Dataset_1_TGGGAAGCACCACCAG-1	Tonsil	NA
	Dataset_1_TGGGAAGCATCACGTA-1	Tonsil	NA
	Dataset_1_TGGGCGTGTCACCTAA-1	Tonsil	4
	Dataset_1_TGGGCGTTCGTGGACC-1	Circulating	16
	Dataset_1_TGGTTAGGTCATATGC-1	Tonsil	NA
	Dataset_1_TGGTTAGGTCTAACGT-1	Tonsil	5
	Dataset_1_TGTATTCTCTCTGAGA-1	Tonsil	7
	Dataset_1_TGTCCCAGTAGAGCTG-1	Tonsil	1
	Dataset_1_TGTCCCAGTCCAGTGC-1	Circulating	10
	Dataset_1_TGTCCCATCACATACG-1	Circulating	5
	Dataset_1_TGTGGTACACAGATTC-1	Tonsil	11
	Dataset_1_TGTGGTATCAACACGT-1	Tonsil	10
	Dataset_1_TGTGTTTAGCTTTGGT-1	Tonsil	NA
	Dataset_1_TGTGTTTGTACCCAAT-1	Tonsil	NA
	Dataset_1_TTAGGCAAGATCCCAT-1	Tonsil	16
	Dataset_1_TTAGTTCGTTGGACCC-1	Tonsil	8
	Dataset_1_TTATGCTAGCAGACTG-1	Tonsil	NA
	Dataset_1_TTATGCTAGCCAGTTT-1	Tonsil	12
	Dataset_1_TTCCCAGGTTCTGGTA-1	Tonsil	11
	Dataset_1_TTCTACACAGACACTT-1	Circulating	26
	Dataset_1_TTCTACATCATACGGT-1	Tonsil	10
	Dataset_1_TTCTACATCGTTACAG-1	Tonsil	11
	Dataset_1_TTCTCAAGTCTAACGT-1	Tonsil	7
	Dataset_1_TTCTCAATCCTGTACC-1	Circulating	16
	Dataset_1_TTCTTAGTCGCAGGCT-1	Tonsil	15
	Dataset_1_TTGAACGCAATACGCT-1	Tonsil	6
	Dataset_1_TTGAACGCAATCGGTT-1	Tonsil	10
	Dataset_1_TTGAACGGTTAAAGTG-1	Tonsil	12
	Dataset_1_TTGAACGTCCTTGCCA-1	Tonsil	12
	Dataset_1_TTGACTTAGAAACCTA-1	Tonsil	12
	Dataset_1_TTGACTTAGTGTACTC-1	Tonsil	7
	Dataset_1_TTGACTTCACTGAAGG-1	Tonsil	30
	Dataset_1_TTGACTTGTACGCTGC-1	Tonsil	14
	Dataset_1_TTGCCGTAGAGGGCTT-1	Tonsil	21
	Dataset_1_TTGCCGTCATATGGTC-1	Circulating	11
	Dataset_1_TTGCCGTGTCATCGGC-1	Tonsil	NA
	Dataset_1_TTGGAACCAACAACCT-1	Tonsil	NA
	Dataset_1_TTGGAACCATCAGTCA-1	Tonsil	6
	Dataset_1_TTGGCAATCTGCCAGG-1	Circulating	5
	Dataset_1_TTTATGCAGTATCGAA-1	Tonsil	16
	Dataset_1_TTTATGCGTATGAAAC-1	Tonsil	5
	Dataset_1_TTTCCTCAGGAATTAC-1	Tonsil	15
	Dataset_1_TTTCCTCGTTGATTGC-1	Tonsil	2
	Dataset_1_TTTGCGCTCATATCGG-1	Tonsil	6
	Dataset_1_TTTGGTTAGCTGATAA-1	Circulating	12
	Dataset_1_TTTGGTTCAGTAAGCG-1	Tonsil	NA
	Dataset_1_TTTGGTTTCGATCCCT-1	Tonsil	16
	Dataset_1_TTTGGTTTCGTACCGG-1	Tonsil	22
	Dataset_2_AAACCTGGTTCACCTC-1	Tonsil	NA
	Dataset_2_AAACGGGAGACTAGAT-1	Tonsil	13
	Dataset_2_AAAGCAACAAGGGTCA-1	Tonsil	7
	Dataset_2_AAAGCAACACCGCTAG-1	Tonsil	27
	Dataset_2_AAATGCCAGAGTAATC-1	Tonsil	NA
	Dataset_2_AAATGCCCACCAGATT-1	Tonsil	31
	Dataset_2_AACACGTGTGCATCTA-1	Tonsil	3
	Dataset_2_AACACGTTCGCCAGCA-1	Tonsil	15
	Dataset_2_AACGTTGAGTACTTGC-1	Circulating	8
	Dataset_2_AACGTTGTCACGACTA-1	Circulating	7
	Dataset_2_AACTCAGGTCTAAACC-1	Circulating	15
	Dataset_2_AACTCCCTCACTCCTG-1	Circulating	NA
	Dataset_2_AACTCTTCAGCGTCCA-1	Tonsil	5
	Dataset_2_AACTGGTCAGGTCCAC-1	Tonsil	8
	Dataset_2_AAGACCTGTGAAAGAG-1	Tonsil	16
	Dataset_2_AAGGAGCAGCGATATA-1	Circulating	15
	Dataset_2_AAGGCAGCAGCCACCA-1	Tonsil	4
	Dataset_2_AAGGTTCTCCTTTCGG-1	Tonsil	24
	Dataset_2_AAGTCTGGTTCGGGCT-1	Circulating	12
	Dataset_2_AAGTCTGTCGTCGTTC-1	Tonsil	16
	Dataset_2_AATCCAGCAGGAATCG-1	Tonsil	9
	Dataset_2_AATCGGTAGCACGCCT-1	Tonsil	13
	Dataset_2_ACACCAAGTTAAAGAC-1	Tonsil	10
	Dataset_2_ACACTGAAGAAGGGTA-1	Tonsil	13
	Dataset_2_ACACTGAAGGATGGAA-1	Tonsil	12
	Dataset_2_ACACTGAGTAGATTAG-1	Tonsil	NA
	Dataset_2_ACACTGAGTCTGGAGA-1	Tonsil	8
	Dataset_2_ACACTGAGTTTGGGCC-1	Tonsil	5
	Dataset_2_ACAGCCGAGTCATGCT-1	Tonsil	20
	Dataset_2_ACAGCTAAGACCTTTG-1	Tonsil	NA
	Dataset_2_ACAGCTAGTTCTGAAC-1	Tonsil	13
	Dataset_2_ACAGCTATCTAACTGG-1	Tonsil	NA
	Dataset_2_ACATCAGCAGATCGGA-1	Tonsil	11
	Dataset_2_ACATCAGGTCCTGCTT-1	Tonsil	NA
	Dataset_2_ACATCAGGTGTGCGTC-1	Tonsil	23
	Dataset_2_ACATGGTCACCACCAG-1	Tonsil	16
	Dataset_2_ACCAGTAAGAGTCTGG-1	Circulating	20
	Dataset_2_ACCCACTCAAAGTCAA-1	Circulating	21
	Dataset_2_ACCTTTAGTCAGATAA-1	Tonsil	NA
	Dataset_2_ACCTTTATCACTGGGC-1	Tonsil	11
	Dataset_2_ACCTTTATCATATCGG-1	Tonsil	7
	Dataset_2_ACGATACAGTTTGCGT-1	Circulating	NA
	Dataset_2_ACGATACCAGATCTGT-1	Circulating	8
	Dataset_2_ACGATACTCTGGTGTA-1	Tonsil	10
	Dataset_2_ACGATGTGTCCGAGTC-1	Circulating	11
	Dataset_2_ACGCAGCCATCTGGTA-1	Circulating	NA
	Dataset_2_ACGCCGAGTCATTAGC-1	Tonsil	NA
	Dataset_2_ACGGAGAAGACAAGCC-1	Tonsil	16
	Dataset_2_ACGGCCAGTATCGCAT-1	Tonsil	9
	Dataset_2_ACGGGCTCAATCAGAA-1	Tonsil	23
	Dataset_2_ACGGGTCAGTGTACGG-1	Tonsil	12
	Dataset_2_ACGGGTCCAATAGAGT-1	Tonsil	11
	Dataset_2_ACTGAGTAGTGGTAAT-1	Tonsil	18
	Dataset_2_ACTGAGTGTCTTCGTC-1	Tonsil	2
	Dataset_2_ACTGATGGTGTTTGTG-1	Tonsil	13
	Dataset_2_ACTGCTCCAAACGTGG-1	Circulating	NA
	Dataset_2_ACTGTCCCAGCGATCC-1	Tonsil	NA
	Dataset_2_ACTTGTTCAAGACGTG-1	Tonsil	20
	Dataset_2_ACTTTCAAGAGTACAT-1	Circulating	19
	Dataset_2_ACTTTCAGTTCCGTCT-1	Tonsil	11
	Dataset_2_AGAATAGAGCACCGCT-1	Tonsil	9
	Dataset_2_AGAATAGAGGCTCAGA-1	Tonsil	31
	Dataset_2_AGAATAGTCAGGCCCA-1	Tonsil	NA
	Dataset_2_AGAATAGTCTGTTTGT-1	Circulating	11
	Dataset_2_AGAGCGATCTGCGTAA-1	Tonsil	NA
	Dataset_2_AGAGCTTCATCACGTA-1	Circulating	14
	Dataset_2_AGAGCTTCATCTATGG-1	Tonsil	8
	Dataset_2_AGAGCTTGTAGCTTGT-1	Tonsil	NA
	Dataset_2_AGAGCTTGTTCCCGAG-1	Tonsil	12
	Dataset_2_AGCAGCCCAAACTGTC-1	Tonsil	11
	Dataset_2_AGCAGCCCATGGTAGG-1	Tonsil	11
	Dataset_2_AGCAGCCGTGCTCTTC-1	Tonsil	12
	Dataset_2_AGCAGCCTCCGCATCT-1	Tonsil	11
	Dataset_2_AGCATACCAGGGATTG-1	Tonsil	15
	Dataset_2_AGCATACCATTCTTAC-1	Tonsil	7
	Dataset_2_AGCGGTCAGCGTTGCC-1	Tonsil	14
	Dataset_2_AGCGGTCCACAGGTTT-1	Tonsil	NA
	Dataset_2_AGCGGTCCACGAGAGT-1	Tonsil	12
	Dataset_2_AGCGGTCGTAATTGGA-1	Tonsil	23
	Dataset_2_AGCGGTCTCCCATTTA-1	Tonsil	NA
	Dataset_2_AGCGTATCATTTCAGG-1	Tonsil	NA
	Dataset_2_AGCGTATGTATGGTTC-1	Tonsil	NA
	Dataset_2_AGCGTATGTTCAGACT-1	Tonsil	11
	Dataset_2_AGCGTATTCGGCGCAT-1	Circulating	NA
	Dataset_2_AGCGTCGCAAGAGGCT-1	Tonsil	NA
	Dataset_2_AGCGTCGGTCTAGAGG-1	Tonsil	NA
	Dataset_2_AGCTCCTTCAAGGTAA-1	Tonsil	16
	Dataset_2_AGCTCTCAGATGCGAC-1	Tonsil	7
	Dataset_2_AGCTTGACAGACAAAT-1	Tonsil	13
	Dataset_2_AGCTTGAGTGTAATGA-1	Circulating	13
	Dataset_2_AGGCCACAGGTGCTTT-1	Tonsil	NA
	Dataset_2_AGGCCACGTATATGGA-1	Tonsil	18
	Dataset_2_AGGCCGTGTACCATCA-1	Tonsil	20
	Dataset_2_AGGGTGAAGGCCCTTG-1	Circulating	9
	Dataset_2_AGGGTGATCACTTATC-1	Tonsil	11
	Dataset_2_AGGTCATAGTCCGTAT-1	Tonsil	6
	Dataset_2_AGGTCCGAGTTCCACA-1	Tonsil	17
	Dataset_2_AGGTCCGGTGGTAACG-1	Tonsil	30
	Dataset_2_AGGTCCGTCACAGTAC-1	Tonsil	3
	Dataset_2_AGTCTTTTCAGGCGAA-1	Tonsil	NA
	Dataset_2_AGTCTTTTCGGTGTTA-1	Tonsil	30
	Dataset_2_AGTGAGGCAACTTGAC-1	Circulating	NA
	Dataset_2_AGTGAGGCATAGACTC-1	Tonsil	12
	Dataset_2_AGTGAGGGTGTCAATC-1	Circulating	10
	Dataset_2_AGTGGGAAGTTGAGAT-1	Tonsil	27
	Dataset_2_AGTTGGTCAGGGATTG-1	Tonsil	12
	Dataset_2_ATAACGCCAGGAATGC-1	Tonsil	7
	Dataset_2_ATAACGCTCCTCTAGC-1	Tonsil	10
	Dataset_2_ATAAGAGCAGATCCAT-1	Tonsil	18
	Dataset_2_ATAGACCAGTATTGGA-1	Tonsil	14
	Dataset_2_ATAGACCCAGCCTATA-1	Circulating	9
	Dataset_2_ATAGACCTCACAGGCC-1	Circulating	22
	Dataset_2_ATAGACCTCTGGCGAC-1	Tonsil	12
	Dataset_2_ATCACGAAGGCTCAGA-1	Tonsil	22
	Dataset_2_ATCACGAAGTCCCACG-1	Tonsil	38
	Dataset_2_ATCACGACAGGGTTAG-1	Circulating	10
	Dataset_2_ATCATCTTCATGCAAC-1	Tonsil	10
	Dataset_2_ATCATGGTCTGCTGCT-1	Tonsil	18
	Dataset_2_ATCTGCCCAGACAGGT-1	Tonsil	7
	Dataset_2_ATCTGCCCAGATCTGT-1	Tonsil	6
	Dataset_2_ATCTGCCGTCCTCCAT-1	Tonsil	16
	Dataset_2_ATCTGCCGTGACAAAT-1	Tonsil	27
	Dataset_2_ATGAGGGCATAGTAAG-1	Tonsil	19
	Dataset_2_ATGAGGGGTCCTGCTT-1	Tonsil	8
	Dataset_2_ATGCGATGTTGATTGC-1	Tonsil	5
	Dataset_2_ATGGGAGCATGTCTCC-1	Tonsil	10
	Dataset_2_ATGGGAGTCTGCCAGG-1	Tonsil	8
	Dataset_2_ATTACTCTCCCTTGTG-1	Circulating	13
	Dataset_2_ATTCTACTCGTTTGCC-1	Tonsil	NA
	Dataset_2_ATTGGACTCAGCACAT-1	Tonsil	16
	Dataset_2_ATTGGTGCACCAGATT-1	Tonsil	17
	Dataset_2_ATTGGTGGTGTGAATA-1	Circulating	16
	Dataset_2_ATTTCTGCAAGCCATT-1	Tonsil	21
	Dataset_2_ATTTCTGTCTCTTGAT-1	Tonsil	NA
	Dataset_2_CAACCAAGTATCAGTC-1	Circulating	17
	Dataset_2_CAACCTCAGAGTACCG-1	Tonsil	NA
	Dataset_2_CAACCTCAGTCGTTTG-1	Circulating	14
	Dataset_2_CAACCTCCAAGCCCAC-1	Tonsil	5
	Dataset_2_CAACCTCCACCGCTAG-1	Tonsil	4
	Dataset_2_CAACCTCCACTGCCAG-1	Tonsil	23
	Dataset_2_CAACCTCTCACTGGGC-1	Tonsil	7
	Dataset_2_CAACTAGAGGCGATAC-1	Tonsil	10
	Dataset_2_CAAGATCGTGTCGCTG-1	Tonsil	3
	Dataset_2_CAAGATCGTTGAGGTG-1	Circulating	13
	Dataset_2_CAAGGCCAGGAGTCTG-1	Tonsil	NA
	Dataset_2_CAAGGCCCATTGTGCA-1	Tonsil	13
	Dataset_2_CAAGGCCGTCATACTG-1	Circulating	10
	Dataset_2_CAAGGCCGTGACGGTA-1	Tonsil	5
	Dataset_2_CAAGTTGCAGTGAGTG-1	Tonsil	7
	Dataset_2_CAAGTTGTCAATCACG-1	Tonsil	10
	Dataset_2_CACACAAAGTGTGAAT-1	Tonsil	10
	Dataset_2_CACACCTAGTCACGCC-1	Tonsil	12
	Dataset_2_CACACTCTCTCAACTT-1	Tonsil	7
	Dataset_2_CACAGTATCATAAAGG-1	Tonsil	24
	Dataset_2_CACATAGTCTGCCCTA-1	Circulating	10
	Dataset_2_CACATTTCACATGTGT-1	Tonsil	NA
	Dataset_2_CACATTTTCAGCTCTC-1	Tonsil	11
	Dataset_2_CACCACTAGAAGGTGA-1	Tonsil	20
	Dataset_2_CACCAGGGTTCCGGCA-1	Tonsil	14
	Dataset_2_CACCAGGTCCTGCAGG-1	Tonsil	30
	Dataset_2_CACCTTGAGATCCGAG-1	Tonsil	9
	Dataset_2_CACCTTGAGCTTATCG-1	Tonsil	24
	Dataset_2_CACCTTGCACTCTGTC-1	Circulating	22
	Dataset_2_CACTCCACAAAGTGCG-1	Tonsil	23
	Dataset_2_CACTCCATCTTCCTTC-1	Circulating	NA
	Dataset_2_CAGAATCCACACTGCG-1	Tonsil	NA
	Dataset_2_CAGAATCTCTTGCCGT-1	Circulating	17
	Dataset_2_CAGAGAGCAGATGAGC-1	Tonsil	14
	Dataset_2_CAGAGAGTCCTAGTGA-1	Tonsil	12
	Dataset_2_CAGCATAAGAAACGAG-1	Tonsil	15
	Dataset_2_CAGCATACACATGTGT-1	Tonsil	22
	Dataset_2_CAGCATATCGGACAAG-1	Tonsil	NA
	Dataset_2_CAGCCGATCCAAACAC-1	Tonsil	NA
	Dataset_2_CAGCGACCAAGGTGTG-1	Tonsil	18
	Dataset_2_CAGCGACCAATGGTCT-1	Tonsil	2
	Dataset_2_CAGCGACGTTGCGCAC-1	Tonsil	14
	Dataset_2_CAGCTAAAGTAGTGCG-1	Tonsil	NA
	Dataset_2_CAGCTAAGTCTAACGT-1	Tonsil	15
	Dataset_2_CAGCTAAGTCTGCGGT-1	Tonsil	11
	Dataset_2_CAGCTGGGTACTCTCC-1	Tonsil	9
	Dataset_2_CAGGTGCAGAGTGACC-1	Tonsil	9
	Dataset_2_CAGGTGCGTGCTTCTC-1	Tonsil	6
	Dataset_2_CAGTAACCACTTGGAT-1	Tonsil	NA
	Dataset_2_CAGTAACTCGCCCTTA-1	Circulating	6
	Dataset_2_CAGTCCTTCACCGTAA-1	Tonsil	19
	Dataset_2_CATATGGAGGAATGGA-1	Tonsil	19
	Dataset_2_CATCAAGCAGCTTAAC-1	Tonsil	15
	Dataset_2_CATCAGAGTTTCGCTC-1	Tonsil	NA
	Dataset_2_CATCGAAGTGTGACGA-1	Tonsil	18
	Dataset_2_CATCGAATCTAGAGTC-1	Tonsil	26
	Dataset_2_CATCGGGAGTACGCGA-1	Tonsil	NA
	Dataset_2_CATCGGGCATCATCCC-1	Tonsil	12
	Dataset_2_CATCGGGTCTACGAGT-1	Tonsil	7
	Dataset_2_CATGCCTTCGCCTGAG-1	Tonsil	12
	Dataset_2_CATTCGCCATTGGCGC-1	Tonsil	5
	Dataset_2_CCACCTATCGTTGACA-1	Tonsil	NA
	Dataset_2_CCACGGACACGGTGTC-1	Tonsil	20
	Dataset_2_CCACGGATCGTCCGTT-1	Tonsil	13
	Dataset_2_CCACTACGTAGCAAAT-1	Tonsil	21
	Dataset_2_CCATGTCCAGCCTTTC-1	Tonsil	19
	Dataset_2_CCCAATCGTCGGCACT-1	Tonsil	22
	Dataset_2_CCCAGTTCAGATCGGA-1	Circulating	25
	Dataset_2_CCCATACGTAGTACCT-1	Tonsil	6
	Dataset_2_CCCTCCTCATCTATGG-1	Tonsil	NA
	Dataset_2_CCGGGATAGCCCGAAA-1	Tonsil	18
	Dataset_2_CCGGGATGTGTAAGTA-1	Tonsil	22
	Dataset_2_CCGTACTGTCTTCGTC-1	Tonsil	20
	Dataset_2_CCGTTCACATCGACGC-1	Circulating	6
	Dataset_2_CCTACACAGGTGCACA-1	Tonsil	20
	Dataset_2_CCTACCAAGGGCATGT-1	Tonsil	NA
	Dataset_2_CCTATTATCCGCGGTA-1	Tonsil	9
	Dataset_2_CCTCAGTCATGTCGAT-1	Tonsil	NA
	Dataset_2_CCTCAGTGTAATTGGA-1	Tonsil	1
	Dataset_2_CCTCAGTTCGAGGTAG-1	Tonsil	NA
	Dataset_2_CCTTACGGTAGGACAC-1	Tonsil	16
	Dataset_2_CCTTACGGTCTGATCA-1	Tonsil	10
	Dataset_2_CCTTCCCAGAAGGCCT-1	Tonsil	NA
	Dataset_2_CCTTCCCAGGAATGGA-1	Tonsil	12
	Dataset_2_CCTTCGACAAGTTCTG-1	Tonsil	9
	Dataset_2_CCTTCGATCACGACTA-1	Tonsil	4
	Dataset_2_CCTTCGATCTGAGGGA-1	Tonsil	21
	Dataset_2_CGAACATAGAAGAAGC-1	Tonsil	7
	Dataset_2_CGAACATTCACGGTTA-1	Tonsil	NA
	Dataset_2_CGACCTTTCAACGCTA-1	Tonsil	16
	Dataset_2_CGACTTCAGTGCGATG-1	Tonsil	17
	Dataset_2_CGACTTCCAGCCTATA-1	Circulating	9
	Dataset_2_CGAGCCAGTGGTCCGT-1	Tonsil	28
	Dataset_2_CGATCGGGTCTTTCAT-1	Tonsil	7
	Dataset_2_CGATGGCCAGCCTATA-1	Tonsil	8
	Dataset_2_CGATGTACACGGACAA-1	Tonsil	18
	Dataset_2_CGATGTAGTCGAAAGC-1	Circulating	13
	Dataset_2_CGATTGACACGGATAG-1	Tonsil	22
	Dataset_2_CGATTGAGTCACCCAG-1	Tonsil	NA
	Dataset_2_CGATTGAGTCGGATCC-1	Circulating	15
	Dataset_2_CGCGGTAGTCGAAAGC-1	Tonsil	24
	Dataset_2_CGCGGTATCCGTAGGC-1	Tonsil	19
	Dataset_2_CGCTATCGTTGGAGGT-1	Tonsil	24
	Dataset_2_CGGACACCAAGACGTG-1	Tonsil	NA
	Dataset_2_CGGACGTAGAAACCGC-1	Tonsil	21
	Dataset_2_CGGACGTAGAACTGTA-1	Tonsil	13
	Dataset_2_CGGACGTAGAGTAAGG-1	Tonsil	NA
	Dataset_2_CGGACTGGTGAAATCA-1	Tonsil	NA
	Dataset_2_CGGACTGGTGACGCCT-1	Tonsil	17
	Dataset_2_CGGACTGTCTCTGTCG-1	Tonsil	23
	Dataset_2_CGGAGCTGTAAACGCG-1	Tonsil	14
	Dataset_2_CGGAGTCAGCACGCCT-1	Circulating	19
	Dataset_2_CGGGTCACACGGTGTC-1	Circulating	13
	Dataset_2_CGGGTCAGTGATGTGG-1	Tonsil	0
	Dataset_2_CGGGTCATCGCCAAAT-1	Tonsil	20
	Dataset_2_CGGTTAATCTTTACGT-1	Tonsil	18
	Dataset_2_CGTAGCGAGGCCCTCA-1	Tonsil	11
	Dataset_2_CGTAGGCAGAGTGAGA-1	Tonsil	NA
	Dataset_2_CGTAGGCCACAGGCCT-1	Tonsil	NA
	Dataset_2_CGTAGGCTCAACTCTT-1	Tonsil	5
	Dataset_2_CGTCACTAGCAGACTG-1	Tonsil	NA
	Dataset_2_CGTCCATCAAGTCTGT-1	Circulating	20
	Dataset_2_CGTCCATGTGCCTGTG-1	Tonsil	NA
	Dataset_2_CGTCTACCACAACGCC-1	Tonsil	8
	Dataset_2_CGTCTACGTTCGTTGA-1	Tonsil	18
	Dataset_2_CGTGAGCGTAATTGGA-1	Tonsil	10
	Dataset_2_CGTGAGCTCTACCTGC-1	Tonsil	15
	Dataset_2_CGTGTCTCATGGAATA-1	Circulating	NA
	Dataset_2_CGTTAGAGTCTCTTAT-1	Tonsil	4
	Dataset_2_CGTTCTGAGGCCATAG-1	Tonsil	14
	Dataset_2_CGTTCTGTCCCAAGAT-1	Tonsil	16
	Dataset_2_CGTTGGGAGTATCGAA-1	Tonsil	12
	Dataset_2_CTAACTTAGTTATCGC-1	Tonsil	NA
	Dataset_2_CTAACTTCACACCGCA-1	Tonsil	NA
	Dataset_2_CTAACTTTCAATCTCT-1	Tonsil	15
	Dataset_2_CTAACTTTCACGCGGT-1	Tonsil	9
	Dataset_2_CTAATGGTCTCGAGTA-1	Circulating	NA
	Dataset_2_CTACATTAGAACTGTA-1	Tonsil	7
	Dataset_2_CTACATTGTCCAACTA-1	Tonsil	NA
	Dataset_2_CTACATTGTGACGGTA-1	Circulating	23
	Dataset_2_CTACATTTCTACCAGA-1	Circulating	19
	Dataset_2_CTACCCATCTTGAGGT-1	Tonsil	14
	Dataset_2_CTAGAGTAGGGCACTA-1	Tonsil	20
	Dataset_2_CTAGAGTTCTGAGTGT-1	Tonsil	9
	Dataset_2_CTAGAGTTCTTGACGA-1	Tonsil	NA
	Dataset_2_CTAGAGTTCTTTAGGG-1	Tonsil	5
	Dataset_2_CTAGCCTCATCACCCT-1	Circulating	7
	Dataset_2_CTAGTGAAGGGCATGT-1	Tonsil	23
	Dataset_2_CTCACACGTAGTACCT-1	Circulating	11
	Dataset_2_CTCACACGTCTTGATG-1	Tonsil	16
	Dataset_2_CTCACACGTTAGATGA-1	Circulating	0
	Dataset_2_CTCAGAACAAACAACA-1	Tonsil	11
	Dataset_2_CTCAGAAGTACTTAGC-1	Tonsil	NA
	Dataset_2_CTCATTAGTACAAGTA-1	Tonsil	8
	Dataset_2_CTCATTATCGCAAGCC-1	Circulating	12
	Dataset_2_CTCCTAGGTGCGGTAA-1	Tonsil	NA
	Dataset_2_CTCGAAAAGTGTTAGA-1	Tonsil	2
	Dataset_2_CTCGAAAGTACGAAAT-1	Tonsil	9
	Dataset_2_CTCGAAATCGGAAATA-1	Tonsil	6
	Dataset_2_CTCGAGGGTTTGGGCC-1	Tonsil	13
	Dataset_2_CTCGGAGAGCCTTGAT-1	Tonsil	14
	Dataset_2_CTCGGAGTCAGCGACC-1	Tonsil	14
	Dataset_2_CTCGTACCAAAGAATC-1	Circulating	18
	Dataset_2_CTCGTACCAGGGTATG-1	Tonsil	8
	Dataset_2_CTCGTCAAGATATGGT-1	Tonsil	NA
	Dataset_2_CTCGTCATCACTTCAT-1	Tonsil	14
	Dataset_2_CTCTAATAGGCGATAC-1	Circulating	10
	Dataset_2_CTCTACGGTCATATCG-1	Tonsil	21
	Dataset_2_CTGAAACCAGACACTT-1	Tonsil	8
	Dataset_2_CTGAAGTTCCAGAAGG-1	Tonsil	NA
	Dataset_2_CTGATAGGTATAAACG-1	Tonsil	9
	Dataset_2_CTGATCCCAAACGCGA-1	Tonsil	12
	Dataset_2_CTGCCTATCCACGTGG-1	Tonsil	13
	Dataset_2_CTGGTCTAGTTCCACA-1	Tonsil	6
	Dataset_2_CTGGTCTTCGTTTGCC-1	Tonsil	NA
	Dataset_2_CTGTGCTAGGCATGGT-1	Tonsil	NA
	Dataset_2_CTGTGCTTCAGGATCT-1	Tonsil	8
	Dataset_2_CTTAACTTCTCAAGTG-1	Tonsil	17
	Dataset_2_CTTACCGAGGCAGGTT-1	Tonsil	NA
	Dataset_2_CTTACCGCATGACATC-1	Tonsil	6
	Dataset_2_CTTAGGATCACCTTAT-1	Tonsil	18
	Dataset_2_CTTAGGATCACTTCAT-1	Tonsil	7
	Dataset_2_CTTCTCTTCCCATTAT-1	Tonsil	8
	Dataset_2_CTTGGCTGTACACCGC-1	Tonsil	12
	Dataset_2_CTTGGCTGTCAGTGGA-1	Tonsil	17
	Dataset_2_GAAACTCAGCTCCTTC-1	Tonsil	4
	Dataset_2_GAAACTCGTGTTAAGA-1	Circulating	16
	Dataset_2_GAAATGAAGGATCGCA-1	Tonsil	9
	Dataset_2_GAAATGAGTACCGTTA-1	Circulating	6
	Dataset_2_GAACATCAGCTAAGAT-1	Tonsil	22
	Dataset_2_GAACATCCAGATGAGC-1	Tonsil	14
	Dataset_2_GAACATCCATATACCG-1	Tonsil	9
	Dataset_2_GAACCTAAGGGATGGG-1	Tonsil	10
	Dataset_2_GAACCTAAGTACATGA-1	Tonsil	13
	Dataset_2_GAACCTACATGCCACG-1	Circulating	26
	Dataset_2_GAACCTAGTAAATGTG-1	Tonsil	9
	Dataset_2_GAACCTAGTCCGAAGA-1	Tonsil	NA
	Dataset_2_GAACCTATCGGTGTCG-1	Circulating	NA
	Dataset_2_GAAGCAGCACCAGATT-1	Tonsil	21
	Dataset_2_GACACGCTCACTTATC-1	Tonsil	13
	Dataset_2_GACCAATAGAGCTTCT-1	Tonsil	14
	Dataset_2_GACCAATTCAACACCA-1	Tonsil	9
	Dataset_2_GACCTGGCACCTCGTT-1	Tonsil	NA
	Dataset_2_GACCTGGCAGCCTTGG-1	Tonsil	NA
	Dataset_2_GACGCGTAGGTGCTAG-1	Tonsil	26
	Dataset_2_GACGCGTGTGAGGGAG-1	Tonsil	17
	Dataset_2_GACGGCTAGAAGGACA-1	Tonsil	13
	Dataset_2_GACGGCTGTATTAGCC-1	Tonsil	4
	Dataset_2_GACGGCTTCTGGTATG-1	Tonsil	19
	Dataset_2_GACGTGCAGGGAAACA-1	Tonsil	23
	Dataset_2_GACGTTACACCACCAG-1	Tonsil	12
	Dataset_2_GACGTTAGTAATAGCA-1	Circulating	NA
	Dataset_2_GACGTTAGTCACAAGG-1	Tonsil	8
	Dataset_2_GACGTTATCAACGGGA-1	Tonsil	NA
	Dataset_2_GACTAACCAAATCCGT-1	Tonsil	21
	Dataset_2_GAGCAGATCCGTCATC-1	Tonsil	8
	Dataset_2_GAGGTGAAGCCCGAAA-1	Tonsil	NA
	Dataset_2_GATCAGTAGTCATGCT-1	Tonsil	20
	Dataset_2_GATCAGTTCCTTCAAT-1	Tonsil	NA
	Dataset_2_GATCGATAGCATGGCA-1	Tonsil	16
	Dataset_2_GATCGATTCAGGCGAA-1	Tonsil	10
	Dataset_2_GATCGCGGTCGCTTCT-1	Tonsil	12
	Dataset_2_GATCGCGGTCTGCGGT-1	Tonsil	9
	Dataset_2_GATCGTATCGTTGACA-1	Tonsil	5
	Dataset_2_GATCTAGGTAAGTAGT-1	Tonsil	9
	Dataset_2_GATGAAAAGTCATGCT-1	Tonsil	15
	Dataset_2_GATGAAACAGACAAGC-1	Tonsil	9
	Dataset_2_GATGCTATCTAGAGTC-1	Tonsil	9
	Dataset_2_GATTCAGAGCCATCGC-1	Circulating	NA
	Dataset_2_GATTCAGGTAGCGATG-1	Tonsil	NA
	Dataset_2_GCAAACTTCCTCAATT-1	Tonsil	15
	Dataset_2_GCAATCAAGTGAAGTT-1	Tonsil	NA
	Dataset_2_GCAATCAGTTGGACCC-1	Tonsil	11
	Dataset_2_GCACATACATGCCTTC-1	Tonsil	NA
	Dataset_2_GCACATAGTCCGAATT-1	Tonsil	10
	Dataset_2_GCACTCTAGATAGTCA-1	Tonsil	NA
	Dataset_2_GCAGCCACATTTGCCC-1	Circulating	4
	Dataset_2_GCAGCCAGTACTCAAC-1	Circulating	19
	Dataset_2_GCAGTTAAGATCCGAG-1	Tonsil	NA
	Dataset_2_GCAGTTATCCCGACTT-1	Tonsil	16
	Dataset_2_GCATACAGTAAGGGAA-1	Tonsil	8
	Dataset_2_GCATACAGTCAGGACA-1	Tonsil	NA
	Dataset_2_GCATGATTCGGTTAAC-1	Tonsil	15
	Dataset_2_GCATGCGAGAGTGAGA-1	Tonsil	NA
	Dataset_2_GCATGCGAGCCTCGTG-1	Tonsil	5
	Dataset_2_GCATGCGTCTTAGAGC-1	Tonsil	22
	Dataset_2_GCATGTAGTTGAACTC-1	Tonsil	13
	Dataset_2_GCCAAATGTTCTGTTT-1	Tonsil	NA
	Dataset_2_GCGACCAAGGGCTCTC-1	Tonsil	19
	Dataset_2_GCGACCACAGTCGTGC-1	Tonsil	9
	Dataset_2_GCGAGAAGTTGATTGC-1	Tonsil	NA
	Dataset_2_GCGCAACCAGACAAGC-1	Tonsil	15
	Dataset_2_GCGCAACGTCGGCACT-1	Tonsil	11
	Dataset_2_GCTCCTACAGCGAACA-1	Tonsil	9
	Dataset_2_GCTCTGTAGCTTTGGT-1	Tonsil	11
	Dataset_2_GCTGCAGTCGTTACGA-1	Tonsil	5
	Dataset_2_GCTGCTTAGGCAAAGA-1	Tonsil	NA
	Dataset_2_GCTGCTTAGTCCGGTC-1	Tonsil	13
	Dataset_2_GCTGGGTTCAACGGGA-1	Tonsil	17
	Dataset_2_GCTGGGTTCCACGACG-1	Tonsil	3
	Dataset_2_GCTTCCACACTGTCGG-1	Tonsil	16
	Dataset_2_GCTTCCATCAATACCG-1	Tonsil	10
	Dataset_2_GGAAAGCGTCCATGAT-1	Tonsil	3
	Dataset_2_GGAACTTGTCTCCACT-1	Circulating	2
	Dataset_2_GGAACTTGTTGCCTCT-1	Tonsil	13
	Dataset_2_GGAATAAAGAGACTTA-1	Tonsil	14
	Dataset_2_GGAATAAAGGAACTGC-1	Tonsil	NA
	Dataset_2_GGAATAATCCTCCTAG-1	Circulating	20
	Dataset_2_GGAATAATCTAACCGA-1	Tonsil	19
	Dataset_2_GGACAAGTCAGGTTCA-1	Tonsil	30
	Dataset_2_GGACAGACAAAGGCGT-1	Tonsil	16
	Dataset_2_GGACAGACATTCTCAT-1	Tonsil	9
	Dataset_2_GGACGTCTCACGGTTA-1	Circulating	11
	Dataset_2_GGACGTCTCTGGAGCC-1	Tonsil	3
	Dataset_2_GGAGCAAGTTACGGAG-1	Circulating	26
	Dataset_2_GGATTACGTAGCTCCG-1	Tonsil	10
	Dataset_2_GGATTACGTATGAAAC-1	Tonsil	13
	Dataset_2_GGCAATTAGAGATGAG-1	Tonsil	NA
	Dataset_2_GGCAATTAGGGATACC-1	Tonsil	26
	Dataset_2_GGCAATTCATGCTGGC-1	Tonsil	6
	Dataset_2_GGCCGATAGATCGGGT-1	Tonsil	7
	Dataset_2_GGCGACTAGTACGTAA-1	Tonsil	13
	Dataset_2_GGCGTGTGTAAATGAC-1	Circulating	NA
	Dataset_2_GGCTGGTCACCTCGTT-1	Tonsil	11
	Dataset_2_GGCTGGTCACGCTTTC-1	Circulating	21
	Dataset_2_GGGACCTAGAAGGCCT-1	Tonsil	20
	Dataset_2_GGGACCTGTACGCACC-1	Tonsil	NA
	Dataset_2_GGGCACTTCTGCGACG-1	Tonsil	NA
	Dataset_2_GGGCATCGTGCATCTA-1	Tonsil	9
	Dataset_2_GGGCATCTCGGATGTT-1	Tonsil	17
	Dataset_2_GGGTCTGAGCAGCGTA-1	Tonsil	2
	Dataset_2_GGGTCTGCACCGGAAA-1	Tonsil	9
	Dataset_2_GGGTCTGGTCATATGC-1	Tonsil	12
	Dataset_2_GGGTCTGTCCGCAGTG-1	Tonsil	10
	Dataset_2_GGGTTGCAGCGTTCCG-1	Tonsil	NA
	Dataset_2_GGTATTGAGAACAACT-1	Tonsil	NA
	Dataset_2_GGTATTGAGTCCTCCT-1	Tonsil	21
	Dataset_2_GGTATTGGTGAGGGAG-1	Tonsil	NA
	Dataset_2_GGTATTGGTTGTCTTT-1	Tonsil	3
	Dataset_2_GGTGAAGTCCCACTTG-1	Tonsil	18
	Dataset_2_GGTGCGTGTCAGTGGA-1	Tonsil	NA
	Dataset_2_GGTGCGTTCTGACCTC-1	Tonsil	4
	Dataset_2_GGTGTTAAGGACATTA-1	Tonsil	NA
	Dataset_2_GGTGTTATCCACTGGG-1	Tonsil	19
	Dataset_2_GGTGTTATCCGTCAAA-1	Tonsil	13
	Dataset_2_GGTGTTATCTTGCAAG-1	Tonsil	NA
	Dataset_2_GTAACGTCATGGGAAC-1	Tonsil	NA
	Dataset_2_GTAACTGAGACTTTCG-1	Tonsil	15
	Dataset_2_GTAACTGCAAAGCAAT-1	Tonsil	18
	Dataset_2_GTAACTGGTTGAGGTG-1	Tonsil	12
	Dataset_2_GTACGTAGTCCCTACT-1	Tonsil	16
	Dataset_2_GTACTCCCAAACCTAC-1	Tonsil	3
	Dataset_2_GTACTTTAGTGGTCCC-1	Tonsil	NA
	Dataset_2_GTACTTTGTCGCATCG-1	Tonsil	NA
	Dataset_2_GTAGGCCCAGACAGGT-1	Tonsil	9
	Dataset_2_GTAGGCCCATTCACTT-1	Tonsil	5
	Dataset_2_GTAGTCACAGCGATCC-1	Tonsil	NA
	Dataset_2_GTATCTTAGAGCCCAA-1	Tonsil	NA
	Dataset_2_GTATCTTCAGTTCCCT-1	Tonsil	23
	Dataset_2_GTATCTTGTGACCAAG-1	Tonsil	NA
	Dataset_2_GTATTCTTCTCCTATA-1	Tonsil	18
	Dataset_2_GTCACAAAGACAGACC-1	Tonsil	14
	Dataset_2_GTCACAACATTATCTC-1	Circulating	13
	Dataset_2_GTCACAAGTTACCAGT-1	Tonsil	NA
	Dataset_2_GTCACAATCGTCCGTT-1	Tonsil	NA
	Dataset_2_GTCACGGAGCGTTGCC-1	Tonsil	3
	Dataset_2_GTCACGGGTCATATCG-1	Circulating	8
	Dataset_2_GTCACGGTCTTTCCTC-1	Tonsil	4
	Dataset_2_GTCCTCACACGAAACG-1	Tonsil	17
	Dataset_2_GTCGGGTTCTTACCTA-1	Tonsil	32
	Dataset_2_GTCGTAACATTCCTGC-1	Tonsil	NA
	Dataset_2_GTCGTAAGTGATGTGG-1	Tonsil	13
	Dataset_2_GTCTTCGCAGCCAGAA-1	Tonsil	13
	Dataset_2_GTCTTCGGTCATGCAT-1	Tonsil	NA
	Dataset_2_GTGAAGGGTAATCGTC-1	Tonsil	NA
	Dataset_2_GTGAAGGGTCCTCTTG-1	Tonsil	14
	Dataset_2_GTGCAGCAGTCAAGCG-1	Tonsil	16
	Dataset_2_GTGCATATCACGATGT-1	Tonsil	23
	Dataset_2_GTGTGCGGTTAAGACA-1	Tonsil	20
	Dataset_2_GTGTGCGTCCGAGCCA-1	Tonsil	9
	Dataset_2_GTTAAGCTCTCATTCA-1	Tonsil	10
	Dataset_2_GTTAAGCTCTGCGGCA-1	Tonsil	13
	Dataset_2_GTTACAGCATGGGACA-1	Tonsil	16
	Dataset_2_GTTCATTAGAATCTCC-1	Tonsil	NA
	Dataset_2_GTTCATTCATGGAATA-1	Tonsil	NA
	Dataset_2_GTTCGGGGTAGCGCTC-1	Circulating	NA
	Dataset_2_GTTCTCGAGATGTGTA-1	Tonsil	5
	Dataset_2_GTTCTCGCAGGTGCCT-1	Tonsil	12
	Dataset_2_GTTTCTAAGGCAGTCA-1	Tonsil	NA
	Dataset_2_TAAACCGCATGCCTTC-1	Tonsil	10
	Dataset_2_TAAGAGAAGCTAACTC-1	Tonsil	6
	Dataset_2_TAAGAGATCCTTTACA-1	Tonsil	NA
	Dataset_2_TAAGAGATCGATGAGG-1	Tonsil	39
	Dataset_2_TAAGCGTTCTCGTTTA-1	Tonsil	6
	Dataset_2_TAAGTGCTCACGCATA-1	Tonsil	0
	Dataset_2_TAAGTGCTCTTGCATT-1	Tonsil	NA
	Dataset_2_TACAGTGAGCCCGAAA-1	Tonsil	NA
	Dataset_2_TACCTATCAGCTGTTA-1	Tonsil	9
	Dataset_2_TACCTATGTACCCAAT-1	Circulating	14
	Dataset_2_TACCTATGTGATGCCC-1	Tonsil	10
	Dataset_2_TACCTATTCAAACCGT-1	Tonsil	7
	Dataset_2_TACCTTACAGCGTTCG-1	Tonsil	13
	Dataset_2_TACCTTACAGGTGCCT-1	Tonsil	26
	Dataset_2_TACGGATGTATATGGA-1	Tonsil	3
	Dataset_2_TACGGTACAAAGTCAA-1	Tonsil	NA
	Dataset_2_TACTCATCAATAAGCA-1	Tonsil	15
	Dataset_2_TACTCGCGTAGGCATG-1	Tonsil	NA
	Dataset_2_TACTTACCACGGTAGA-1	Circulating	10
	Dataset_2_TACTTACCATCACGTA-1	Tonsil	NA
	Dataset_2_TACTTACGTCGGCATC-1	Tonsil	NA
	Dataset_2_TACTTGTCATGCTAGT-1	Tonsil	NA
	Dataset_2_TACTTGTTCGGTTCGG-1	Tonsil	22
	Dataset_2_TAGACCAAGTGCGTGA-1	Tonsil	13
	Dataset_2_TAGAGCTAGTACTTGC-1	Circulating	7
	Dataset_2_TAGCCGGAGTAGATGT-1	Tonsil	23
	Dataset_2_TAGCCGGGTGACGCCT-1	Circulating	NA
	Dataset_2_TAGGCATGTTATCCGA-1	Tonsil	15
	Dataset_2_TAGTGGTAGTCGCCGT-1	Circulating	13
	Dataset_2_TAGTTGGTCACGACTA-1	Circulating	17
	Dataset_2_TATCAGGTCTGGTATG-1	Tonsil	19
	Dataset_2_TATCTCAAGGCTCTTA-1	Tonsil	NA
	Dataset_2_TATCTCACAGCCACCA-1	Tonsil	18
	Dataset_2_TATGCCCGTCTAGCGC-1	Tonsil	18
	Dataset_2_TATGCCCGTGACAAAT-1	Tonsil	20
	Dataset_2_TCAACGAGTGTTGGGA-1	Tonsil	14
	Dataset_2_TCAACGATCTCATTCA-1	Tonsil	6
	Dataset_2_TCAATCTAGGCCCTTG-1	Tonsil	6
	Dataset_2_TCAATCTAGTCGAGTG-1	Tonsil	NA
	Dataset_2_TCACGAACACGGATAG-1	Tonsil	23
	Dataset_2_TCAGATGCAAGGACTG-1	Tonsil	NA
	Dataset_2_TCAGATGTCCGATATG-1	Tonsil	14
	Dataset_2_TCAGCAAAGGAGTAGA-1	Tonsil	NA
	Dataset_2_TCAGCTCTCCTTGGTC-1	Tonsil	30
	Dataset_2_TCAGCTCTCTTGTATC-1	Tonsil	5
	Dataset_2_TCATTTGCAAGCTGGA-1	Tonsil	24
	Dataset_2_TCATTTGTCACTCCTG-1	Tonsil	14
	Dataset_2_TCCACACCACCCATGG-1	Tonsil	17
	Dataset_2_TCCACACTCTCGCATC-1	Tonsil	5
	Dataset_2_TCCCGATAGAACTGTA-1	Tonsil	10
	Dataset_2_TCCCGATAGTGCTGCC-1	Tonsil	12
	Dataset_2_TCGCGTTCAACTGGCC-1	Tonsil	10
	Dataset_2_TCGGGACCAAGGTTTC-1	Tonsil	15
	Dataset_2_TCGGTAACACGGTAAG-1	Tonsil	12
	Dataset_2_TCGGTAATCACTTACT-1	Tonsil	9
	Dataset_2_TCGTACCCAGTAAGAT-1	Tonsil	8
	Dataset_2_TCGTACCGTCCGAAGA-1	Tonsil	NA
	Dataset_2_TCGTAGATCACGATGT-1	Circulating	12
	Dataset_2_TCTATTGAGCATGGCA-1	Tonsil	19
	Dataset_2_TCTATTGCACAAGACG-1	Tonsil	13
	Dataset_2_TCTCTAACACGGTAGA-1	Tonsil	8
	Dataset_2_TCTCTAACAGAAGCAC-1	Tonsil	NA
	Dataset_2_TCTCTAACAGATCGGA-1	Tonsil	12
	Dataset_2_TCTCTAATCATTCACT-1	Tonsil	NA
	Dataset_2_TCTCTAATCTCAACTT-1	Tonsil	NA
	Dataset_2_TCTGAGACACCTTGTC-1	Tonsil	22
	Dataset_2_TCTGGAAAGCAGGCTA-1	Tonsil	17
	Dataset_2_TCTGGAAGTAGTAGTA-1	Tonsil	22
	Dataset_2_TCTTCGGAGCTAGTCT-1	Tonsil	15
	Dataset_2_TCTTTCCGTATCACCA-1	Circulating	13
	Dataset_2_TCTTTCCTCGGTCTAA-1	Tonsil	NA
	Dataset_2_TGACTAGTCATCATTC-1	Tonsil	5
	Dataset_2_TGAGAGGAGTAGGCCA-1	Tonsil	NA
	Dataset_2_TGAGCATCAGTGGAGT-1	Tonsil	11
	Dataset_2_TGAGCCGAGTTTCCTT-1	Tonsil	0
	Dataset_2_TGAGCCGCACATGGGA-1	Tonsil	18
	Dataset_2_TGAGGGAAGAGTACAT-1	Tonsil	9
	Dataset_2_TGAGGGATCCATGAAC-1	Tonsil	NA
	Dataset_2_TGAGGGATCTCTAGGA-1	Circulating	10
	Dataset_2_TGCACCTAGCGGCTTC-1	Tonsil	6
	Dataset_2_TGCCAAAGTCCGACGT-1	Tonsil	4
	Dataset_2_TGCCAAAGTGGCAAAC-1	Tonsil	34
	Dataset_2_TGCCCATAGGCATTGG-1	Tonsil	11
	Dataset_2_TGCCCTATCAACGCTA-1	Tonsil	6
	Dataset_2_TGCGCAGCAATGGACG-1	Tonsil	1
	Dataset_2_TGCGCAGTCGAGAACG-1	Tonsil	7
	Dataset_2_TGCGGGTAGCTAACTC-1	Tonsil	12
	Dataset_2_TGCGGGTGTAGCGTGA-1	Tonsil	NA
	Dataset_2_TGCGGGTGTTAAAGTG-1	Tonsil	12
	Dataset_2_TGCTACCTCAACACGT-1	Tonsil	12
	Dataset_2_TGCTGCTCAAACGTGG-1	Tonsil	NA
	Dataset_2_TGGACGCAGCAATCTC-1	Tonsil	4
	Dataset_2_TGGACGCGTACTCTCC-1	Tonsil	10
	Dataset_2_TGGCGCAGTTCCACGG-1	Tonsil	12
	Dataset_2_TGGCGCATCTTCTGGC-1	Tonsil	22
	Dataset_2_TGGGAAGAGCTGGAAC-1	Tonsil	13
	Dataset_2_TGGGAAGGTTGGTGGA-1	Tonsil	NA
	Dataset_2_TGGGCGTAGTGCTGCC-1	Tonsil	17
	Dataset_2_TGGTTAGGTAGCGCTC-1	Tonsil	NA
	Dataset_2_TGGTTAGTCTCACATT-1	Tonsil	18
	Dataset_2_TGGTTCCTCACCCGAG-1	Tonsil	14
	Dataset_2_TGTATTCGTAAATACG-1	Tonsil	6
	Dataset_2_TGTCCCAAGAATGTGT-1	Tonsil	7
	Dataset_2_TGTCCCAAGCGTGAAC-1	Tonsil	10
	Dataset_2_TGTCCCAAGGTGCACA-1	Circulating	2
	Dataset_2_TGTCCCACATTTCACT-1	Tonsil	10
	Dataset_2_TGTGTTTTCCTAGAAC-1	Tonsil	25
	Dataset_2_TGTTCCGTCCACGTGG-1	Tonsil	22
	Dataset_2_TTAACTCCAGCTATTG-1	Tonsil	NA
	Dataset_2_TTAACTCTCTAGAGTC-1	Tonsil	NA
	Dataset_2_TTAGGACAGGGATACC-1	Circulating	10
	Dataset_2_TTAGGCAGTTATGTGC-1	Tonsil	13
	Dataset_2_TTAGTTCAGGGTTCCC-1	Tonsil	18
	Dataset_2_TTAGTTCGTCATGCCG-1	Tonsil	NA
	Dataset_2_TTATGCTCAGATCTGT-1	Tonsil	9
	Dataset_2_TTATGCTGTTACCAGT-1	Tonsil	18
	Dataset_2_TTCCCAGTCATAGCAC-1	Tonsil	NA
	Dataset_2_TTCGAAGAGATAGCAT-1	Tonsil	17
	Dataset_2_TTCGGTCCACTAAGTC-1	Tonsil	13
	Dataset_2_TTCTACAGTGACAAAT-1	Tonsil	NA
	Dataset_2_TTCTACATCACCATAG-1	Circulating	17
	Dataset_2_TTCTCAAGTTAAGATG-1	Tonsil	11
	Dataset_2_TTCTCAATCACCGTAA-1	Tonsil	18
	Dataset_2_TTCTCCTAGCGATTCT-1	Tonsil	31
	Dataset_2_TTCTCCTAGGTGATAT-1	Tonsil	9
	Dataset_2_TTGAACGAGGCTCAGA-1	Tonsil	8
	Dataset_2_TTGACTTCATTTGCCC-1	Tonsil	7
	Dataset_2_TTGACTTGTACCGTTA-1	Tonsil	15
	Dataset_2_TTGCCGTAGAGTAATC-1	Tonsil	18
	Dataset_2_TTGCCGTAGTTACGGG-1	Tonsil	7
	Dataset_2_TTGCCGTCAATAACGA-1	Tonsil	11
	Dataset_2_TTGCGTCCAACTGCTA-1	Tonsil	18
	Dataset_2_TTGGAACCAACAACCT-1	Tonsil	NA
	Dataset_2_TTGGAACGTGTGACGA-1	Tonsil	7
	Dataset_2_TTGGAACTCAACACGT-1	Tonsil	NA
	Dataset_2_TTGGCAATCAACTCTT-1	Tonsil	NA
	Dataset_2_TTGGCAATCAGCGACC-1	Tonsil	7
	Dataset_2_TTGTAGGAGAGGTTGC-1	Circulating	10
	Dataset_2_TTTATGCAGTTGAGTA-1	Tonsil	17
	Dataset_2_TTTATGCGTACTCGCG-1	Tonsil	17
	Dataset_2_TTTATGCTCAGAGCTT-1	Tonsil	6
	Dataset_2_TTTGCGCAGAGTTGGC-1	Tonsil	9
	Dataset_2_TTTGCGCGTCCAAGTT-1	Tonsil	14
	Dataset_2_TTTGCGCTCCTACAGA-1	Tonsil	12
	Dataset_2_TTTGTCAAGTTAGCGG-1	Tonsil	7
	Dataset_1_AAACCTGAGGGTGTGT-1	Naive	0
	Dataset_1_AAACCTGTCGCATGGC-1	Naive	8
	Dataset_1_AAACGGGAGTTAGGTA-1	Naive	0
	Dataset_1_AAACGGGTCCGAAGAG-1	Naive	3
	Dataset_1_AAATGCCAGTACCGGA-1	Naive	0
	Dataset_1_AAATGCCCACGGCGTT-1	Naive	0
	Dataset_1_AAATGCCCATGGTAGG-1	Naive	0
	Dataset_1_AAATGCCTCAATACCG-1	Naive	0
	Dataset_1_AAATGCCTCAGAGACG-1	Naive	1
	Dataset_1_AACACGTCAGTCTTCC-1	Naive	0
	Dataset_1_AACCATGGTCAGATAA-1	Naive	12
	Dataset_1_AACCATGTCCGCGCAA-1	Naive	0
	Dataset_1_AACCGCGCATCACAAC-1	Naive	0
	Dataset_1_AACCGCGGTCACTGGC-1	Naive	0
	Dataset_1_AACGTTGAGACGCTTT-1	Naive	0
	Dataset_1_AACTCAGCAAGTTGTC-1	Naive	0
	Dataset_1_AACTCTTGTCTCAACA-1	Naive	5
	Dataset_1_AACTGGTCATTCCTGC-1	Naive	0
	Dataset_1_AACTTTCTCGTCACGG-1	Naive	0
	Dataset_1_AAGACCTAGCTAAGAT-1	Naive	0
	Dataset_1_AAGACCTAGGAATGGA-1	Naive	0
	Dataset_1_AAGACCTTCCCTGACT-1	Naive	0
	Dataset_1_AAGCCGCCACGGATAG-1	Naive	0
	Dataset_1_AAGCCGCGTCAAACTC-1	Naive	0
	Dataset_1_AAGCCGCTCGGATGTT-1	Naive	0
	Dataset_1_AAGCCGCTCGTCACGG-1	Naive	0
	Dataset_1_AAGGAGCTCGCGATCG-1	Naive	0
	Dataset_1_AAGGCAGCATACTCTT-1	Naive	3
	Dataset_1_AAGTCTGCAGCTGTTA-1	Naive	0
	Dataset_1_AAGTCTGTCCAATGGT-1	Naive	0
	Dataset_1_AAGTCTGTCGTCGTTC-1	Naive	1
	Dataset_1_AATCCAGAGCTTTGGT-1	Naive	0
	Dataset_1_AATCCAGCAGGTCCAC-1	Naive	0
	Dataset_1_AATCCAGCATAGGATA-1	Naive	0
	Dataset_1_AATCCAGTCCCACTTG-1	Naive	NA
	Dataset_1_AATCGGTAGATGTCGG-1	Naive	0
	Dataset_1_AATCGGTTCAAACCAC-1	Naive	NA
	Dataset_1_AATCGGTTCGAACTGT-1	Naive	0
	Dataset_1_ACACCAAAGGTGTGGT-1	Naive	0
	Dataset_1_ACACCCTAGGTGTTAA-1	Naive	0
	Dataset_1_ACACCCTAGTACGCGA-1	Naive	0
	Dataset_1_ACACCCTCATCGGAAG-1	Naive	12
	Dataset_1_ACACCCTGTGTTCGAT-1	Naive	NA
	Dataset_1_ACAGCTATCACCACCT-1	Naive	0
	Dataset_1_ACATACGAGACTTGAA-1	Naive	0
	Dataset_1_ACATACGCATAGAAAC-1	Naive	0
	Dataset_1_ACATGGTGTTGATTCG-1	Naive	0
	Dataset_1_ACCAGTACACAGGAGT-1	Naive	0
	Dataset_1_ACCCACTTCCAAACAC-1	Naive	0
	Dataset_1_ACCGTAACATGCCTAA-1	Naive	0
	Dataset_1_ACCGTAAGTTACAGAA-1	Naive	0
	Dataset_1_ACCTTTAGTGAGGGTT-1	Naive	0
	Dataset_1_ACCTTTATCAGATAAG-1	Naive	0
	Dataset_1_ACGAGGAGTCTCATCC-1	Naive	0
	Dataset_1_ACGAGGATCAGGCGAA-1	Naive	0
	Dataset_1_ACGATACCAAGCCGTC-1	Naive	1
	Dataset_1_ACGATGTTCTTGTATC-1	Naive	0
	Dataset_1_ACGCCAGCAGTCTTCC-1	Naive	13
	Dataset_1_ACGGAGAGTTTCCACC-1	Naive	0
	Dataset_1_ACGGCCAAGATCCGAG-1	Naive	0
	Dataset_1_ACGGCCATCAGGATCT-1	Naive	0
	Dataset_1_ACGGGTCCACAACTGT-1	Naive	4
	Dataset_1_ACGGGTCCACCGATAT-1	Naive	0
	Dataset_1_ACGTCAAAGCTAGCCC-1	Naive	0
	Dataset_1_ACGTCAACAAGCTGGA-1	Naive	0
	Dataset_1_ACGTCAAGTGAGTGAC-1	Naive	0
	Dataset_1_ACTATCTAGACATAAC-1	Naive	0
	Dataset_1_ACTATCTGTAGCGCAA-1	Naive	0
	Dataset_1_ACTATCTGTGGACGAT-1	Naive	2
	Dataset_1_ACTGAACTCATCGCTC-1	Naive	0
	Dataset_1_ACTGATGGTCAACTGT-1	Naive	2
	Dataset_1_ACTGCTCTCGCAAGCC-1	Naive	0
	Dataset_1_ACTTGTTAGAGAGCTC-1	Naive	0
	Dataset_1_ACTTGTTCACTTAAGC-1	Naive	0
	Dataset_1_ACTTGTTCAGTGAGTG-1	Naive	1
	Dataset_1_ACTTTCACATCGGAAG-1	Naive	0
	Dataset_1_AGAATAGAGCGATGAC-1	Naive	0
	Dataset_1_AGAATAGCAGGGTTAG-1	Naive	0
	Dataset_1_AGACGTTGTGACCAAG-1	Naive	NA
	Dataset_1_AGACGTTGTTGAGTTC-1	Naive	0
	Dataset_1_AGAGTGGAGCTAGTTC-1	Naive	NA
	Dataset_1_AGATCTGCAAAGCAAT-1	Naive	0
	Dataset_1_AGATCTGCAGTCGATT-1	Naive	0
	Dataset_1_AGATCTGTCCTACAGA-1	Naive	0
	Dataset_1_AGCATACAGACCTAGG-1	Naive	0
	Dataset_1_AGCATACGTATCTGCA-1	Naive	0
	Dataset_1_AGCATACGTGAGGGTT-1	Naive	0
	Dataset_1_AGCCTAAGTCCCGACA-1	Naive	0
	Dataset_1_AGCGGTCCACGCTTTC-1	Naive	0
	Dataset_1_AGCGTATAGCCATCGC-1	Naive	0
	Dataset_1_AGCGTATAGTTATCGC-1	Naive	0
	Dataset_1_AGCGTATCAGGTGCCT-1	Naive	0
	Dataset_1_AGCGTATTCATTCACT-1	Naive	1
	Dataset_1_AGCTCCTCACGAAAGC-1	Naive	0
	Dataset_1_AGCTCCTCATTTGCTT-1	Naive	0
	Dataset_1_AGCTCTCCACTAGTAC-1	Naive	0
	Dataset_1_AGCTTGACAACTGCTA-1	Naive	0
	Dataset_1_AGCTTGATCTTTACGT-1	Naive	0
	Dataset_1_AGGGAGTCAGATGGGT-1	Naive	0
	Dataset_1_AGGGATGAGTCAAGGC-1	Naive	0
	Dataset_1_AGGGATGCATGTAAGA-1	Naive	0
	Dataset_1_AGGGATGGTCGCATCG-1	Naive	0
	Dataset_1_AGGGTGAAGATCGGGT-1	Naive	0
	Dataset_1_AGGTCATCACAGACAG-1	Naive	0
	Dataset_1_AGGTCCGCAGACAAGC-1	Naive	0
	Dataset_1_AGTCTTTAGAAACGCC-1	Naive	6
	Dataset_1_AGTCTTTAGGGTGTTG-1	Naive	0
	Dataset_1_AGTCTTTCAGTCACTA-1	Naive	0
	Dataset_1_AGTCTTTTCTCGTTTA-1	Naive	0
	Dataset_1_AGTCTTTTCTGCTTGC-1	Naive	0
	Dataset_1_AGTGAGGTCGATAGAA-1	Naive	0
	Dataset_1_AGTGGGACATCCTTGC-1	Naive	0
	Dataset_1_AGTGTCACAAACGTGG-1	Naive	0
	Dataset_1_AGTGTCACAATAAGCA-1	Naive	0
	Dataset_1_AGTGTCACAATAGCGG-1	Naive	0
	Dataset_1_AGTGTCAGTCGCATAT-1	Naive	2
	Dataset_1_AGTGTCATCAGGTAAA-1	Naive	0
	Dataset_1_AGTTGGTAGCAGGCTA-1	Naive	0
	Dataset_1_AGTTGGTGTACGACCC-1	Naive	0
	Dataset_1_AGTTGGTTCAACTCTT-1	Naive	0
	Dataset_1_ATAACGCGTAATAGCA-1	Naive	0
	Dataset_1_ATCACGAGTATAGGTA-1	Naive	0
	Dataset_1_ATCACGAGTCACAAGG-1	Naive	2
	Dataset_1_ATCACGAGTCTCTCGT-1	Naive	0
	Dataset_1_ATCACGATCAAACCAC-1	Naive	0
	Dataset_1_ATCACGATCGCCATAA-1	Naive	NA
	Dataset_1_ATCATCTGTCCATCCT-1	Naive	0
	Dataset_1_ATCATCTTCTTACCGC-1	Naive	0
	Dataset_1_ATCATGGGTTGATTGC-1	Naive	0
	Dataset_1_ATCTGCCAGGTTCCTA-1	Naive	12
	Dataset_1_ATCTGCCCATCCGTGG-1	Naive	0
	Dataset_1_ATCTGCCGTTCCATGA-1	Naive	NA
	Dataset_1_ATGAGGGAGCGACGTA-1	Naive	0
	Dataset_1_ATGAGGGCACGTGAGA-1	Naive	0
	Dataset_1_ATGAGGGGTACGACCC-1	Naive	0
	Dataset_1_ATGAGGGTCTATCGCC-1	Naive	0
	Dataset_1_ATGGGAGGTTGAGGTG-1	Naive	0
	Dataset_1_ATTATCCAGAATAGGG-1	Naive	4
	Dataset_1_ATTCTACTCAGAGCTT-1	Naive	0
	Dataset_1_ATTGGACTCACATACG-1	Naive	0
	Dataset_1_ATTGGACTCGCACTCT-1	Naive	0
	Dataset_1_ATTGGTGCAATAGCGG-1	Naive	0
	Dataset_1_ATTGGTGCAGGCTGAA-1	Naive	1
	Dataset_1_ATTTCTGCAAGTAATG-1	Naive	0
	Dataset_1_ATTTCTGCAGTCCTTC-1	Naive	0
	Dataset_1_ATTTCTGGTAAACACA-1	Naive	4
	Dataset_1_CAACCAAGTCTAGCCG-1	Naive	0
	Dataset_1_CAACCAATCGAGAACG-1	Naive	19
	Dataset_1_CAACCTCAGTAGCGGT-1	Naive	1
	Dataset_1_CAAGATCAGGCCCTCA-1	Naive	NA
	Dataset_1_CAAGATCGTAATAGCA-1	Naive	0
	Dataset_1_CAAGATCTCCCTCAGT-1	Naive	0
	Dataset_1_CAAGATCTCTACTATC-1	Naive	0
	Dataset_1_CAAGTTGAGGATTCGG-1	Naive	0
	Dataset_1_CAAGTTGCAAGTTCTG-1	Naive	0
	Dataset_1_CACAAACAGAGGTAGA-1	Naive	0
	Dataset_1_CACAAACAGCCGATTT-1	Naive	1
	Dataset_1_CACAAACGTAACGTTC-1	Naive	0
	Dataset_1_CACAAACGTCTCTCTG-1	Naive	29
	Dataset_1_CACACAAAGCACACAG-1	Naive	0
	Dataset_1_CACACCTCAATCTACG-1	Naive	0
	Dataset_1_CACACCTCACACCGCA-1	Naive	0
	Dataset_1_CACACTCAGATGGGTC-1	Naive	29
	Dataset_1_CACACTCGTACTCAAC-1	Naive	0
	Dataset_1_CACACTCTCTGGTATG-1	Naive	3
	Dataset_1_CACATAGGTCTGATCA-1	Naive	5
	Dataset_1_CACATTTGTCGCTTCT-1	Naive	0
	Dataset_1_CACCACTAGCGATTCT-1	Naive	0
	Dataset_1_CACCACTCATTCGACA-1	Naive	0
	Dataset_1_CACCAGGCACAGAGGT-1	Naive	3
	Dataset_1_CACCTTGAGGCTCAGA-1	Naive	0
	Dataset_1_CACCTTGAGGGAACGG-1	Naive	6
	Dataset_1_CACCTTGCATCTCGCT-1	Naive	NA
	Dataset_1_CACCTTGTCAGCTCGG-1	Naive	0
	Dataset_1_CACCTTGTCCCTCTTT-1	Naive	7
	Dataset_1_CACCTTGTCGGCGCTA-1	Naive	0
	Dataset_1_CACTCCACAGACGCTC-1	Naive	0
	Dataset_1_CACTCCATCACCTCGT-1	Naive	0
	Dataset_1_CACTCCATCATTATCC-1	Naive	0
	Dataset_1_CAGAATCAGGATGCGT-1	Naive	0
	Dataset_1_CAGAATCCATTGCGGC-1	Naive	0
	Dataset_1_CAGAATCGTCTGCCAG-1	Naive	1
	Dataset_1_CAGAATCGTGTCCTCT-1	Naive	0
	Dataset_1_CAGAGAGCACGAGGTA-1	Naive	0
	Dataset_1_CAGAGAGCAGACAAAT-1	Naive	NA
	Dataset_1_CAGATCATCAAGAAGT-1	Naive	0
	Dataset_1_CAGATCATCAGTCAGT-1	Naive	0
	Dataset_1_CAGCAGCAGACTGGGT-1	Naive	0
	Dataset_1_CAGCAGCTCCAAGTAC-1	Naive	NA
	Dataset_1_CAGCCGAAGAGTCGGT-1	Naive	9
	Dataset_1_CAGCCGAAGATCCGAG-1	Naive	0
	Dataset_1_CAGCCGAGTTCCCGAG-1	Naive	0
	Dataset_1_CAGCCGATCTGGTTCC-1	Naive	0
	Dataset_1_CAGCTAAAGAATGTTG-1	Naive	1
	Dataset_1_CAGCTGGCAGTTCATG-1	Naive	0
	Dataset_1_CAGGTGCTCATGGTCA-1	Naive	0
	Dataset_1_CAGTCCTCAAGTCTGT-1	Naive	0
	Dataset_1_CAGTCCTGTACGCTGC-1	Naive	0
	Dataset_1_CAGTCCTGTGTCGCTG-1	Naive	0
	Dataset_1_CATATGGTCTGGAGCC-1	Naive	0
	Dataset_1_CATATTCCATCAGTCA-1	Naive	1
	Dataset_1_CATATTCTCGCCTGAG-1	Naive	0
	Dataset_1_CATCAGAAGGACAGCT-1	Naive	0
	Dataset_1_CATCGAAAGTACGCCC-1	Naive	0
	Dataset_1_CATCGAACATGGATGG-1	Naive	0
	Dataset_1_CATCGAATCATCACCC-1	Naive	0
	Dataset_1_CATCGGGCATCCGGGT-1	Naive	0
	Dataset_1_CATGCCTAGGTGCAAC-1	Naive	0
	Dataset_1_CATGCCTCACGACTCG-1	Naive	0
	Dataset_1_CATGGCGAGTGGTAAT-1	Naive	0
	Dataset_1_CATGGCGGTATCAGTC-1	Naive	0
	Dataset_1_CATGGCGGTCCGCTGA-1	Naive	0
	Dataset_1_CATGGCGGTTTGTGTG-1	Naive	0
	Dataset_1_CATTATCCATCCCACT-1	Naive	0
	Dataset_1_CATTATCTCTGATTCT-1	Naive	0
	Dataset_1_CATTATCTCTTAACCT-1	Naive	0
	Dataset_1_CATTCGCAGGAGCGTT-1	Naive	7
	Dataset_1_CATTCGCTCAATCTCT-1	Naive	0
	Dataset_1_CATTCGCTCTCAACTT-1	Naive	0
	Dataset_1_CCAGCGAAGCCAGTTT-1	Naive	0
	Dataset_1_CCAGCGACACTTCTGC-1	Naive	0
	Dataset_1_CCAGCGACATGTCGAT-1	Naive	0
	Dataset_1_CCAGCGAGTCTAGCCG-1	Naive	26
	Dataset_1_CCAGCGATCTAACCGA-1	Naive	0
	Dataset_1_CCATGTCCAACGATGG-1	Naive	0
	Dataset_1_CCATTCGCAGCTGTTA-1	Naive	0
	Dataset_1_CCCAATCAGGGATCTG-1	Naive	0
	Dataset_1_CCCAGTTAGTAGATGT-1	Naive	0
	Dataset_1_CCCAGTTAGTGACTCT-1	Naive	0
	Dataset_1_CCCAGTTCATAAGACA-1	Naive	0
	Dataset_1_CCCAGTTGTGACTACT-1	Naive	0
	Dataset_1_CCCAGTTTCACAGTAC-1	Naive	0
	Dataset_1_CCCTCCTGTTGCGCAC-1	Naive	NA
	Dataset_1_CCGGGATGTGTTCTTT-1	Naive	1
	Dataset_1_CCGGTAGAGTAGTGCG-1	Naive	0
	Dataset_1_CCGGTAGAGTGAATTG-1	Naive	NA
	Dataset_1_CCGGTAGGTACACCGC-1	Naive	NA
	Dataset_1_CCGTACTGTCGCATCG-1	Naive	0
	Dataset_1_CCGTGGATCAAACAAG-1	Naive	0
	Dataset_1_CCGTTCACACGAAACG-1	Naive	0
	Dataset_1_CCTAAAGCAAAGCGGT-1	Naive	2
	Dataset_1_CCTAAAGGTCACTGGC-1	Naive	0
	Dataset_1_CCTAAAGTCCCTTGCA-1	Naive	0
	Dataset_1_CCTACACAGCCACCTG-1	Naive	0
	Dataset_1_CCTACACTCACTTACT-1	Naive	28
	Dataset_1_CCTACACTCCCAAGAT-1	Naive	0
	Dataset_1_CCTACCACACAGACAG-1	Naive	0
	Dataset_1_CCTACCACACCTGGTG-1	Naive	NA
	Dataset_1_CCTAGCTCAGTATCTG-1	Naive	0
	Dataset_1_CCTAGCTTCGTGGACC-1	Naive	0
	Dataset_1_CCTATTAGTCGCATCG-1	Naive	0
	Dataset_1_CCTATTATCAGTTCGA-1	Naive	0
	Dataset_1_CCTCAGTAGTGTACCT-1	Naive	0
	Dataset_1_CCTCAGTGTATGGTTC-1	Naive	0
	Dataset_1_CCTCAGTTCCACGTTC-1	Naive	1
	Dataset_1_CCTCTGAAGCGATGAC-1	Naive	8
	Dataset_1_CCTCTGAGTTCGGGCT-1	Naive	10
	Dataset_1_CCTTACGGTACATCCA-1	Naive	0
	Dataset_1_CCTTACGTCAGGCAAG-1	Naive	0
	Dataset_1_CCTTCGAAGTGTACGG-1	Naive	0
	Dataset_1_CCTTTCTAGTGTCCCG-1	Naive	0
	Dataset_1_CCTTTCTCAGGTTTCA-1	Naive	0
	Dataset_1_CCTTTCTGTCTAGGTT-1	Naive	0
	Dataset_1_CCTTTCTTCTATCGCC-1	Naive	NA
	Dataset_1_CGAACATGTAAAGTCA-1	Naive	0
	Dataset_1_CGAACATTCACGATGT-1	Naive	0
	Dataset_1_CGAATGTAGCTAACTC-1	Naive	0
	Dataset_1_CGAATGTCATTCTCAT-1	Naive	1
	Dataset_1_CGAATGTTCATAAAGG-1	Naive	0
	Dataset_1_CGACTTCAGCACCGTC-1	Naive	NA
	Dataset_1_CGACTTCAGCCCAACC-1	Naive	0
	Dataset_1_CGACTTCCACCTCGTT-1	Naive	NA
	Dataset_1_CGACTTCCAGTATGCT-1	Naive	0
	Dataset_1_CGACTTCGTAAACACA-1	Naive	0
	Dataset_1_CGACTTCTCCGCATAA-1	Naive	9
	Dataset_1_CGAGAAGAGATCCCGC-1	Naive	0
	Dataset_1_CGAGAAGGTCGAACAG-1	Naive	0
	Dataset_1_CGAGAAGGTGCCTTGG-1	Naive	NA
	Dataset_1_CGAGCCACATGGGAAC-1	Naive	0
	Dataset_1_CGATCGGCATATGGTC-1	Naive	0
	Dataset_1_CGATCGGTCCATGAAC-1	Naive	0
	Dataset_1_CGATCGGTCGATGAGG-1	Naive	0
	Dataset_1_CGATGTACATCACGAT-1	Naive	0
	Dataset_1_CGATTGACATAAGACA-1	Naive	0
	Dataset_1_CGATTGACATTACCTT-1	Naive	0
	Dataset_1_CGCCAAGAGACACGAC-1	Naive	0
	Dataset_1_CGCCAAGCACGGTAGA-1	Naive	0
	Dataset_1_CGCCAAGGTACAAGTA-1	Naive	0
	Dataset_1_CGCGTTTAGCCACGCT-1	Naive	0
	Dataset_1_CGCGTTTAGTCCATAC-1	Naive	1
	Dataset_1_CGCGTTTTCCTTTACA-1	Naive	0
	Dataset_1_CGCTATCCAAGCCTAT-1	Naive	0
	Dataset_1_CGCTGGAAGAAGGTTT-1	Naive	0
	Dataset_1_CGCTGGAAGCAGACTG-1	Naive	1
	Dataset_1_CGCTGGACAATCTACG-1	Naive	0
	Dataset_1_CGCTGGACAGATCCAT-1	Naive	0
	Dataset_1_CGCTGGAGTGTTCTTT-1	Naive	0
	Dataset_1_CGCTTCAGTGATAAAC-1	Naive	9
	Dataset_1_CGCTTCATCGTAGATC-1	Naive	0
	Dataset_1_CGCTTCATCTCCTATA-1	Naive	0
	Dataset_1_CGGACACCATCTCCCA-1	Naive	0
	Dataset_1_CGGACACGTACTCGCG-1	Naive	0
	Dataset_1_CGGACGTAGTCGTTTG-1	Naive	0
	Dataset_1_CGGACGTGTGCAACTT-1	Naive	0
	Dataset_1_CGGAGCTGTCATTAGC-1	Naive	0
	Dataset_1_CGGAGCTTCTCCAGGG-1	Naive	0
	Dataset_1_CGGAGTCAGATAGGAG-1	Naive	0
	Dataset_1_CGGAGTCAGTAAGTAC-1	Naive	0
	Dataset_1_CGGAGTCTCTACGAGT-1	Naive	2
	Dataset_1_CGGGTCACAGCTATTG-1	Naive	0
	Dataset_1_CGGGTCATCCTGTAGA-1	Naive	0
	Dataset_1_CGGTTAAAGGTGGGTT-1	Naive	NA
	Dataset_1_CGTAGCGAGCGTCTAT-1	Naive	8
	Dataset_1_CGTAGGCCAATGCCAT-1	Naive	NA
	Dataset_1_CGTAGGCCAGATGGCA-1	Naive	2
	Dataset_1_CGTAGGCCAGTGGAGT-1	Naive	0
	Dataset_1_CGTCACTCATGCCACG-1	Naive	0
	Dataset_1_CGTCACTGTCAGGACA-1	Naive	0
	Dataset_1_CGTCACTGTGCTGTAT-1	Naive	0
	Dataset_1_CGTCACTGTTGCGCAC-1	Naive	13
	Dataset_1_CGTCAGGGTCATGCCG-1	Naive	1
	Dataset_1_CGTCAGGGTCTAGTGT-1	Naive	15
	Dataset_1_CGTCAGGTCTGAGGGA-1	Naive	14
	Dataset_1_CGTCCATAGCGATATA-1	Naive	0
	Dataset_1_CGTCCATTCGTACGGC-1	Naive	0
	Dataset_1_CGTCTACAGCCCAGCT-1	Naive	0
	Dataset_1_CGTGTAAGTAGCGCAA-1	Naive	14
	Dataset_1_CGTGTCTAGCTAGTGG-1	Naive	2
	Dataset_1_CGTGTCTGTAAACGCG-1	Naive	7
	Dataset_1_CGTTAGACATCATCCC-1	Naive	0
	Dataset_1_CGTTAGATCCTTTCGG-1	Naive	0
	Dataset_1_CGTTCTGCACCAGCAC-1	Naive	0
	Dataset_1_CGTTGGGGTCACACGC-1	Naive	0
	Dataset_1_CTAAGACAGCTCCTCT-1	Naive	0
	Dataset_1_CTAAGACCAACGATCT-1	Naive	0
	Dataset_1_CTAAGACCAGATGGCA-1	Naive	0
	Dataset_1_CTACACCGTCATCGGC-1	Naive	2
	Dataset_1_CTACACCTCTCACATT-1	Naive	0
	Dataset_1_CTACATTGTACCGCTG-1	Naive	0
	Dataset_1_CTACATTTCAACACTG-1	Naive	0
	Dataset_1_CTACCCAAGACTACAA-1	Naive	0
	Dataset_1_CTACCCACATGGTCTA-1	Naive	0
	Dataset_1_CTACGTCCATCGGTTA-1	Naive	0
	Dataset_1_CTACGTCTCGTTGACA-1	Naive	0
	Dataset_1_CTAGCCTGTAGAGGAA-1	Naive	0
	Dataset_1_CTCACACAGTAGGTGC-1	Naive	0
	Dataset_1_CTCACACAGTATGACA-1	Naive	0
	Dataset_1_CTCACACCACTGTTAG-1	Naive	0
	Dataset_1_CTCAGAATCCCTTGCA-1	Naive	0
	Dataset_1_CTCATTACAAGGACTG-1	Naive	0
	Dataset_1_CTCATTACATACGCCG-1	Naive	0
	Dataset_1_CTCATTATCTCGCATC-1	Naive	0
	Dataset_1_CTCGAAAAGAGTGACC-1	Naive	0
	Dataset_1_CTCGGAGAGACCTAGG-1	Naive	2
	Dataset_1_CTCGGAGCACCGGAAA-1	Naive	0
	Dataset_1_CTCGGAGTCTCGGACG-1	Naive	0
	Dataset_1_CTCGGGATCAGGATCT-1	Naive	2
	Dataset_1_CTCGGGATCTTGGGTA-1	Naive	0
	Dataset_1_CTCGTACAGTCTCCTC-1	Naive	0
	Dataset_1_CTCGTCACAAGAGGCT-1	Naive	0
	Dataset_1_CTCTAATAGCTAACTC-1	Naive	1
	Dataset_1_CTCTAATCACAACGCC-1	Naive	0
	Dataset_1_CTCTAATTCCGATATG-1	Naive	0
	Dataset_1_CTCTACGAGACTGTAA-1	Naive	0
	Dataset_1_CTCTGGTCATGCATGT-1	Naive	0
	Dataset_1_CTGAAACAGTACATGA-1	Naive	0
	Dataset_1_CTGAAACGTAAACACA-1	Naive	12
	Dataset_1_CTGAAGTCAAACGTGG-1	Naive	16
	Dataset_1_CTGATAGCATCGTCGG-1	Naive	0
	Dataset_1_CTGATCCAGGTGACCA-1	Naive	4
	Dataset_1_CTGATCCGTCGTCTTC-1	Naive	2
	Dataset_1_CTGATCCTCAGGCGAA-1	Naive	0
	Dataset_1_CTGATCCTCCTCAACC-1	Naive	0
	Dataset_1_CTGCCTAAGTTTAGGA-1	Naive	6
	Dataset_1_CTGCCTAGTTCCACAA-1	Naive	0
	Dataset_1_CTGCCTATCTAAGCCA-1	Naive	0
	Dataset_1_CTGCGGAAGTTAACGA-1	Naive	0
	Dataset_1_CTGCGGATCTTGCATT-1	Naive	0
	Dataset_1_CTGGTCTTCCAAGCCG-1	Naive	0
	Dataset_1_CTGTGCTAGAGCCCAA-1	Naive	0
	Dataset_1_CTGTGCTGTAAATGTG-1	Naive	0
	Dataset_1_CTGTTTAAGGCGACAT-1	Naive	0
	Dataset_1_CTGTTTACACAGACAG-1	Naive	0
	Dataset_1_CTGTTTACACTACAGT-1	Naive	0
	Dataset_1_CTGTTTAGTTGAACTC-1	Naive	0
	Dataset_1_CTGTTTATCGGATGTT-1	Naive	2
	Dataset_1_CTTACCGAGATGTGTA-1	Naive	0
	Dataset_1_CTTACCGAGCAATATG-1	Naive	0
	Dataset_1_CTTACCGCACGAGGTA-1	Naive	0
	Dataset_1_CTTAGGACAGAGTGTG-1	Naive	0
	Dataset_1_CTTCTCTGTCCAGTAT-1	Naive	0
	Dataset_1_CTTGGCTGTAAGTGTA-1	Naive	0
	Dataset_1_CTTGGCTGTTCCAACA-1	Naive	0
	Dataset_1_CTTTGCGCATTTGCCC-1	Naive	0
	Dataset_1_GAAACTCGTAAGTGGC-1	Naive	0
	Dataset_1_GAAACTCGTATCAGTC-1	Naive	0
	Dataset_1_GAAATGATCGATGAGG-1	Naive	0
	Dataset_1_GAACATCAGACGCTTT-1	Naive	7
	Dataset_1_GAACATCCAGATAATG-1	Naive	0
	Dataset_1_GAACATCCAGCAGTTT-1	Naive	0
	Dataset_1_GAACATCGTCTCATCC-1	Naive	1
	Dataset_1_GAACCTAAGGGTTCCC-1	Naive	0
	Dataset_1_GAACCTATCAACGGCC-1	Naive	NA
	Dataset_1_GAACCTATCACCATAG-1	Naive	0
	Dataset_1_GAACCTATCTCCTATA-1	Naive	0
	Dataset_1_GAACGGAAGTGTACTC-1	Naive	0
	Dataset_1_GAACGGACATATACGC-1	Naive	0
	Dataset_1_GAAGCAGAGATAGTCA-1	Naive	1
	Dataset_1_GAAGCAGCAGAGTGTG-1	Naive	0
	Dataset_1_GAATAAGGTAAGTAGT-1	Naive	0
	Dataset_1_GAATAAGGTTCTGGTA-1	Naive	0
	Dataset_1_GAATGAACACGGTAAG-1	Naive	0
	Dataset_1_GACCAATGTACTTGAC-1	Naive	0
	Dataset_1_GACCAATGTAGTACCT-1	Naive	0
	Dataset_1_GACCAATTCAAGAAGT-1	Naive	0
	Dataset_1_GACCAATTCCCACTTG-1	Naive	0
	Dataset_1_GACGGCTGTAAGTGTA-1	Naive	0
	Dataset_1_GACGGCTTCCTGTAGA-1	Naive	11
	Dataset_1_GACGGCTTCTGCTGTC-1	Naive	0
	Dataset_1_GACGTGCTCAGTGTTG-1	Naive	NA
	Dataset_1_GACGTGCTCATGTCTT-1	Naive	0
	Dataset_1_GACGTGCTCGCGCCAA-1	Naive	0
	Dataset_1_GACTAACGTCAGCTAT-1	Naive	5
	Dataset_1_GACTAACGTGGAAAGA-1	Naive	0
	Dataset_1_GACTACAAGTGGCACA-1	Naive	0
	Dataset_1_GACTACAGTCATCGGC-1	Naive	1
	Dataset_1_GACTGCGAGATTACCC-1	Naive	7
	Dataset_1_GAGGTGATCCGTACAA-1	Naive	0
	Dataset_1_GAGTCCGAGACAAAGG-1	Naive	7
	Dataset_1_GAGTCCGCAAACGCGA-1	Naive	1
	Dataset_1_GAGTCCGTCGTACGGC-1	Naive	0
	Dataset_1_GATCGCGTCAAACCAC-1	Naive	0
	Dataset_1_GATCTAGCAATCTGCA-1	Naive	0
	Dataset_1_GATGAAAGTCGAATCT-1	Naive	0
	Dataset_1_GATGAAATCGATAGAA-1	Naive	0
	Dataset_1_GATGAGGAGACTTTCG-1	Naive	0
	Dataset_1_GATGAGGCAAAGCAAT-1	Naive	0
	Dataset_1_GATGAGGGTTATCGGT-1	Naive	0
	Dataset_1_GATGAGGTCGACCAGC-1	Naive	0
	Dataset_1_GATGCTAAGCGAAGGG-1	Naive	0
	Dataset_1_GCAATCAAGCACCGCT-1	Naive	0
	Dataset_1_GCACATACATTGGCGC-1	Naive	5
	Dataset_1_GCACATAGTGCCTGTG-1	Naive	0
	Dataset_1_GCACTCTAGTTTAGGA-1	Naive	0
	Dataset_1_GCAGCCAGTACTCTCC-1	Naive	0
	Dataset_1_GCAGTTAGTGAGTGAC-1	Naive	1
	Dataset_1_GCAGTTATCGGATGTT-1	Naive	0
	Dataset_1_GCATACACATAGACTC-1	Naive	10
	Dataset_1_GCATACACATATACCG-1	Naive	0
	Dataset_1_GCATACAGTTCCAACA-1	Naive	0
	Dataset_1_GCATGCGAGAAGGTGA-1	Naive	0
	Dataset_1_GCATGCGCACCATCCT-1	Naive	0
	Dataset_1_GCATGTAAGAGGGATA-1	Naive	0
	Dataset_1_GCATGTAGTCCAGTAT-1	Naive	NA
	Dataset_1_GCATGTAGTCGGGTCT-1	Naive	8
	Dataset_1_GCATGTAGTGGCAAAC-1	Naive	0
	Dataset_1_GCCAAATGTCATATGC-1	Naive	0
	Dataset_1_GCCTCTAAGACGCACA-1	Naive	1
	Dataset_1_GCCTCTACACGGTGTC-1	Naive	NA
	Dataset_1_GCCTCTAGTTGTACAC-1	Naive	0
	Dataset_1_GCGACCAAGAAGCCCA-1	Naive	0
	Dataset_1_GCGACCAAGTTTCCTT-1	Naive	0
	Dataset_1_GCGACCAGTCTAGCGC-1	Naive	0
	Dataset_1_GCGAGAACACGACTCG-1	Naive	0
	Dataset_1_GCGAGAACAGACACTT-1	Naive	0
	Dataset_1_GCGCAGTCATGACATC-1	Naive	0
	Dataset_1_GCGCAGTTCAACACGT-1	Naive	0
	Dataset_1_GCGGGTTGTCCATGAT-1	Naive	0
	Dataset_1_GCGGGTTGTGCTTCTC-1	Naive	12
	Dataset_1_GCTCTGTCAACTGCGC-1	Naive	0
	Dataset_1_GCTCTGTGTACTCGCG-1	Naive	0
	Dataset_1_GCTGCAGCAGAGTGTG-1	Naive	0
	Dataset_1_GCTGCAGGTCTAACGT-1	Naive	0
	Dataset_1_GCTGCAGGTTGTGGCC-1	Naive	0
	Dataset_1_GCTGCAGTCGTAGGTT-1	Naive	0
	Dataset_1_GCTGCGAAGCGATATA-1	Naive	0
	Dataset_1_GCTGCGAAGCTTATCG-1	Naive	0
	Dataset_1_GCTGCGACACAACGCC-1	Naive	0
	Dataset_1_GCTGCTTAGTCCAGGA-1	Naive	0
	Dataset_1_GCTGGGTAGGATCGCA-1	Naive	0
	Dataset_1_GCTGGGTCATGCATGT-1	Naive	0
	Dataset_1_GCTTCCAGTAGAGGAA-1	Naive	0
	Dataset_1_GCTTCCATCGTAGGAG-1	Naive	0
	Dataset_1_GCTTGAAAGCGTTTAC-1	Naive	0
	Dataset_1_GGAAAGCCAAGTTCTG-1	Naive	0
	Dataset_1_GGAAAGCGTAAAGGAG-1	Naive	5
	Dataset_1_GGAACTTCACGGCTAC-1	Naive	0
	Dataset_1_GGAATAACACTGCCAG-1	Naive	0
	Dataset_1_GGAATAACACTTCGAA-1	Naive	0
	Dataset_1_GGACAGAGTGGTCTCG-1	Naive	0
	Dataset_1_GGACGTCAGTGTTTGC-1	Naive	0
	Dataset_1_GGATGTTCATCAGTCA-1	Naive	0
	Dataset_1_GGATTACCATGTTGAC-1	Naive	1
	Dataset_1_GGCAATTAGTGCAAGC-1	Naive	0
	Dataset_1_GGCAATTCATACTACG-1	Naive	0
	Dataset_1_GGCCGATAGAACTCGG-1	Naive	0
	Dataset_1_GGCCGATAGCGTTGCC-1	Naive	0
	Dataset_1_GGCGTGTCAGCTGCAC-1	Naive	3
	Dataset_1_GGCTCGACACTGTGTA-1	Naive	0
	Dataset_1_GGCTGGTCAGCTGGCT-1	Naive	0
	Dataset_1_GGCTGGTGTACTCTCC-1	Naive	0
	Dataset_1_GGCTGGTTCATGTCCC-1	Naive	0
	Dataset_1_GGGAATGAGAATTGTG-1	Naive	0
	Dataset_1_GGGACCTAGTCACGCC-1	Naive	0
	Dataset_1_GGGACCTCAGTGAGTG-1	Naive	11
	Dataset_1_GGGACCTCATTAACCG-1	Naive	0
	Dataset_1_GGGACCTGTTACGTCA-1	Naive	0
	Dataset_1_GGGAGATTCTTATCTG-1	Naive	0
	Dataset_1_GGGCACTCAGGGTTAG-1	Naive	10
	Dataset_1_GGGCATCCACATCCGG-1	Naive	0
	Dataset_1_GGGCATCTCTGCGGCA-1	Naive	0
	Dataset_1_GGGTCTGAGCTGAAAT-1	Naive	0
	Dataset_1_GGGTCTGGTAGAGCTG-1	Naive	0
	Dataset_1_GGGTCTGTCAATCACG-1	Naive	0
	Dataset_1_GGTATTGGTGGTCCGT-1	Naive	30
	Dataset_1_GGTGAAGGTGGTCCGT-1	Naive	0
	Dataset_1_GGTGTTAAGAAACGAG-1	Naive	0
	Dataset_1_GGTGTTACATGGATGG-1	Naive	NA
	Dataset_1_GGTGTTAGTGTGGCTC-1	Naive	0
	Dataset_1_GTAACGTAGTTGAGTA-1	Naive	0
	Dataset_1_GTAACGTGTAGGAGTC-1	Naive	0
	Dataset_1_GTAACGTTCCTTTACA-1	Naive	3
	Dataset_1_GTAACTGAGCACCGCT-1	Naive	1
	Dataset_1_GTACGTACATTTCAGG-1	Naive	0
	Dataset_1_GTACGTAGTGTGAATA-1	Naive	0
	Dataset_1_GTACTCCGTATTACCG-1	Naive	0
	Dataset_1_GTACTCCTCTACGAGT-1	Naive	6
	Dataset_1_GTACTTTAGGGTCGAT-1	Naive	0
	Dataset_1_GTACTTTCACGTCAGC-1	Naive	0
	Dataset_1_GTAGGCCTCGATCCCT-1	Naive	0
	Dataset_1_GTATCTTCAGTCAGCC-1	Naive	0
	Dataset_1_GTATTCTTCGTGTAGT-1	Naive	0
	Dataset_1_GTCAAGTCAATGTAAG-1	Naive	0
	Dataset_1_GTCAAGTGTCTCTCGT-1	Naive	0
	Dataset_1_GTCAAGTTCTCTGTCG-1	Naive	0
	Dataset_1_GTCACAAAGCTCCCAG-1	Naive	0
	Dataset_1_GTCATTTAGTAGTGCG-1	Naive	0
	Dataset_1_GTCCTCACAGCATACT-1	Naive	0
	Dataset_1_GTCGGGTCATCTCGCT-1	Naive	0
	Dataset_1_GTCGGGTCATGCCCGA-1	Naive	0
	Dataset_1_GTCGGGTTCCCTTGCA-1	Naive	0
	Dataset_1_GTCGTAAAGAAACCAT-1	Naive	0
	Dataset_1_GTCTTCGCATACTACG-1	Naive	0
	Dataset_1_GTGCATAGTCCGCTGA-1	Naive	0
	Dataset_1_GTGCGGTTCATCGGAT-1	Naive	0
	Dataset_1_GTGCTTCAGGATATAC-1	Naive	6
	Dataset_1_GTTAAGCAGACAGACC-1	Naive	0
	Dataset_1_GTTAAGCCACAGCGTC-1	Naive	0
	Dataset_1_GTTACAGTCAAAGTAG-1	Naive	0
	Dataset_1_GTTCATTGTTCATGGT-1	Naive	0
	Dataset_1_GTTCGGGCACATTCGA-1	Naive	0
	Dataset_1_GTTCGGGCAGATAATG-1	Naive	NA
	Dataset_1_GTTCGGGGTTAGATGA-1	Naive	0
	Dataset_1_GTTCTCGCAATGTTGC-1	Naive	0
	Dataset_1_TAAACCGAGCTACCGC-1	Naive	0
	Dataset_1_TAAACCGAGTGAAGAG-1	Naive	NA
	Dataset_1_TAAACCGTCCTAAGTG-1	Naive	0
	Dataset_1_TAAGAGAAGGGTATCG-1	Naive	0
	Dataset_1_TAAGCGTAGAGTAAGG-1	Naive	0
	Dataset_1_TAAGCGTAGATAGGAG-1	Naive	0
	Dataset_1_TAAGCGTGTCAGTGGA-1	Naive	0
	Dataset_1_TAAGCGTTCGCACTCT-1	Naive	0
	Dataset_1_TAAGCGTTCTTCAACT-1	Naive	0
	Dataset_1_TACACGAGTTAAGGGC-1	Naive	0
	Dataset_1_TACCTATAGGTGCACA-1	Naive	0
	Dataset_1_TACCTATGTCCGTTAA-1	Naive	0
	Dataset_1_TACCTTAAGACGCTTT-1	Naive	0
	Dataset_1_TACCTTACAGTATGCT-1	Naive	0
	Dataset_1_TACGGATAGCGACGTA-1	Naive	0
	Dataset_1_TACGGATCATGTTGAC-1	Naive	0
	Dataset_1_TACGGATTCCCAAGTA-1	Naive	7
	Dataset_1_TACGGGCGTTTACTCT-1	Naive	0
	Dataset_1_TACGGTATCTGGTATG-1	Naive	0
	Dataset_1_TACTCATAGACACTAA-1	Naive	0
	Dataset_1_TACTCATAGGTCATCT-1	Naive	0
	Dataset_1_TACTCATTCTGAGTGT-1	Naive	0
	Dataset_1_TACTCGCCAAGCGATG-1	Naive	0
	Dataset_1_TACTCGCCATACTACG-1	Naive	0
	Dataset_1_TACTTACCAAGCCTAT-1	Naive	0
	Dataset_1_TACTTACTCCGCAGTG-1	Naive	1
	Dataset_1_TACTTACTCGACAGCC-1	Naive	0
	Dataset_1_TACTTGTTCTTGTTTG-1	Naive	12
	Dataset_1_TAGACCAAGTACGTTC-1	Naive	0
	Dataset_1_TAGACCAAGTTCGCGC-1	Naive	NA
	Dataset_1_TAGAGCTAGCTACCGC-1	Naive	6
	Dataset_1_TAGCCGGCATACGCCG-1	Naive	0
	Dataset_1_TAGCCGGTCAACACGT-1	Naive	0
	Dataset_1_TAGGCATCAGACTCGC-1	Naive	9
	Dataset_1_TAGGCATGTATGGTTC-1	Naive	0
	Dataset_1_TAGGCATTCATCTGCC-1	Naive	0
	Dataset_1_TAGTGGTCATGAGCGA-1	Naive	0
	Dataset_1_TAGTGGTGTTATGTGC-1	Naive	0
	Dataset_1_TAGTTGGAGGTACTCT-1	Naive	0
	Dataset_1_TAGTTGGGTGTATGGG-1	Naive	0
	Dataset_1_TAGTTGGTCGTACCGG-1	Naive	0
	Dataset_1_TATCAGGCACCACGTG-1	Naive	0
	Dataset_1_TATCTCACACACAGAG-1	Naive	0
	Dataset_1_TATCTCACATCGACGC-1	Naive	0
	Dataset_1_TATCTCAGTACGCACC-1	Naive	1
	Dataset_1_TATCTCATCCACGTTC-1	Naive	0
	Dataset_1_TATCTCATCTAACGGT-1	Naive	0
	Dataset_1_TATTACCAGGCTAGCA-1	Naive	0
	Dataset_1_TATTACCCAATCGGTT-1	Naive	0
	Dataset_1_TATTACCTCACATACG-1	Naive	0
	Dataset_1_TATTACCTCAGCTGGC-1	Naive	0
	Dataset_1_TATTACCTCTTGCATT-1	Naive	0
	Dataset_1_TCAACGACATATGCTG-1	Naive	0
	Dataset_1_TCAACGACATCGACGC-1	Naive	0
	Dataset_1_TCAATCTAGCTGTCTA-1	Naive	0
	Dataset_1_TCAATCTGTCATCGGC-1	Naive	0
	Dataset_1_TCAATCTTCGCTAGCG-1	Naive	0
	Dataset_1_TCACAAGAGAAGGACA-1	Naive	0
	Dataset_1_TCACAAGCACACATGT-1	Naive	0
	Dataset_1_TCACAAGCACGAAACG-1	Naive	0
	Dataset_1_TCAGCAATCATCTGCC-1	Naive	5
	Dataset_1_TCAGCTCAGCGATTCT-1	Naive	0
	Dataset_1_TCAGGATGTAGCTAAA-1	Naive	0
	Dataset_1_TCAGGTAAGGTTCCTA-1	Naive	0
	Dataset_1_TCAGGTATCCTATGTT-1	Naive	5
	Dataset_1_TCAGGTATCGTTACGA-1	Naive	0
	Dataset_1_TCAGGTATCTGTCTCG-1	Naive	0
	Dataset_1_TCATTACTCATAACCG-1	Naive	0
	Dataset_1_TCATTTGAGAGATGAG-1	Naive	4
	Dataset_1_TCATTTGGTGGCGAAT-1	Naive	0
	Dataset_1_TCCCGATCACGAAAGC-1	Naive	10
	Dataset_1_TCCCGATCATCGATTG-1	Naive	0
	Dataset_1_TCCCGATTCGGAAACG-1	Naive	NA
	Dataset_1_TCCCGATTCTACCTGC-1	Naive	0
	Dataset_1_TCGAGGCCAAGTCATC-1	Naive	0
	Dataset_1_TCGCGTTCAGGGTTAG-1	Naive	0
	Dataset_1_TCGGTAATCAACCAAC-1	Naive	0
	Dataset_1_TCGTAGAAGCGAAGGG-1	Naive	0
	Dataset_1_TCTATTGGTTTGTTTC-1	Naive	NA
	Dataset_1_TCTCATAAGCGTTGCC-1	Naive	0
	Dataset_1_TCTCATAGTAAGTAGT-1	Naive	0
	Dataset_1_TCTCATATCAAAGACA-1	Naive	0
	Dataset_1_TCTCTAACAGCCAGAA-1	Naive	0
	Dataset_1_TCTTTCCAGTCATGCT-1	Naive	0
	Dataset_1_TCTTTCCGTGCAGGTA-1	Naive	0
	Dataset_1_TCTTTCCTCGCGTAGC-1	Naive	NA
	Dataset_1_TGAAAGAAGTCAAGGC-1	Naive	0
	Dataset_1_TGAAAGATCCAAACAC-1	Naive	0
	Dataset_1_TGACGGCCAATCCAAC-1	Naive	0
	Dataset_1_TGACGGCTCTGTTGAG-1	Naive	0
	Dataset_1_TGACTAGGTACACCGC-1	Naive	0
	Dataset_1_TGACTTTAGCGGCTTC-1	Naive	0
	Dataset_1_TGACTTTAGCGTAATA-1	Naive	0
	Dataset_1_TGAGAGGGTTACGCGC-1	Naive	0
	Dataset_1_TGAGAGGTCGGAATCT-1	Naive	7
	Dataset_1_TGAGCATCACAGACAG-1	Naive	0
	Dataset_1_TGAGCATCATAGTAAG-1	Naive	0
	Dataset_1_TGAGCATTCATCTGTT-1	Naive	0
	Dataset_1_TGAGCATTCCGCAGTG-1	Naive	0
	Dataset_1_TGAGCCGAGAAAGTGG-1	Naive	0
	Dataset_1_TGAGCCGAGTAGATGT-1	Naive	0
	Dataset_1_TGAGCCGGTGCGATAG-1	Naive	NA
	Dataset_1_TGAGCCGTCCTATTCA-1	Naive	4
	Dataset_1_TGAGGGACATCTATGG-1	Naive	0
	Dataset_1_TGAGGGAGTGACTACT-1	Naive	NA
	Dataset_1_TGATTTCGTGCTCTTC-1	Naive	0
	Dataset_1_TGATTTCTCCGCGTTT-1	Naive	0
	Dataset_1_TGCACCTGTCTCTTTA-1	Naive	0
	Dataset_1_TGCACCTTCTGGGCCA-1	Naive	0
	Dataset_1_TGCCAAAAGGCAGTCA-1	Naive	0
	Dataset_1_TGCCAAAGTGAGTATA-1	Naive	0
	Dataset_1_TGCCAAATCCTATTCA-1	Naive	0
	Dataset_1_TGCCCATTCTGATTCT-1	Naive	15
	Dataset_1_TGCCCTAAGGATATAC-1	Naive	0
	Dataset_1_TGCCCTAGTGTGCGTC-1	Naive	0
	Dataset_1_TGCCCTATCCTCCTAG-1	Naive	0
	Dataset_1_TGCGCAGGTTCTGGTA-1	Naive	0
	Dataset_1_TGCGGGTGTCAAAGCG-1	Naive	27
	Dataset_1_TGCGTGGGTAAATACG-1	Naive	4
	Dataset_1_TGCGTGGGTTCCATGA-1	Naive	0
	Dataset_1_TGCTGCTCACTTAACG-1	Naive	0
	Dataset_1_TGGACGCGTGAGGGAG-1	Naive	0
	Dataset_1_TGGACGCTCATTCACT-1	Naive	2
	Dataset_1_TGGCGCAAGCGTGAAC-1	Naive	0
	Dataset_1_TGGCGCAAGTCCCACG-1	Naive	0
	Dataset_1_TGGCGCACATCGGGTC-1	Naive	0
	Dataset_1_TGGCGCAGTCTCTCGT-1	Naive	0
	Dataset_1_TGGCTGGAGCAATATG-1	Naive	0
	Dataset_1_TGGGCGTTCGTCTGAA-1	Naive	18
	Dataset_1_TGGGCGTTCTTTAGGG-1	Naive	0
	Dataset_1_TGGTTCCCACTGCCAG-1	Naive	0
	Dataset_1_TGTATTCAGCTCAACT-1	Naive	0
	Dataset_1_TGTATTCTCACCGTAA-1	Naive	0
	Dataset_1_TGTCCCACACGTGAGA-1	Naive	0
	Dataset_1_TGTGGTACAACTGGCC-1	Naive	0
	Dataset_1_TGTGGTACAATCGAAA-1	Naive	0
	Dataset_1_TGTGGTACACTTAACG-1	Naive	0
	Dataset_1_TGTGGTAGTCGCTTCT-1	Naive	0
	Dataset_1_TGTGGTAGTGACTACT-1	Naive	0
	Dataset_1_TGTTCCGAGTCCATAC-1	Naive	0
	Dataset_1_TGTTCCGGTTCACGGC-1	Naive	0
	Dataset_1_TTAACTCAGGTGTTAA-1	Naive	0
	Dataset_1_TTAACTCCATCGGGTC-1	Naive	0
	Dataset_1_TTAGGACAGCCTCGTG-1	Naive	0
	Dataset_1_TTAGGACCACACAGAG-1	Naive	2
	Dataset_1_TTAGGACGTGTGCGTC-1	Naive	0
	Dataset_1_TTAGGACGTTTCGCTC-1	Naive	7
[truncated: 906 more rows]
