# Supplementary material for: Human memory B cells show plasticity and adopt multiple fates upon recall response to SARS-CoV-2
Source: Nat Immunol. 2023 Apr 27;24(6):955–65. doi: 10.1038/s41590-023-01497-y (PMC10232369; doi:10.1038/s41590-023-01497-y)
Supplement: Source Data Fig. 4 — Statistical source data. [file 41590_2023_1497_MOESM7_ESM.xlsx]

## Sheet: Fig4b
			S+ Bm cells % of B cells
		Patient ID	Month 6 (PreVac)	Month 12 (PostVac)
		CoV-P4	0.047	3.6
		CoV-P22	0.13	4.84
		CoV-P26	0.69	0.9
		CoV-P31	0.16	3.49
		CoV-P39	0.096	0.68
		CoV-P40	0.18	1.13
		CoV-P44	0.46	7.24
		CoV-P66	0.23	0.3
		CoV-P94	0.17	0.27
		CoV-P112	0.033	0.49
		CoV-P117	0.55	0.96
		CoV-P119	0.1	0.049
		CoV-P120	0.14	0.51
		CoV-P125	0.06	0.21
		CoV-P127	0.13	0.29
		CoV-P129	0.1	0.17
		CoV-P133	0.1	0.64
		CoV-P134	0.31	0.62
		CoV-P135	0.15	2.17
		CoV-P140	0.12	0.41
		CoV-P141	0.083	0.19
		CoV-P142	0.092	0.086
		CoV-P146	0.56	0.41
		CoV-P148	0.1	0.16
		CoV-P149	0.01	0.33
		CoV-P151	0.037	0.5
		CoV-P154	0.27	0.75
		CoV-P157	0.27	0.37
		CoV-P163	0.1	0.38
		CoV-P165	0.069	0.15
		CoV-P170	0.14	1.06
		CoV-P175	1.02	1.14
		CoV-P177	0.23	0.16
		CoV-P3	0.14	0.55

## Sheet: Fig4c
	Patient ID	Timepoint	Days post last vaccination	S+Bmcells_%Bcells
	CoV-P4	TWELVE	13	3.6
	CoV-P22	TWELVE	23	4.84
	CoV-P26	TWELVE	60	0.9
	CoV-P31	TWELVE	10	3.49
	CoV-P32	TWELVE	3	0.42
	CoV-P39	TWELVE	9	0.68
	CoV-P40	TWELVE	11	1.13
	CoV-P44	TWELVE	16	7.24
	CoV-P66	TWELVE	74	0.3
	CoV-P94	TWELVE	45	0.27
	CoV-P112	TWELVE	29	0.49
	CoV-P117	TWELVE	103	0.96
	CoV-P119	TWELVE	66	0.049
	CoV-P120	TWELVE	47	0.51
	CoV-P121	SIX	18	0.53
	CoV-P121	TWELVE	195	0.16
	CoV-P125	TWELVE	73	0.21
	CoV-P127	TWELVE	71	0.29
	CoV-P129	TWELVE	80	0.17
	CoV-P133	TWELVE	63	0.64
	CoV-P134	TWELVE	71	0.62
	CoV-P135	TWELVE	30	2.17
	CoV-P140	TWELVE	86	0.41
	CoV-P141	TWELVE	112	0.19
	CoV-P142	TWELVE	140	0.086
	CoV-P146	TWELVE	116	0.41
	CoV-P148	TWELVE	85	0.16
	CoV-P149	TWELVE	88	0.33
	CoV-P151	TWELVE	73	0.5
	CoV-P154	TWELVE	37	0.75
	CoV-P156	SIX	21	0.74
	CoV-P156	TWELVE	211	0.22
	CoV-P157	TWELVE	64	0.37
	CoV-P163	TWELVE	42	0.38
	CoV-P165	TWELVE	78	0.15
	CoV-P170	TWELVE	87	1.06
	CoV-P175	TWELVE	134	1.14
	CoV-P177	TWELVE	108	0.16
	CoV-P179	SIX	9	2.25
	CoV-P179	TWELVE	136	1.15
	CoV-P3	TWELVE	78	0.55

## Sheet: Fig4d
		% Clonal in S+ Bm cells from scRNA-seq dataset
	Patient ID	Month 6 (PreVac)	Month 12 (PostVac)
	CoVSeq-P7	0	13.1
	CoVSeq-P9	2.1	6.1
	CoVSeq-P8	19.1	39.6
	CoVSeq-P4	2.9	18.4
	CoVSeq-P5	0	13.8
	CoVSeq-P6	0	0

## Sheet: Fig4e
	Cell ID	Groups	SHM count
	Dataset_1_AAACCTGAGGCTATCT-1	12 months vaccinated <23d	6
	Dataset_1_AAACCTGAGTGCGTGA-1	12 months vaccinated <23d	21
	Dataset_1_AAACCTGCATACTACG-1	12 months vaccinated <23d	10
	Dataset_1_AAACCTGCATTATCTC-1	12 months vaccinated <23d	16
	Dataset_1_AAAGCAACAGGCGATA-1	12 months not vaccinated	16
	Dataset_1_AAAGCAATCCTGCTTG-1	12 months vaccinated <23d	22
	Dataset_1_AAATGCCCATCTATGG-1	12 months vaccinated <23d	12
	Dataset_1_AAATGCCTCACGCATA-1	12 months vaccinated <23d	18
	Dataset_1_AACACGTCAGGTTTCA-1	12 months vaccinated <23d	3
	Dataset_1_AACACGTGTGCTAGCC-1	12 months vaccinated <23d	20
	Dataset_1_AACCATGAGCAAATCA-1	12 months vaccinated <23d	15
	Dataset_1_AACCGCGAGTCACGCC-1	12 months vaccinated <23d	12
	Dataset_1_AACCGCGCACAGGAGT-1	12 months vaccinated <23d	12
	Dataset_1_AACGTTGGTCAGAAGC-1	12 months vaccinated <23d	7
	Dataset_1_AACTCAGCATTGCGGC-1	12 months vaccinated <23d	17
	Dataset_1_AACTCAGTCCTTGCCA-1	12 months vaccinated <23d	25
	Dataset_1_AACTCCCAGCGAAGGG-1	12 months vaccinated <23d	18
	Dataset_1_AACTGGTAGATCTGAA-1	12 months vaccinated <23d	18
	Dataset_1_AAGACCTAGGTGCTTT-1	12 months vaccinated <23d	12
	Dataset_1_AAGCCGCGTCTGCAAT-1	6 months	11
	Dataset_1_AAGCCGCTCTTGAGGT-1	12 months vaccinated <23d	9
	Dataset_1_AAGGAGCCACAACTGT-1	12 months vaccinated <23d	21
	Dataset_1_AAGGAGCTCGGCGCTA-1	6 months	12
	Dataset_1_AAGGCAGTCGGCCGAT-1	12 months vaccinated <23d	17
	Dataset_1_AAGTCTGAGGCTAGCA-1	12 months vaccinated <23d	23
	Dataset_1_AAGTCTGTCAGGCCCA-1	12 months vaccinated <23d	14
	Dataset_1_AATCCAGCACAAGACG-1	12 months vaccinated <23d	0
	Dataset_1_ACACCAAGTCTGCCAG-1	12 months vaccinated <23d	12
	Dataset_1_ACACCCTAGTCATGCT-1	12 months vaccinated <23d	10
	Dataset_1_ACACCCTAGTTATCGC-1	6 months	0
	Dataset_1_ACACCCTCAAGCCTAT-1	12 months vaccinated <23d	16
	Dataset_1_ACACCGGAGACTCGGA-1	12 months vaccinated <23d	0
	Dataset_1_ACACCGGAGCACACAG-1	12 months vaccinated <23d	16
	Dataset_1_ACACCGGCAAGTTAAG-1	6 months	19
	Dataset_1_ACACCGGTCACTGGGC-1	12 months vaccinated <23d	13
	Dataset_1_ACACCGGTCCTAGAAC-1	12 months vaccinated <23d	20
	Dataset_1_ACACCGGTCGTTACGA-1	12 months vaccinated <23d	11
	Dataset_1_ACACCGGTCTACTATC-1	12 months vaccinated <23d	9
	Dataset_1_ACAGCCGGTGACCAAG-1	12 months vaccinated <23d	15
	Dataset_1_ACAGCTAGTACAGTTC-1	12 months vaccinated <23d	10
	Dataset_1_ACAGCTATCCACGACG-1	12 months vaccinated <23d	23
	Dataset_1_ACATCAGCAACGCACC-1	12 months vaccinated <23d	18
	Dataset_1_ACATCAGGTCCCTTGT-1	12 months vaccinated <23d	18
	Dataset_1_ACATGGTCAACAACCT-1	12 months vaccinated <23d	12
	Dataset_1_ACATGGTCAAGCCATT-1	12 months vaccinated <23d	6
	Dataset_1_ACCAGTAAGATCGGGT-1	12 months not vaccinated	27
	Dataset_1_ACCAGTAGTGGCAAAC-1	12 months vaccinated <23d	22
	Dataset_1_ACCCACTCACTTAACG-1	12 months vaccinated <23d	34
	Dataset_1_ACCCACTGTACTCGCG-1	12 months vaccinated <23d	10
	Dataset_1_ACCCACTTCAGTACGT-1	12 months vaccinated <23d	11
	Dataset_1_ACCCACTTCTCTAGGA-1	6 months	12
	Dataset_1_ACCGTAACATCACGTA-1	12 months vaccinated <23d	17
	Dataset_1_ACCTTTATCTTACCTA-1	12 months vaccinated <23d	17
	Dataset_1_ACGAGCCCACAGCGTC-1	12 months vaccinated <23d	15
	Dataset_1_ACGAGGATCCGTAGGC-1	12 months vaccinated <23d	23
	Dataset_1_ACGATGTCAAGTTCTG-1	12 months vaccinated <23d	24
	Dataset_1_ACGATGTTCTTGTTTG-1	12 months vaccinated <23d	7
	Dataset_1_ACGGAGAGTGACGCCT-1	12 months vaccinated <23d	9
	Dataset_1_ACGGCCAGTTGGTTTG-1	12 months vaccinated <23d	17
	Dataset_1_ACGGCCATCATCACCC-1	12 months vaccinated <23d	18
	Dataset_1_ACGGGCTCAATCCGAT-1	12 months vaccinated <23d	13
	Dataset_1_ACGGGTCCAGCTGCTG-1	12 months not vaccinated	14
	Dataset_1_ACGTCAAAGCTAACAA-1	12 months vaccinated <23d	16
	Dataset_1_ACGTCAACACCGTTGG-1	12 months vaccinated <23d	8
	Dataset_1_ACGTCAACAGGCTCAC-1	12 months vaccinated <23d	21
	Dataset_1_ACTGAGTCAGTTAACC-1	12 months vaccinated <23d	13
	Dataset_1_ACTGAGTCATTCCTCG-1	12 months vaccinated <23d	0
	Dataset_1_ACTGAGTGTGGCAAAC-1	6 months	11
	Dataset_1_ACTGATGTCGGCGGTT-1	12 months vaccinated <23d	18
	Dataset_1_ACTGCTCCACGTTGGC-1	12 months vaccinated <23d	15
	Dataset_1_ACTGCTCGTTCTCATT-1	12 months vaccinated <23d	12
	Dataset_1_ACTGTCCAGCGAAGGG-1	12 months vaccinated <23d	13
	Dataset_1_ACTGTCCCACATAACC-1	12 months vaccinated <23d	15
	Dataset_1_ACTGTCCGTAAGGATT-1	12 months vaccinated <23d	13
	Dataset_1_ACTGTCCTCAATCTCT-1	6 months	0
	Dataset_1_ACTTGTTTCGTTGCCT-1	12 months vaccinated <23d	22
	Dataset_1_ACTTTCACAACGATCT-1	12 months vaccinated <23d	26
	Dataset_1_ACTTTCACAGGTGCCT-1	12 months vaccinated <23d	8
	Dataset_1_AGAGCGAGTCGGCATC-1	12 months vaccinated <23d	18
	Dataset_1_AGAGCGATCGGTTCGG-1	12 months vaccinated <23d	19
	Dataset_1_AGAGTGGAGTTGAGTA-1	12 months vaccinated <23d	10
	Dataset_1_AGAGTGGGTATAAACG-1	12 months vaccinated <23d	17
	Dataset_1_AGAGTGGTCGTATCAG-1	12 months vaccinated <23d	20
	Dataset_1_AGATCTGCAGATGGCA-1	12 months vaccinated <23d	10
	Dataset_1_AGATTGCAGGGATCTG-1	12 months vaccinated <23d	11
	Dataset_1_AGATTGCGTCCAGTGC-1	6 months	7
	Dataset_1_AGATTGCTCACGGTTA-1	12 months vaccinated <23d	25
	Dataset_1_AGCAGCCTCCGTCATC-1	12 months vaccinated <23d	12
	Dataset_1_AGCCTAATCTGCGGCA-1	12 months vaccinated <23d	20
	Dataset_1_AGCCTAATCTGTCTCG-1	12 months vaccinated <23d	17
	Dataset_1_AGCGGTCTCCCAAGAT-1	6 months	5
	Dataset_1_AGCGTATAGGTGCAAC-1	12 months vaccinated <23d	18
	Dataset_1_AGCGTATTCGGCGGTT-1	12 months vaccinated <23d	15
	Dataset_1_AGCGTCGCATGCAACT-1	12 months vaccinated <23d	17
	Dataset_1_AGCTCCTAGCGTAGTG-1	12 months vaccinated <23d	11
	Dataset_1_AGCTCCTAGCGTTGCC-1	6 months	12
	Dataset_1_AGCTCCTCAATCGAAA-1	12 months vaccinated <23d	9
	Dataset_1_AGCTCTCAGCCACTAT-1	12 months vaccinated <23d	15
	Dataset_1_AGCTCTCAGGAGTTGC-1	12 months vaccinated <23d	22
	Dataset_1_AGCTCTCGTACCAGTT-1	12 months vaccinated <23d	8
	Dataset_1_AGCTCTCGTTAGGGTG-1	12 months vaccinated <23d	12
	Dataset_1_AGCTCTCGTTCCGTCT-1	12 months vaccinated <23d	29
	Dataset_1_AGCTTGAAGCGATGAC-1	12 months vaccinated <23d	12
	Dataset_1_AGGCCACAGGTGCTAG-1	12 months vaccinated <23d	15
	Dataset_1_AGGCCACAGTCAATAG-1	6 months	5
	Dataset_1_AGGCCACCAGCTTCGG-1	12 months vaccinated <23d	20
	Dataset_1_AGGCCACTCAAGGTAA-1	6 months	11
	Dataset_1_AGGCCGTCAGTATAAG-1	12 months vaccinated <23d	31
	Dataset_1_AGGGAGTTCCGCAAGC-1	12 months vaccinated <23d	15
	Dataset_1_AGGGATGAGCAGACTG-1	12 months vaccinated <23d	32
	Dataset_1_AGGTCATCAAGTCTAC-1	12 months vaccinated <23d	31
	Dataset_1_AGGTCATCACATCCGG-1	6 months	13
	Dataset_1_AGGTCATTCGTTACAG-1	12 months vaccinated <23d	15
	Dataset_1_AGTAGTCTCACGCATA-1	12 months vaccinated <23d	20
	Dataset_1_AGTCTTTCACGTCTCT-1	6 months	14
	Dataset_1_AGTCTTTCAGATCTGT-1	12 months vaccinated <23d	17
	Dataset_1_AGTCTTTCATGTAAGA-1	12 months vaccinated <23d	9
	Dataset_1_AGTGTCAAGACCTTTG-1	12 months vaccinated <23d	21
	Dataset_1_AGTGTCACATGTCTCC-1	12 months vaccinated <23d	10
	Dataset_1_AGTGTCATCTTACCGC-1	12 months vaccinated <23d	29
	Dataset_1_AGTTGGTGTTGATTGC-1	6 months	19
	Dataset_1_ATAACGCAGTGGGCTA-1	6 months	17
	Dataset_1_ATAACGCCAGGTCCAC-1	6 months	20
	Dataset_1_ATAAGAGTCTGCAGTA-1	12 months vaccinated <23d	17
	Dataset_1_ATAGACCAGCTGCGAA-1	12 months vaccinated <23d	1
	Dataset_1_ATAGACCGTATTACCG-1	12 months vaccinated <23d	11
	Dataset_1_ATCACGAAGTTCGATC-1	12 months vaccinated <23d	10
	Dataset_1_ATCATCTCAGATAATG-1	12 months vaccinated <23d	15
	Dataset_1_ATCATGGAGCGTGAGT-1	12 months vaccinated <23d	11
	Dataset_1_ATCATGGTCTTTACAC-1	12 months vaccinated <23d	17
	Dataset_1_ATCCACCCAATAAGCA-1	12 months vaccinated <23d	30
	Dataset_1_ATCCGAAGTCGATTGT-1	12 months vaccinated <23d	27
	Dataset_1_ATCCGAATCCGGCACA-1	12 months vaccinated <23d	9
	Dataset_1_ATCGAGTGTAAGTAGT-1	12 months vaccinated <23d	10
	Dataset_1_ATCGAGTGTGCAACGA-1	12 months vaccinated <23d	6
	Dataset_1_ATCTACTAGGGTTCCC-1	12 months vaccinated <23d	13
	Dataset_1_ATCTACTAGTCATGCT-1	12 months vaccinated <23d	12
	Dataset_1_ATCTACTCAATGACCT-1	12 months vaccinated <23d	13
	Dataset_1_ATCTACTGTGGCTCCA-1	12 months vaccinated <23d	5
	Dataset_1_ATCTGCCCAACTTGAC-1	12 months vaccinated <23d	29
	Dataset_1_ATGCGATAGGATGGTC-1	12 months vaccinated <23d	23
	Dataset_1_ATGCGATCAAGCGCTC-1	12 months vaccinated <23d	14
	Dataset_1_ATGCGATCAAGGACTG-1	12 months vaccinated <23d	20
	Dataset_1_ATGCGATGTCGGCATC-1	12 months vaccinated <23d	22
	Dataset_1_ATGCGATGTTATGTGC-1	12 months vaccinated <23d	13
	Dataset_1_ATGGGAGTCTATCCTA-1	12 months vaccinated <23d	8
	Dataset_1_ATGTGTGAGCCCGAAA-1	12 months vaccinated <23d	10
	Dataset_1_ATGTGTGTCCCAAGTA-1	12 months vaccinated <23d	19
	Dataset_1_ATGTGTGTCTCGTTTA-1	12 months vaccinated <23d	27
	Dataset_1_ATTATCCAGTTGTCGT-1	12 months vaccinated <23d	14
	Dataset_1_ATTATCCCACCGTTGG-1	12 months vaccinated <23d	34
	Dataset_1_ATTATCCGTATCACCA-1	12 months not vaccinated	33
	Dataset_1_ATTATCCTCTCGCTTG-1	12 months vaccinated <23d	19
	Dataset_1_ATTATCCTCTGTTGAG-1	12 months vaccinated <23d	12
	Dataset_1_ATTCTACGTACAGACG-1	12 months not vaccinated	1
	Dataset_1_ATTGGTGTCTTGTATC-1	12 months vaccinated <23d	12
	Dataset_1_ATTTCTGGTGGCCCTA-1	12 months vaccinated <23d	13
	Dataset_1_ATTTCTGTCATGTCTT-1	12 months vaccinated <23d	18
	Dataset_1_CAACCAAAGTCGTACT-1	12 months vaccinated <23d	14
	Dataset_1_CAACCTCAGTTCGCAT-1	12 months vaccinated <23d	14
	Dataset_1_CAACTAGCACACCGAC-1	6 months	0
	Dataset_1_CAAGATCAGCACACAG-1	12 months vaccinated <23d	29
	Dataset_1_CAAGATCGTGTTAAGA-1	6 months	17
	Dataset_1_CAAGGCCAGGAGTCTG-1	12 months vaccinated <23d	14
	Dataset_1_CAAGGCCCATACTCTT-1	12 months vaccinated <23d	8
	Dataset_1_CAAGGCCTCGGTGTTA-1	6 months	4
	Dataset_1_CACAAACGTTACGTCA-1	6 months	11
	Dataset_1_CACACAACAATCTGCA-1	12 months vaccinated <23d	9
	Dataset_1_CACACAAGTCTGCAAT-1	12 months vaccinated <23d	23
	Dataset_1_CACACAATCAGCTCGG-1	12 months vaccinated <23d	12
	Dataset_1_CACACCTGTAGCTTGT-1	12 months vaccinated <23d	14
	Dataset_1_CACACCTTCCGATATG-1	12 months vaccinated <23d	0
	Dataset_1_CACACTCAGCTAACAA-1	12 months not vaccinated	14
	Dataset_1_CACACTCAGTACGTAA-1	12 months vaccinated <23d	8
	Dataset_1_CACACTCCACCGATAT-1	12 months vaccinated <23d	21
	Dataset_1_CACAGGCGTCAGATAA-1	12 months vaccinated <23d	32
	Dataset_1_CACATAGAGCCACCTG-1	12 months vaccinated <23d	14
	Dataset_1_CACATTTAGACTTGAA-1	12 months vaccinated <23d	19
	Dataset_1_CACATTTTCGCCTGAG-1	6 months	12
	Dataset_1_CACCACTAGGAGTTGC-1	12 months vaccinated <23d	8
	Dataset_1_CACCACTTCAACACGT-1	12 months vaccinated <23d	14
	Dataset_1_CACCAGGGTATGGTTC-1	12 months vaccinated <23d	17
	Dataset_1_CACCAGGGTTTGGCGC-1	6 months	0
	Dataset_1_CACTCCACACCAGGCT-1	12 months vaccinated <23d	19
	Dataset_1_CAGAATCAGCACACAG-1	12 months vaccinated <23d	6
	Dataset_1_CAGATCAAGGTGCAAC-1	12 months not vaccinated	12
	Dataset_1_CAGCAGCCAGATTGCT-1	12 months vaccinated <23d	16
	Dataset_1_CAGCATAAGCATCATC-1	12 months vaccinated <23d	7
	Dataset_1_CAGCATAGTGGGTATG-1	12 months vaccinated <23d	17
	Dataset_1_CAGCCGAGTCGAGATG-1	12 months vaccinated <23d	16
	Dataset_1_CAGCCGAGTTACCGAT-1	12 months vaccinated <23d	5
	Dataset_1_CAGCTAAGTTTCCACC-1	12 months vaccinated <23d	17
	Dataset_1_CAGCTGGTCTGCAGTA-1	12 months vaccinated <23d	14
	Dataset_1_CAGGTGCGTTGAGGTG-1	12 months vaccinated <23d	14
	Dataset_1_CAGTCCTGTCCGTTAA-1	6 months	8
	Dataset_1_CATATGGAGACAGGCT-1	12 months vaccinated <23d	14
	Dataset_1_CATATTCAGTCCAGGA-1	12 months vaccinated <23d	15
	Dataset_1_CATATTCTCAACCATG-1	12 months not vaccinated	16
	Dataset_1_CATCAAGAGAGACTAT-1	12 months vaccinated <23d	8
	Dataset_1_CATCAAGCAGTTCATG-1	12 months vaccinated <23d	15
	Dataset_1_CATCCACCACCGAATT-1	12 months vaccinated <23d	0
	Dataset_1_CATCCACCACCTATCC-1	12 months vaccinated <23d	27
	Dataset_1_CATCCACGTTCAGGCC-1	12 months vaccinated <23d	20
	Dataset_1_CATCGGGGTGTGGTTT-1	12 months vaccinated <23d	24
	Dataset_1_CATGACACACTAGTAC-1	12 months vaccinated <23d	17
	Dataset_1_CATGACAGTTATTCTC-1	6 months	9
	Dataset_1_CATGACATCTAAGCCA-1	6 months	28
	Dataset_1_CATGCCTCATATACGC-1	12 months vaccinated <23d	8
	Dataset_1_CATGCCTTCTGCTGCT-1	12 months vaccinated <23d	24
	Dataset_1_CATGGCGAGTGATCGG-1	12 months vaccinated <23d	13
	Dataset_1_CATTATCCAGACGCAA-1	12 months vaccinated <23d	0
	Dataset_1_CATTATCGTCAACTGT-1	12 months vaccinated <23d	17
	Dataset_1_CATTCGCAGTATCGAA-1	12 months vaccinated <23d	22
	Dataset_1_CCAATCCGTGAGTGAC-1	12 months vaccinated <23d	11
	Dataset_1_CCACCTACAGGACCCT-1	12 months vaccinated <23d	10
	Dataset_1_CCACCTATCCACGCAG-1	12 months vaccinated <23d	12
	Dataset_1_CCACCTATCCATGAGT-1	12 months not vaccinated	7
	Dataset_1_CCACGGACATGGAATA-1	12 months vaccinated <23d	16
	Dataset_1_CCACGGACATTACCTT-1	12 months vaccinated <23d	21
	Dataset_1_CCATGTCAGACTCGGA-1	12 months vaccinated <23d	8
	Dataset_1_CCATGTCCATGCCTAA-1	12 months vaccinated <23d	20
	Dataset_1_CCATTCGAGCCCGAAA-1	12 months vaccinated <23d	11
	Dataset_1_CCATTCGGTCACCCAG-1	6 months	11
	Dataset_1_CCCAATCGTGTGACGA-1	12 months vaccinated <23d	18
	Dataset_1_CCCAGTTGTAGCGCTC-1	12 months vaccinated <23d	0
	Dataset_1_CCCAGTTGTTGGTGGA-1	12 months vaccinated <23d	7
	Dataset_1_CCCAGTTTCGGACAAG-1	12 months vaccinated <23d	11
	Dataset_1_CCCAGTTTCTGGCGAC-1	12 months vaccinated <23d	31
	Dataset_1_CCGGGATAGTCGATAA-1	6 months	4
	Dataset_1_CCGGGATAGTTCGATC-1	12 months not vaccinated	9
	Dataset_1_CCGTACTCACGCGAAA-1	12 months vaccinated <23d	45
	Dataset_1_CCGTACTCATCGTCGG-1	12 months vaccinated <23d	15
	Dataset_1_CCGTGGACACAGATTC-1	6 months	6
	Dataset_1_CCGTGGATCATCGCTC-1	12 months vaccinated <23d	14
	Dataset_1_CCGTGGATCCTCATTA-1	12 months not vaccinated	16
	Dataset_1_CCGTTCACACCGAAAG-1	12 months vaccinated <23d	20
	Dataset_1_CCGTTCAGTCTGATCA-1	12 months vaccinated <23d	11
	Dataset_1_CCTAAAGCAGCCAGAA-1	12 months vaccinated <23d	19
	Dataset_1_CCTAAAGTCAGCACAT-1	12 months vaccinated <23d	22
	Dataset_1_CCTAAAGTCTTCAACT-1	12 months not vaccinated	18
	Dataset_1_CCTACACGTGGTACAG-1	12 months vaccinated <23d	17
	Dataset_1_CCTACCACACTATCTT-1	12 months vaccinated <23d	25
	Dataset_1_CCTACCAGTCGCGAAA-1	12 months not vaccinated	20
	Dataset_1_CCTACCAGTTCAGACT-1	6 months	8
	Dataset_1_CCTAGCTAGAGACTTA-1	12 months vaccinated <23d	15
	Dataset_1_CCTAGCTCAGCGATCC-1	12 months vaccinated <23d	24
	Dataset_1_CCTTACGCAATAGAGT-1	12 months not vaccinated	0
	Dataset_1_CGAACATGTCTTTCAT-1	12 months vaccinated <23d	12
	Dataset_1_CGAATGTAGGAATCGC-1	12 months vaccinated <23d	13
	Dataset_1_CGACCTTAGTAAGTAC-1	12 months vaccinated <23d	15
	Dataset_1_CGACTTCCAGGAATGC-1	12 months vaccinated <23d	21
	Dataset_1_CGAGAAGCATGTAGTC-1	12 months vaccinated <23d	10
	Dataset_1_CGAGCCAGTAGTAGTA-1	12 months not vaccinated	17
	Dataset_1_CGAGCCAGTGATAAAC-1	12 months vaccinated <23d	9
	Dataset_1_CGAGCCATCAGGTTCA-1	12 months vaccinated <23d	20
	Dataset_1_CGATCGGAGCTACCTA-1	12 months vaccinated <23d	6
	Dataset_1_CGATCGGTCCCAACGG-1	12 months vaccinated <23d	11
	Dataset_1_CGATCGGTCGGAGCAA-1	12 months vaccinated <23d	7
	Dataset_1_CGATGGCAGCTGCGAA-1	12 months vaccinated <23d	16
	Dataset_1_CGATGGCTCTTCTGGC-1	12 months vaccinated <23d	23
	Dataset_1_CGATTGAGTACCGAGA-1	12 months vaccinated <23d	18
	Dataset_1_CGCCAAGCAATTCCTT-1	12 months vaccinated <23d	14
	Dataset_1_CGCGTTTAGAAGAAGC-1	12 months not vaccinated	10
	Dataset_1_CGCTATCGTCCTGCTT-1	12 months vaccinated <23d	11
	Dataset_1_CGCTGGAGTGTATGGG-1	12 months vaccinated <23d	12
	Dataset_1_CGCTTCACATAAGACA-1	6 months	3
	Dataset_1_CGCTTCAGTCTTGCGG-1	12 months vaccinated <23d	13
	Dataset_1_CGGACACGTACTCAAC-1	12 months not vaccinated	5
	Dataset_1_CGGACACGTCACTGGC-1	12 months vaccinated <23d	27
	Dataset_1_CGGACACGTCGGGTCT-1	12 months vaccinated <23d	14
	Dataset_1_CGGACACTCTATGTGG-1	12 months vaccinated <23d	17
	Dataset_1_CGGACGTCAGGACGTA-1	12 months vaccinated <23d	18
	Dataset_1_CGGACGTGTTGTACAC-1	12 months vaccinated <23d	18
	Dataset_1_CGGACTGCAAGTCTAC-1	12 months not vaccinated	8
	Dataset_1_CGGACTGGTACCTACA-1	12 months vaccinated <23d	14
	Dataset_1_CGGACTGGTTAAGGGC-1	12 months vaccinated <23d	12
	Dataset_1_CGGAGCTCACGGATAG-1	12 months vaccinated <23d	18
	Dataset_1_CGGAGCTTCTTGGGTA-1	12 months vaccinated <23d	13
	Dataset_1_CGGAGTCGTTATCACG-1	12 months not vaccinated	20
	Dataset_1_CGGCTAGTCAGAGACG-1	12 months not vaccinated	28
	Dataset_1_CGGGTCAAGATGCCTT-1	12 months vaccinated <23d	0
	Dataset_1_CGGTTAATCCGCAAGC-1	12 months vaccinated <23d	13
	Dataset_1_CGTAGCGCAATGGAAT-1	12 months vaccinated <23d	9
	Dataset_1_CGTAGCGTCTTGAGGT-1	12 months vaccinated <23d	15
	Dataset_1_CGTAGGCGTGCCTGGT-1	12 months vaccinated <23d	11
	Dataset_1_CGTCACTGTCAACTGT-1	12 months vaccinated <23d	20
	Dataset_1_CGTCAGGAGCAGATCG-1	12 months vaccinated <23d	18
	Dataset_1_CGTCAGGCAAGCTGTT-1	12 months vaccinated <23d	24
	Dataset_1_CGTCAGGTCAATCTCT-1	12 months vaccinated <23d	21
	Dataset_1_CGTCCATGTCGAAAGC-1	12 months vaccinated <23d	3
	Dataset_1_CGTCTACCACGGTAAG-1	12 months vaccinated <23d	17
	Dataset_1_CGTCTACCATAGGATA-1	12 months vaccinated <23d	18
	Dataset_1_CGTGAGCAGTAGGTGC-1	6 months	13
	Dataset_1_CGTGAGCGTAGCGATG-1	12 months vaccinated <23d	18
	Dataset_1_CGTGTAAGTACATCCA-1	12 months vaccinated <23d	9
	Dataset_1_CGTGTAAGTTCGCTAA-1	12 months vaccinated <23d	25
	Dataset_1_CGTGTCTCAAACGTGG-1	12 months vaccinated <23d	14
	Dataset_1_CGTTAGAAGCAGGTCA-1	12 months vaccinated <23d	20
	Dataset_1_CGTTAGAAGTTGCAGG-1	12 months vaccinated <23d	12
	Dataset_1_CGTTCTGTCGACCAGC-1	12 months vaccinated <23d	14
	Dataset_1_CGTTGGGAGACAAGCC-1	12 months vaccinated <23d	19
	Dataset_1_CGTTGGGCACAGACAG-1	12 months vaccinated <23d	23
	Dataset_1_CGTTGGGGTCAGATAA-1	12 months vaccinated <23d	15
	Dataset_1_CTAAGACAGGTCGGAT-1	12 months vaccinated <23d	7
	Dataset_1_CTAAGACCACCGAAAG-1	6 months	7
	Dataset_1_CTAAGACCATCCTAGA-1	12 months vaccinated <23d	25
	Dataset_1_CTACACCCAGTCCTTC-1	12 months vaccinated <23d	26
	Dataset_1_CTACATTCATTATCTC-1	12 months vaccinated <23d	26
	Dataset_1_CTACCCAGTTCTGGTA-1	12 months vaccinated <23d	21
	Dataset_1_CTACCCATCTAACTCT-1	12 months vaccinated <23d	19
	Dataset_1_CTAGAGTCATGTCCTC-1	12 months vaccinated <23d	19
	Dataset_1_CTAGCCTAGTGTTTGC-1	6 months	17
	Dataset_1_CTAGCCTGTAAATGTG-1	12 months vaccinated <23d	25
	Dataset_1_CTAGCCTGTGCGATAG-1	12 months vaccinated <23d	21
	Dataset_1_CTAGTGAAGGTACTCT-1	12 months vaccinated <23d	18
	Dataset_1_CTAGTGACAGTATAAG-1	12 months vaccinated <23d	18
	Dataset_1_CTCACACGTTTGACAC-1	12 months vaccinated <23d	7
	Dataset_1_CTCAGAAGTCCCTACT-1	12 months vaccinated <23d	19
	Dataset_1_CTCCTAGAGTTTAGGA-1	12 months vaccinated <23d	23
	Dataset_1_CTCCTAGCAGCATGAG-1	12 months vaccinated <23d	21
	Dataset_1_CTCCTAGCAGCCTTTC-1	12 months vaccinated <23d	10
	Dataset_1_CTCGGGAAGCTCCCAG-1	12 months vaccinated <23d	15
	Dataset_1_CTCGTACTCCACGCAG-1	12 months vaccinated <23d	12
	Dataset_1_CTCTAATAGCGCTTAT-1	12 months vaccinated <23d	11
	Dataset_1_CTCTAATCAAAGGTGC-1	12 months vaccinated <23d	13
	Dataset_1_CTCTAATGTCCGCTGA-1	12 months vaccinated <23d	15
	Dataset_1_CTCTAATTCTGAAAGA-1	12 months vaccinated <23d	12
	Dataset_1_CTCTACGAGCGAGAAA-1	12 months vaccinated <23d	16
	Dataset_1_CTCTACGCACGAAATA-1	12 months vaccinated <23d	9
	Dataset_1_CTCTACGTCGAATGCT-1	12 months not vaccinated	19
	Dataset_1_CTCTGGTCAAGGGTCA-1	12 months not vaccinated	5
	Dataset_1_CTCTGGTCAAGTTAAG-1	12 months vaccinated <23d	14
	Dataset_1_CTCTGGTTCCTTAATC-1	12 months vaccinated <23d	8
	Dataset_1_CTGAAGTGTAGCGTAG-1	12 months vaccinated <23d	21
	Dataset_1_CTGATAGGTTCCATGA-1	12 months vaccinated <23d	19
	Dataset_1_CTGATCCAGATAGTCA-1	12 months not vaccinated	5
	Dataset_1_CTGATCCTCACATGCA-1	12 months vaccinated <23d	6
	Dataset_1_CTGATCCTCGTCTGAA-1	12 months vaccinated <23d	11
	Dataset_1_CTGCCTAAGAATGTTG-1	12 months vaccinated <23d	18
	Dataset_1_CTGCTGTCAAAGGCGT-1	12 months vaccinated <23d	19
	Dataset_1_CTGCTGTCAAGCTGAG-1	12 months vaccinated <23d	15
	Dataset_1_CTGCTGTTCGCTGATA-1	12 months vaccinated <23d	26
	Dataset_1_CTGGTCTGTCAAAGCG-1	12 months vaccinated <23d	28
	Dataset_1_CTGGTCTGTCGGATCC-1	12 months vaccinated <23d	25
	Dataset_1_CTGTGCTGTGGCCCTA-1	12 months vaccinated <23d	15
	Dataset_1_CTGTGCTGTTCCCGAG-1	12 months vaccinated <23d	19
	Dataset_1_CTGTTTACACACCGCA-1	12 months vaccinated <23d	20
	Dataset_1_CTGTTTATCAGCGATT-1	12 months vaccinated <23d	19
	Dataset_1_CTTAACTGTTACCAGT-1	12 months vaccinated <23d	32
	Dataset_1_CTTACCGGTATGGTTC-1	12 months vaccinated <23d	16
	Dataset_1_CTTACCGTCTATGTGG-1	12 months vaccinated <23d	14
	Dataset_1_CTTCTCTGTCGACTAT-1	12 months vaccinated <23d	20
	Dataset_1_CTTCTCTGTGGTACAG-1	12 months vaccinated <23d	15
	Dataset_1_CTTCTCTGTTCACCTC-1	12 months vaccinated <23d	0
	Dataset_1_CTTGGCTAGCTGCAAG-1	12 months vaccinated <23d	10
	Dataset_1_CTTGGCTTCTCTAAGG-1	12 months vaccinated <23d	23
	Dataset_1_GAAACTCGTCAGAGGT-1	12 months not vaccinated	26
	Dataset_1_GAAATGAAGTACGTAA-1	12 months vaccinated <23d	16
	Dataset_1_GAAATGAGTACTCGCG-1	12 months vaccinated <23d	9
	Dataset_1_GAACATCCAGGTTTCA-1	12 months vaccinated <23d	14
	Dataset_1_GAACCTACATTAACCG-1	12 months vaccinated <23d	12
	Dataset_1_GAACCTAGTTCGGGCT-1	12 months vaccinated <23d	12
	Dataset_1_GAACGGAGTGATAAAC-1	12 months vaccinated <23d	19
	Dataset_1_GAAGCAGGTTTGGGCC-1	12 months vaccinated <23d	11
	Dataset_1_GAAGCAGTCTCCTATA-1	12 months vaccinated <23d	17
	Dataset_1_GAATAAGAGGACAGCT-1	12 months vaccinated <23d	3
	Dataset_1_GAATAAGAGGACGAAA-1	12 months vaccinated <23d	16
	Dataset_1_GAATAAGAGGCTCAGA-1	12 months vaccinated <23d	34
	Dataset_1_GAATGAACATATGGTC-1	12 months vaccinated <23d	14
	Dataset_1_GACACGCAGAATGTTG-1	12 months vaccinated <23d	15
	Dataset_1_GACAGAGTCGGCTACG-1	12 months vaccinated <23d	11
	Dataset_1_GACCAATTCTATCCTA-1	12 months vaccinated <23d	12
	Dataset_1_GACCTGGAGCGTGAAC-1	12 months vaccinated <23d	20
	Dataset_1_GACCTGGCAGATAATG-1	12 months vaccinated <23d	19
	Dataset_1_GACCTGGCAGCTTAAC-1	12 months vaccinated <23d	18
	Dataset_1_GACCTGGGTCCAAGTT-1	6 months	16
	Dataset_1_GACCTGGTCAAACGGG-1	12 months vaccinated <23d	11
	Dataset_1_GACGGCTGTGCAACGA-1	12 months vaccinated <23d	13
	Dataset_1_GACGTGCGTAAATGTG-1	12 months vaccinated <23d	11
	Dataset_1_GACGTTAAGTGAAGTT-1	12 months vaccinated <23d	17
	Dataset_1_GACGTTACATGCAACT-1	12 months vaccinated <23d	16
	Dataset_1_GACGTTAGTGCAACGA-1	12 months vaccinated <23d	9
	Dataset_1_GACGTTATCACGAAGG-1	12 months vaccinated <23d	20
	Dataset_1_GACTGCGAGTACGACG-1	12 months vaccinated <23d	6
	Dataset_1_GAGGTGACAAGAGGCT-1	12 months vaccinated <23d	13
	Dataset_1_GAGGTGACAAGTAGTA-1	12 months vaccinated <23d	19
	Dataset_1_GAGTCCGGTTCAACCA-1	12 months vaccinated <23d	8
	Dataset_1_GATCAGTGTCGACTAT-1	12 months vaccinated <23d	19
	Dataset_1_GATCAGTTCGTCTGCT-1	12 months vaccinated <23d	22
	Dataset_1_GATCGCGTCATGTCCC-1	12 months vaccinated <23d	11
	Dataset_1_GATCGCGTCTCCAACC-1	12 months vaccinated <23d	10
	Dataset_1_GATCGTAAGATAGGAG-1	12 months vaccinated <23d	11
	Dataset_1_GATCTAGAGTTATCGC-1	12 months vaccinated <23d	10
	Dataset_1_GATCTAGCAGTGACAG-1	12 months not vaccinated	13
	Dataset_1_GATCTAGCATCACGAT-1	12 months not vaccinated	2
	Dataset_1_GATCTAGTCTAACTGG-1	12 months vaccinated <23d	19
	Dataset_1_GATGAAACATATGCTG-1	12 months vaccinated <23d	19
	Dataset_1_GATGAAAGTTCTGAAC-1	12 months vaccinated <23d	7
	Dataset_1_GATGAGGCATGGGAAC-1	12 months vaccinated <23d	14
	Dataset_1_GATGAGGTCCCGACTT-1	6 months	39
	Dataset_1_GATGCTAAGTATCTCG-1	12 months vaccinated <23d	6
	Dataset_1_GCAAACTCAAAGCAAT-1	12 months vaccinated <23d	9
	Dataset_1_GCAAACTGTGCGATAG-1	6 months	5
	Dataset_1_GCAAACTTCTACCTGC-1	12 months vaccinated <23d	12
	Dataset_1_GCAATCAGTACGACCC-1	12 months vaccinated <23d	18
	Dataset_1_GCAATCATCCAGTAGT-1	12 months vaccinated <23d	24
	Dataset_1_GCACATAAGGGCTTCC-1	12 months vaccinated <23d	18
	Dataset_1_GCACTCTAGACTGTAA-1	12 months vaccinated <23d	20
	Dataset_1_GCACTCTCACACCGAC-1	12 months vaccinated <23d	17
	Dataset_1_GCAGCCAGTCAATACC-1	6 months	16
	Dataset_1_GCAGCCAGTGAGCGAT-1	12 months vaccinated <23d	26
	Dataset_1_GCAGTTATCCTTTCGG-1	12 months vaccinated <23d	21
	Dataset_1_GCATACAGTCGCATAT-1	12 months vaccinated <23d	26
	Dataset_1_GCATACAGTGTCTGAT-1	12 months vaccinated <23d	23
	Dataset_1_GCATGATTCAGGTTCA-1	12 months vaccinated <23d	14
	Dataset_1_GCATGCGAGTAGGTGC-1	12 months vaccinated <23d	14
	Dataset_1_GCATGCGCAGATGGGT-1	12 months vaccinated <23d	17
	Dataset_1_GCATGCGTCATTATCC-1	12 months vaccinated <23d	20
	Dataset_1_GCATGTACAGGGCATA-1	12 months vaccinated <23d	34
	Dataset_1_GCCAAATCATATACGC-1	12 months vaccinated <23d	16
	Dataset_1_GCCTCTAAGCCTCGTG-1	12 months vaccinated <23d	8
	Dataset_1_GCCTCTATCTGTCTCG-1	12 months vaccinated <23d	15
	Dataset_1_GCGACCAAGGAATGGA-1	12 months vaccinated <23d	13
	Dataset_1_GCGACCATCACCACCT-1	12 months vaccinated <23d	18
	Dataset_1_GCGCAACCATATGCTG-1	12 months vaccinated <23d	8
	Dataset_1_GCGCCAAAGTAGTGCG-1	12 months vaccinated <23d	21
	Dataset_1_GCGCGATCATGTAGTC-1	12 months vaccinated <23d	16
	Dataset_1_GCGCGATGTGGAAAGA-1	12 months vaccinated <23d	17
	Dataset_1_GCGGGTTGTGGGTCAA-1	12 months not vaccinated	20
	Dataset_1_GCGGGTTGTTGCGTTA-1	12 months vaccinated <23d	7
	Dataset_1_GCTCCTAGTAAACGCG-1	12 months vaccinated <23d	0
	Dataset_1_GCTCCTAGTCCGAAGA-1	12 months vaccinated <23d	6
	Dataset_1_GCTCTGTGTAAAGTCA-1	12 months vaccinated <23d	27
	Dataset_1_GCTGCAGTCTTTAGGG-1	12 months vaccinated <23d	20
	Dataset_1_GCTGCGAAGACCTTTG-1	12 months vaccinated <23d	0
	Dataset_1_GCTTCCAAGGCAGTCA-1	6 months	0
	Dataset_1_GCTTGAACAGTTAACC-1	12 months vaccinated <23d	14
	Dataset_1_GGAAAGCAGAAGAAGC-1	12 months not vaccinated	12
	Dataset_1_GGAAAGCTCAGTGCAT-1	12 months vaccinated <23d	12
	Dataset_1_GGAATAACAGTAGAGC-1	12 months vaccinated <23d	38
	Dataset_1_GGACAGAAGACTAGGC-1	12 months vaccinated <23d	14
	Dataset_1_GGACATTAGGTGCAAC-1	12 months vaccinated <23d	21
	Dataset_1_GGACATTGTCTGCGGT-1	12 months vaccinated <23d	24
	Dataset_1_GGACATTTCATTGCGA-1	12 months vaccinated <23d	25
	Dataset_1_GGACATTTCTCGATGA-1	12 months vaccinated <23d	13
	Dataset_1_GGACATTTCTGCTGTC-1	12 months vaccinated <23d	35
	Dataset_1_GGACGTCAGCTGAACG-1	12 months vaccinated <23d	9
	Dataset_1_GGAGCAACAGTGAGTG-1	12 months vaccinated <23d	0
	Dataset_1_GGATGTTGTATGAATG-1	6 months	14
	Dataset_1_GGATGTTTCTATCCCG-1	12 months vaccinated <23d	7
	Dataset_1_GGCAATTCAGACAAAT-1	12 months vaccinated <23d	10
	Dataset_1_GGCCGATGTCGCTTTC-1	6 months	10
	Dataset_1_GGCCGATGTCTAAACC-1	12 months vaccinated <23d	17
	Dataset_1_GGCCGATGTGTATGGG-1	12 months vaccinated <23d	10
	Dataset_1_GGCGACTCAGTATCTG-1	12 months vaccinated <23d	36
	Dataset_1_GGCTCGAAGTGCTGCC-1	12 months vaccinated <23d	15
	Dataset_1_GGCTCGATCCTGCTTG-1	12 months vaccinated <23d	8
	Dataset_1_GGGACCTGTCGCGTGT-1	12 months vaccinated <23d	0
	Dataset_1_GGGATGAAGTGTCTCA-1	6 months	9
	Dataset_1_GGGATGAGTTAAGACA-1	12 months vaccinated <23d	13
	Dataset_1_GGGCACTAGTGCGTGA-1	12 months vaccinated <23d	14
	Dataset_1_GGGCACTCATTGGTAC-1	12 months not vaccinated	19
	Dataset_1_GGGCATCGTGTCAATC-1	6 months	19
	Dataset_1_GGGCATCTCTCGATGA-1	12 months vaccinated <23d	15
	Dataset_1_GGGTCTGCATTGGGCC-1	12 months vaccinated <23d	14
	Dataset_1_GGTGAAGCAAGCTGGA-1	12 months vaccinated <23d	9
	Dataset_1_GGTGAAGTCTAACCGA-1	12 months vaccinated <23d	14
	Dataset_1_GGTGCGTCACCGTTGG-1	12 months vaccinated <23d	17
	Dataset_1_GGTGCGTCAGACAGGT-1	12 months vaccinated <23d	24
	Dataset_1_GGTGTTAAGCCGATTT-1	12 months vaccinated <23d	20
	Dataset_1_GGTGTTAGTAAAGGAG-1	12 months vaccinated <23d	13
	Dataset_1_GGTGTTATCACGCATA-1	12 months vaccinated <23d	7
	Dataset_1_GTAACGTGTCGTTGTA-1	12 months vaccinated <23d	21
	Dataset_1_GTAACGTGTTAAGTAG-1	12 months vaccinated <23d	18
	Dataset_1_GTAACTGGTTCAACCA-1	12 months not vaccinated	14
	Dataset_1_GTACGTACATGTCGAT-1	12 months vaccinated <23d	12
	Dataset_1_GTACGTAGTCCCTACT-1	12 months vaccinated <23d	7
	Dataset_1_GTACGTATCTTTAGTC-1	12 months vaccinated <23d	14
	Dataset_1_GTACTCCGTTCTCATT-1	12 months vaccinated <23d	17
	Dataset_1_GTACTTTCATGCAATC-1	12 months vaccinated <23d	12
	Dataset_1_GTAGGCCGTTGTCGCG-1	12 months vaccinated <23d	14
	Dataset_1_GTAGTCAAGAAGGTGA-1	12 months vaccinated <23d	16
	Dataset_1_GTAGTCATCCTTGGTC-1	12 months vaccinated <23d	14
	Dataset_1_GTATCTTGTCTCCCTA-1	12 months not vaccinated	17
	Dataset_1_GTATCTTTCGTTTGCC-1	12 months vaccinated <23d	40
	Dataset_1_GTATTCTCATACGCCG-1	12 months vaccinated <23d	12
	Dataset_1_GTATTCTGTCACCTAA-1	6 months	18
	Dataset_1_GTCACGGTCTGGAGCC-1	12 months vaccinated <23d	17
	Dataset_1_GTCCTCAGTCCAGTGC-1	12 months vaccinated <23d	13
	Dataset_1_GTCCTCATCTGTCTCG-1	12 months vaccinated <23d	0
	Dataset_1_GTCGTAAAGCTAACAA-1	12 months vaccinated <23d	18
	Dataset_1_GTCGTAAAGTCCATAC-1	12 months vaccinated <23d	16
	Dataset_1_GTCGTAAAGTGTACGG-1	12 months vaccinated <23d	17
	Dataset_1_GTCTTCGCACGTGAGA-1	12 months not vaccinated	13
	Dataset_1_GTCTTCGGTCAACATC-1	12 months vaccinated <23d	17
	Dataset_1_GTCTTCGTCCAACCAA-1	12 months vaccinated <23d	20
	Dataset_1_GTCTTCGTCCATGAGT-1	12 months vaccinated <23d	9
	Dataset_1_GTCTTCGTCTGCCCTA-1	12 months vaccinated <23d	6
	Dataset_1_GTGAAGGCACAGCCCA-1	12 months vaccinated <23d	4
	Dataset_1_GTGAAGGGTAACGTTC-1	12 months vaccinated <23d	19
	Dataset_1_GTGCAGCAGATCTGCT-1	12 months vaccinated <23d	12
	Dataset_1_GTGCGGTGTCGTTGTA-1	12 months vaccinated <23d	19
	Dataset_1_GTGCGGTTCGCCCTTA-1	12 months vaccinated <23d	8
	Dataset_1_GTGCTTCCAGGCAGTA-1	12 months vaccinated <23d	9
	Dataset_1_GTGGGTCTCAAGGCTT-1	12 months vaccinated <23d	51
	Dataset_1_GTGTTAGAGTCGTTTG-1	12 months vaccinated <23d	20
	Dataset_1_GTGTTAGCAGTTCATG-1	12 months vaccinated <23d	14
	Dataset_1_GTGTTAGTCAAGATCC-1	12 months vaccinated <23d	20
	Dataset_1_GTTAAGCGTATGGTTC-1	12 months vaccinated <23d	23
	Dataset_1_GTTAAGCGTTGGTAAA-1	12 months vaccinated <23d	17
	Dataset_1_GTTAAGCTCATAGCAC-1	12 months vaccinated <23d	25
	Dataset_1_GTTACAGCAATCGGTT-1	12 months vaccinated <23d	16
	Dataset_1_GTTCATTAGTGGGATC-1	12 months vaccinated <23d	8
	Dataset_1_GTTCATTCAAGTCTAC-1	12 months vaccinated <23d	12
	Dataset_1_GTTCATTCACCCATGG-1	6 months	8
	Dataset_1_GTTCATTCATTGGGCC-1	12 months vaccinated <23d	8
	Dataset_1_GTTCGGGTCCTAGTGA-1	12 months vaccinated <23d	15
	Dataset_1_GTTTCTAAGGAACTGC-1	6 months	13
	Dataset_1_TAAACCGGTTAAGAAC-1	12 months vaccinated <23d	12
	Dataset_1_TAAGCGTAGCAGCGTA-1	12 months vaccinated <23d	16
	Dataset_1_TAAGCGTCAATACGCT-1	12 months vaccinated <23d	12
	Dataset_1_TAAGCGTTCTCGTATT-1	12 months vaccinated <23d	22
	Dataset_1_TAAGTGCAGACTCGGA-1	12 months vaccinated <23d	7
	Dataset_1_TAAGTGCCATTGGTAC-1	12 months vaccinated <23d	19
	Dataset_1_TAAGTGCTCCGTTGCT-1	12 months vaccinated <23d	32
	Dataset_1_TAAGTGCTCTTGGGTA-1	12 months vaccinated <23d	19
	Dataset_1_TACACGAAGCGTCAAG-1	12 months vaccinated <23d	18
	Dataset_1_TACACGAAGTACGTAA-1	12 months vaccinated <23d	21
	Dataset_1_TACACGACATCTATGG-1	12 months vaccinated <23d	34
	Dataset_1_TACACGAGTTTGCATG-1	6 months	27
	Dataset_1_TACACGATCCAATGGT-1	12 months vaccinated <23d	6
	Dataset_1_TACAGTGAGAACAATC-1	12 months vaccinated <23d	7
	Dataset_1_TACAGTGGTATTCTCT-1	12 months vaccinated <23d	22
	Dataset_1_TACAGTGTCCGAAGAG-1	12 months vaccinated <23d	16
	Dataset_1_TACCTATAGCACCGCT-1	12 months vaccinated <23d	9
	Dataset_1_TACCTTAGTGTTGAGG-1	12 months vaccinated <23d	14
	Dataset_1_TACCTTATCCCTTGCA-1	12 months vaccinated <23d	9
	Dataset_1_TACGGGCGTTCGGGCT-1	12 months vaccinated <23d	19
	Dataset_1_TACGGTAGTGACAAAT-1	12 months vaccinated <23d	10
	Dataset_1_TACGGTAGTTCGTTGA-1	12 months vaccinated <23d	23
	Dataset_1_TACTCATAGTGTCTCA-1	12 months vaccinated <23d	20
	Dataset_1_TACTCATTCGTCCGTT-1	12 months vaccinated <23d	18
	Dataset_1_TACTCGCGTTATCCGA-1	12 months vaccinated <23d	15
	Dataset_1_TACTTACAGTGAACGC-1	12 months vaccinated <23d	10
	Dataset_1_TACTTGTAGCTAAGAT-1	12 months vaccinated <23d	21
	Dataset_1_TACTTGTTCGCCAAAT-1	12 months vaccinated <23d	0
	Dataset_1_TAGACCACAAATACAG-1	12 months not vaccinated	16
	Dataset_1_TAGAGCTAGAAGGACA-1	12 months vaccinated <23d	17
	Dataset_1_TAGCCGGAGAACTGTA-1	12 months vaccinated <23d	15
	Dataset_1_TAGCCGGAGCGTCAAG-1	12 months vaccinated <23d	22
	Dataset_1_TAGCCGGGTATGAAAC-1	12 months vaccinated <23d	19
	Dataset_1_TAGCCGGTCTTTAGGG-1	12 months vaccinated <23d	7
	Dataset_1_TAGGCATAGCTACCGC-1	6 months	6
	Dataset_1_TAGGCATAGGGATACC-1	12 months vaccinated <23d	0
	Dataset_1_TAGGCATCAAGTTAAG-1	12 months vaccinated <23d	10
	Dataset_1_TAGGCATGTATCTGCA-1	12 months vaccinated <23d	15
	Dataset_1_TAGTTGGAGAGACGAA-1	12 months vaccinated <23d	23
	Dataset_1_TAGTTGGGTGCACTTA-1	12 months vaccinated <23d	6
	Dataset_1_TATCAGGCAGACAAAT-1	12 months vaccinated <23d	16
	Dataset_1_TATCAGGGTAAGGATT-1	12 months vaccinated <23d	16
	Dataset_1_TATGCCCAGACCTAGG-1	12 months vaccinated <23d	15
	Dataset_1_TATGCCCAGTACGCGA-1	12 months vaccinated <23d	16
	Dataset_1_TATGCCCCATCGACGC-1	12 months vaccinated <23d	18
	Dataset_1_TATGCCCGTAAGCACG-1	12 months vaccinated <23d	20
	Dataset_1_TATGCCCTCACCATAG-1	12 months vaccinated <23d	12
	Dataset_1_TATTACCCACCGATAT-1	12 months vaccinated <23d	11
	Dataset_1_TATTACCGTTCAGTAC-1	12 months vaccinated <23d	15
	Dataset_1_TCAACGACAGTGGAGT-1	6 months	20
	Dataset_1_TCAATCTCAAGCCGCT-1	12 months vaccinated <23d	20
	Dataset_1_TCACAAGAGTGGTCCC-1	12 months vaccinated <23d	9
	Dataset_1_TCACGAAAGATGTGGC-1	12 months not vaccinated	33
	Dataset_1_TCAGCTCCATTCTTAC-1	12 months vaccinated <23d	8
	Dataset_1_TCAGCTCGTCCCGACA-1	12 months vaccinated <23d	12
	Dataset_1_TCAGCTCTCGCCTGAG-1	12 months not vaccinated	14
	Dataset_1_TCAGGTACAGTAAGAT-1	12 months vaccinated <23d	17
	Dataset_1_TCAGGTAGTGTTGGGA-1	12 months vaccinated <23d	20
	Dataset_1_TCAGGTATCTGGTTCC-1	12 months vaccinated <23d	9
	Dataset_1_TCATTACCAAACGTGG-1	12 months vaccinated <23d	37
	Dataset_1_TCATTACCAGCATACT-1	12 months vaccinated <23d	16
	Dataset_1_TCATTTGAGATATGCA-1	12 months vaccinated <23d	0
	Dataset_1_TCATTTGAGCCTTGAT-1	12 months not vaccinated	16
	Dataset_1_TCCCGATAGAGGTTGC-1	12 months vaccinated <23d	11
	Dataset_1_TCCCGATCACGCTTTC-1	12 months vaccinated <23d	13
	Dataset_1_TCCCGATCACTGCCAG-1	12 months not vaccinated	13
	Dataset_1_TCCCGATCATGTTCCC-1	12 months vaccinated <23d	13
	Dataset_1_TCCCGATGTCCGTCAG-1	12 months vaccinated <23d	19
	Dataset_1_TCGAGGCTCGCTGATA-1	6 months	13
	Dataset_1_TCGCGAGAGCCACGTC-1	12 months vaccinated <23d	11
	Dataset_1_TCGCGTTCAAACTGTC-1	6 months	5
	Dataset_1_TCGCGTTTCTCAAGTG-1	6 months	16
	Dataset_1_TCGGGACCACAAGCCC-1	12 months vaccinated <23d	29
	Dataset_1_TCGGTAATCAACCAAC-1	12 months vaccinated <23d	31
	Dataset_1_TCGTACCAGATCTGAA-1	12 months vaccinated <23d	35
	Dataset_1_TCGTACCAGTCCCACG-1	12 months vaccinated <23d	14
	Dataset_1_TCGTACCGTTCCACTC-1	12 months vaccinated <23d	14
	Dataset_1_TCGTACCTCGGAAATA-1	12 months vaccinated <23d	15
	Dataset_1_TCGTACCTCTGAGTGT-1	12 months vaccinated <23d	19
	Dataset_1_TCGTAGAGTAAGCACG-1	12 months vaccinated <23d	24
	Dataset_1_TCTATTGGTAACGCGA-1	12 months vaccinated <23d	16
	Dataset_1_TCTATTGGTAGTACCT-1	6 months	14
	Dataset_1_TCTCATACATAAAGGT-1	12 months vaccinated <23d	20
	Dataset_1_TCTCATAGTGAGTGAC-1	12 months not vaccinated	11
	Dataset_1_TCTCATAGTGTTTGGT-1	12 months vaccinated <23d	12
	Dataset_1_TCTGAGAGTTCACGGC-1	6 months	10
	Dataset_1_TCTGAGATCAAGGCTT-1	12 months vaccinated <23d	27
	Dataset_1_TCTGGAATCGAGGTAG-1	12 months vaccinated <23d	15
	Dataset_1_TCTTCGGAGCACGCCT-1	12 months vaccinated <23d	0
	Dataset_1_TGAAAGAAGACTTGAA-1	12 months not vaccinated	9
	Dataset_1_TGAAAGAGTCTAGCCG-1	12 months vaccinated <23d	15
	Dataset_1_TGAAAGATCCTACAGA-1	12 months vaccinated <23d	13
	Dataset_1_TGACAACAGAGTGACC-1	12 months vaccinated <23d	15
	Dataset_1_TGACAACCAAAGGTGC-1	12 months vaccinated <23d	14
	Dataset_1_TGACAACTCTCACATT-1	12 months vaccinated <23d	16
	Dataset_1_TGACTTTTCCAGTATG-1	12 months not vaccinated	16
	Dataset_1_TGAGCATCAGCTGTGC-1	12 months vaccinated <23d	19
	Dataset_1_TGAGCCGCATATGGTC-1	12 months vaccinated <23d	15
	Dataset_1_TGAGGGACACAGCCCA-1	12 months vaccinated <23d	10
	Dataset_1_TGAGGGATCTGATTCT-1	12 months vaccinated <23d	20
	Dataset_1_TGATTTCCACGGCGTT-1	12 months vaccinated <23d	10
	Dataset_1_TGCACCTGTCATGCAT-1	12 months vaccinated <23d	18
	Dataset_1_TGCACCTGTTAAGGGC-1	12 months vaccinated <23d	0
	Dataset_1_TGCCAAAAGGTAGCCA-1	12 months vaccinated <23d	28
	Dataset_1_TGCCCATCAATCACAC-1	12 months vaccinated <23d	18
	Dataset_1_TGCCCATTCAGTTCGA-1	12 months vaccinated <23d	19
	Dataset_1_TGCCCTATCTGAGGGA-1	12 months vaccinated <23d	11
	Dataset_1_TGCGCAGAGTGGTAAT-1	12 months vaccinated <23d	24
	Dataset_1_TGCGGGTTCCGCGTTT-1	12 months vaccinated <23d	15
	Dataset_1_TGCGGGTTCTACGAGT-1	12 months vaccinated <23d	16
	Dataset_1_TGCGTGGCACACCGAC-1	12 months not vaccinated	16
	Dataset_1_TGCTGCTCAGCTATTG-1	12 months vaccinated <23d	21
	Dataset_1_TGGACGCAGTGAATTG-1	12 months vaccinated <23d	21
	Dataset_1_TGGACGCCACTACAGT-1	12 months vaccinated <23d	18
	Dataset_1_TGGACGCGTCTCCCTA-1	12 months vaccinated <23d	14
	Dataset_1_TGGACGCTCTCTAAGG-1	12 months vaccinated <23d	12
	Dataset_1_TGGACGCTCTTTACGT-1	12 months vaccinated <23d	9
	Dataset_1_TGGCCAGAGACACTAA-1	12 months vaccinated <23d	24
	Dataset_1_TGGCCAGAGTCTCGGC-1	12 months vaccinated <23d	9
	Dataset_1_TGGCCAGGTGCTAGCC-1	12 months vaccinated <23d	25
	Dataset_1_TGGCCAGTCTCATTCA-1	6 months	5
	Dataset_1_TGGCGCATCCTTGCCA-1	12 months vaccinated <23d	13
	Dataset_1_TGGCTGGAGAGGGATA-1	12 months vaccinated <23d	8
	Dataset_1_TGGCTGGTCCACGTGG-1	12 months vaccinated <23d	16
	Dataset_1_TGGGAAGGTCCATGAT-1	12 months vaccinated <23d	19
	Dataset_1_TGGTTAGAGACCTAGG-1	12 months vaccinated <23d	16
	Dataset_1_TGGTTAGCACGGTAAG-1	12 months vaccinated <23d	20
	Dataset_1_TGGTTAGCAGTTAACC-1	12 months vaccinated <23d	15
	Dataset_1_TGGTTCCGTCTAAAGA-1	12 months vaccinated <23d	12
	Dataset_1_TGGTTCCTCAGTTTGG-1	12 months vaccinated <23d	14
	Dataset_1_TGTCCCACAAGCTGGA-1	12 months vaccinated <23d	20
	Dataset_1_TGTCCCATCGATGAGG-1	12 months vaccinated <23d	13
	Dataset_1_TGTGTTTTCACCAGGC-1	12 months vaccinated <23d	4
	Dataset_1_TTAACTCGTCACTTCC-1	12 months vaccinated <23d	15
	Dataset_1_TTAGGACTCCGCAGTG-1	12 months vaccinated <23d	13
	Dataset_1_TTAGGCACAAGGGTCA-1	12 months vaccinated <23d	20
	Dataset_1_TTAGGCACACCCAGTG-1	12 months vaccinated <23d	13
	Dataset_1_TTAGTTCTCACCATAG-1	12 months vaccinated <23d	17
	Dataset_1_TTAGTTCTCTAAGCCA-1	12 months vaccinated <23d	17
	Dataset_1_TTATGCTAGATGGCGT-1	12 months vaccinated <23d	9
	Dataset_1_TTATGCTAGTGTGGCA-1	12 months vaccinated <23d	11
	Dataset_1_TTATGCTGTGCAGTAG-1	12 months vaccinated <23d	29
	Dataset_1_TTATGCTTCCGTCAAA-1	12 months vaccinated <23d	10
	Dataset_1_TTCGAAGAGCCAGGAT-1	12 months vaccinated <23d	12
	Dataset_1_TTCGAAGTCGGCGCTA-1	12 months vaccinated <23d	45
	Dataset_1_TTCGAAGTCTCGCTTG-1	12 months vaccinated <23d	15
	Dataset_1_TTCGGTCAGAAGGGTA-1	12 months not vaccinated	8
	Dataset_1_TTCGGTCCACAGGAGT-1	12 months vaccinated <23d	23
	Dataset_1_TTCTACAAGCTAGGCA-1	12 months vaccinated <23d	16
	Dataset_1_TTCTACAGTGCATCTA-1	12 months vaccinated <23d	19
	Dataset_1_TTCTCAAAGAACAATC-1	12 months not vaccinated	11
	Dataset_1_TTCTCAAGTAAGCACG-1	12 months vaccinated <23d	7
	Dataset_1_TTCTCAAGTGACCAAG-1	12 months vaccinated <23d	11
	Dataset_1_TTCTCAATCCCAAGAT-1	12 months vaccinated <23d	13
	Dataset_1_TTCTCCTCAAGCTGGA-1	12 months vaccinated <23d	22
	Dataset_1_TTCTCCTCACATCTTT-1	12 months vaccinated <23d	11
	Dataset_1_TTCTCCTTCAGCATGT-1	12 months vaccinated <23d	0
	Dataset_1_TTCTTAGCAGACTCGC-1	12 months vaccinated <23d	0
	Dataset_1_TTGAACGGTAAACGCG-1	12 months vaccinated <23d	22
	Dataset_1_TTGCCGTGTCAAAGAT-1	12 months vaccinated <23d	14
	Dataset_1_TTGCCGTTCTTGTATC-1	6 months	11
	Dataset_1_TTGCGTCCAGGTGCCT-1	12 months vaccinated <23d	10
	Dataset_1_TTGGAACAGTCATCCA-1	12 months vaccinated <23d	12
	Dataset_1_TTGGAACTCGAGAACG-1	12 months vaccinated <23d	24
	Dataset_1_TTTATGCCATTTCAGG-1	12 months vaccinated <23d	13
	Dataset_1_TTTATGCTCCTATTCA-1	12 months vaccinated <23d	9
	Dataset_1_TTTCCTCGTACAGACG-1	12 months vaccinated <23d	14
	Dataset_1_TTTCCTCGTAGCGTGA-1	12 months vaccinated <23d	21
	Dataset_1_TTTCCTCGTATCGCAT-1	12 months vaccinated <23d	13
	Dataset_2_AAACCTGGTGTTCTTT-1	6 months	22
	Dataset_2_AACCATGGTGCACGAA-1	12 months vaccinated >85d	27
	Dataset_2_AACCGCGGTCCATGAT-1	12 months vaccinated >85d	9
	Dataset_2_AACCGCGGTTGAACTC-1	12 months vaccinated >85d	19
	Dataset_2_AACTCCCCAAGGTTTC-1	12 months vaccinated >85d	24
	Dataset_2_AAGGCAGAGAGCAATT-1	6 months	14
	Dataset_2_AAGGCAGGTATCACCA-1	12 months vaccinated >85d	20
	Dataset_2_AAGTCTGTCATGCATG-1	12 months vaccinated >85d	16
	Dataset_2_AATCCAGCAATCTACG-1	12 months vaccinated >85d	18
	Dataset_2_ACACCAAAGGAGTAGA-1	6 months	18
	Dataset_2_ACGATACGTTCGTGAT-1	12 months vaccinated >85d	8
	Dataset_2_ACGATACTCATGCAAC-1	12 months vaccinated >85d	11
	Dataset_2_ACTGAGTCATGTCTCC-1	12 months vaccinated >85d	17
	Dataset_2_ACTTTCAAGCCACGTC-1	6 months	4
	Dataset_2_AGAATAGGTCTAAAGA-1	12 months vaccinated >85d	28
	Dataset_2_AGACGTTCACAGACTT-1	12 months vaccinated >85d	19
	Dataset_2_AGAGCGAGTTGATTCG-1	6 months	1
	Dataset_2_AGAGCTTAGACTGTAA-1	12 months vaccinated >85d	17
	Dataset_2_AGCAGCCCAAGACGTG-1	12 months vaccinated <23d	10
	Dataset_2_AGCATACGTCGGCATC-1	12 months vaccinated >85d	25
	Dataset_2_AGCTCCTGTCATGCCG-1	12 months vaccinated >85d	21
	Dataset_2_AGGCCGTCACAGGTTT-1	6 months	25
	Dataset_2_AGGTCCGTCCCTAATT-1	12 months vaccinated >85d	8
	Dataset_2_AGTAGTCCAAGGACTG-1	12 months vaccinated >85d	6
	Dataset_2_AGTCTTTAGATCACGG-1	12 months vaccinated >85d	7
	Dataset_2_AGTGAGGTCAACGGGA-1	12 months vaccinated <23d	28
	Dataset_2_ATAACGCGTCTAGAGG-1	12 months vaccinated >85d	10
	Dataset_2_ATAGACCCAAGTCATC-1	6 months	25
	Dataset_2_ATCATCTGTACCGAGA-1	12 months not vaccinated	15
	Dataset_2_ATCATCTGTTTAGGAA-1	12 months vaccinated >85d	17
	Dataset_2_ATCATCTTCGCCCTTA-1	6 months	18
	Dataset_2_ATCCGAAGTCCGAGTC-1	12 months vaccinated >85d	9
	Dataset_2_ATCCGAATCCCAAGAT-1	12 months vaccinated >85d	18
	Dataset_2_ATCTACTGTCATCCCT-1	12 months vaccinated <23d	13
	Dataset_2_ATGAGGGTCGCCTGAG-1	12 months not vaccinated	24
	Dataset_2_ATGGGAGAGGACGAAA-1	12 months vaccinated <23d	14
	Dataset_2_ATGTGTGAGAGTACAT-1	12 months vaccinated <23d	19
	Dataset_2_ATTGGTGAGTGGACGT-1	12 months vaccinated >85d	0
	Dataset_2_CAACCAACACTGTTAG-1	12 months not vaccinated	13
	Dataset_2_CAAGAAAAGGTCATCT-1	12 months vaccinated >85d	18
	Dataset_2_CAAGAAAAGTCAAGGC-1	12 months vaccinated >85d	15
	Dataset_2_CAAGGCCGTCTCTCGT-1	12 months vaccinated >85d	16
	Dataset_2_CAAGTTGGTGAAAGAG-1	12 months vaccinated >85d	29
	Dataset_2_CAAGTTGTCAGCACAT-1	12 months vaccinated <23d	21
	Dataset_2_CACACCTTCTGCTTGC-1	12 months vaccinated >85d	13
	Dataset_2_CACAGTATCATCTGCC-1	12 months vaccinated <23d	7
	Dataset_2_CACATAGGTAAGTGGC-1	12 months not vaccinated	32
	Dataset_2_CACATAGTCTGTCTAT-1	6 months	11
	Dataset_2_CACATTTGTGTTGAGG-1	12 months not vaccinated	26
	Dataset_2_CACCACTTCCGTAGTA-1	12 months vaccinated >85d	10
	Dataset_2_CACCTTGGTCCGAACC-1	12 months vaccinated <23d	25
	Dataset_2_CACTCCATCTTATCTG-1	12 months vaccinated >85d	19
	Dataset_2_CAGAATCTCGGCGGTT-1	6 months	20
	Dataset_2_CAGAGAGGTAGAGTGC-1	12 months not vaccinated	17
	Dataset_2_CAGTAACAGTTAACGA-1	12 months vaccinated <23d	3
	Dataset_2_CAGTAACTCCAATGGT-1	12 months vaccinated >85d	14
	Dataset_2_CAGTCCTAGCTCCTTC-1	12 months vaccinated <23d	25
	Dataset_2_CAGTCCTTCGAGCCCA-1	12 months vaccinated <23d	36
	Dataset_2_CATCAAGCAAAGAATC-1	12 months vaccinated >85d	8
	Dataset_2_CATCCACGTTCGGCAC-1	12 months not vaccinated	12
	Dataset_2_CATGACAAGGGTATCG-1	12 months not vaccinated	1
	Dataset_2_CATGACACAGGAATCG-1	6 months	21
	Dataset_2_CATGACACATCCAACA-1	12 months vaccinated >85d	13
	Dataset_2_CCACGGATCACGACTA-1	12 months vaccinated >85d	17
	Dataset_2_CCCAATCAGATGTCGG-1	12 months vaccinated >85d	15
	Dataset_2_CCCTCCTGTAATCACC-1	12 months vaccinated >85d	5
	Dataset_2_CCTATTAAGCTGCGAA-1	12 months vaccinated <23d	8
	Dataset_2_CCTTCCCTCACCGGGT-1	12 months vaccinated <23d	24
	Dataset_2_CCTTCGAGTCGACTGC-1	12 months not vaccinated	9
	Dataset_2_CGACCTTGTCTCTTAT-1	12 months vaccinated >85d	22
	Dataset_2_CGAGCCAAGTGTACGG-1	6 months	8
	Dataset_2_CGATCGGAGGACACCA-1	12 months vaccinated >85d	14
	Dataset_2_CGATGGCAGCATGGCA-1	12 months vaccinated >85d	19
	Dataset_2_CGATGTAGTGTAAGTA-1	12 months vaccinated >85d	0
	Dataset_2_CGCCAAGCACGAAACG-1	12 months vaccinated <23d	15
	Dataset_2_CGCTGGATCACGATGT-1	12 months vaccinated <23d	9
	Dataset_2_CGGACGTAGCACACAG-1	6 months	0
	Dataset_2_CGGACGTTCGTTGACA-1	12 months vaccinated >85d	0
	Dataset_2_CGGACTGCACTTGGAT-1	6 months	20
	Dataset_2_CGGACTGTCGCGATCG-1	12 months vaccinated >85d	11
	Dataset_2_CGGAGCTAGTTAGGTA-1	12 months vaccinated >85d	16
	Dataset_2_CGTCAGGCACAGACAG-1	6 months	14
	Dataset_2_CGTCAGGGTCCGACGT-1	12 months not vaccinated	12
	Dataset_2_CGTTCTGTCAACCAAC-1	12 months vaccinated >85d	19
	Dataset_2_CTAACTTGTTATCCGA-1	12 months vaccinated >85d	0
	Dataset_2_CTAAGACCAATGTTGC-1	6 months	18
	Dataset_2_CTAATGGCAGTCGTGC-1	12 months vaccinated <23d	7
	Dataset_2_CTACCCAAGCTAACAA-1	12 months vaccinated >85d	15
	Dataset_2_CTACGTCAGACATAAC-1	12 months vaccinated >85d	12
	Dataset_2_CTACGTCGTAGTAGTA-1	12 months vaccinated >85d	11
	Dataset_2_CTACGTCTCATATCGG-1	12 months vaccinated <23d	22
	Dataset_2_CTCATTACAAAGAATC-1	12 months vaccinated >85d	22
	Dataset_2_CTCATTATCGGTGTCG-1	12 months not vaccinated	7
	Dataset_2_CTCGAGGCAAACTGCT-1	12 months vaccinated >85d	28
	Dataset_2_CTCGTACTCCCAACGG-1	12 months vaccinated >85d	18
	Dataset_2_CTCTAATCAGGGCATA-1	12 months vaccinated >85d	19
	Dataset_2_CTCTAATTCAGCTTAG-1	12 months vaccinated >85d	29
	Dataset_2_CTCTGGTTCGACAGCC-1	12 months vaccinated >85d	24
	Dataset_2_CTCTGGTTCGTTTATC-1	12 months vaccinated >85d	12
	Dataset_2_CTGCCTAAGGTCATCT-1	12 months vaccinated >85d	22
	Dataset_2_CTGCGGAAGTCCGTAT-1	6 months	13
	Dataset_2_CTGGTCTAGCATGGCA-1	12 months vaccinated >85d	26
	Dataset_2_CTTAGGAGTCTCGTTC-1	12 months vaccinated <23d	23
	Dataset_2_CTTCTCTCATCACCCT-1	12 months vaccinated >85d	26
	Dataset_2_GAACCTATCAAAGACA-1	12 months vaccinated <23d	16
	Dataset_2_GAATAAGCAAAGCAAT-1	12 months vaccinated >85d	23
	Dataset_2_GAATGAAAGAGTGACC-1	12 months vaccinated >85d	15
	Dataset_2_GACCAATAGGCAGGTT-1	12 months vaccinated <23d	13
	Dataset_2_GACCTGGGTGCGGTAA-1	12 months vaccinated >85d	38
	Dataset_2_GACGCGTCAGGATTGG-1	12 months vaccinated >85d	24
	Dataset_2_GACGCGTTCACGGTTA-1	12 months vaccinated <23d	17
	Dataset_2_GACGGCTTCTGCGGCA-1	12 months vaccinated >85d	17
	Dataset_2_GACGTGCTCGGTCTAA-1	6 months	20
	Dataset_2_GACTAACGTGCCTGCA-1	12 months vaccinated >85d	15
	Dataset_2_GAGTCCGAGTACATGA-1	12 months vaccinated >85d	10
	Dataset_2_GATCGTACAAACGTGG-1	6 months	21
	Dataset_2_GATGCTAGTTAAAGTG-1	12 months vaccinated >85d	19
	Dataset_2_GATTCAGAGTCAAGGC-1	6 months	22
	Dataset_2_GCAATCACACAGGCCT-1	12 months vaccinated >85d	11
	Dataset_2_GCAGTTAAGAGCTGCA-1	12 months vaccinated >85d	13
	Dataset_2_GCATGCGAGCCACGCT-1	12 months vaccinated >85d	10
	Dataset_2_GCATGCGCATCGATGT-1	12 months not vaccinated	10
	Dataset_2_GCATGTATCTTTCCTC-1	12 months not vaccinated	23
	Dataset_2_GCCAAATCAAGTAGTA-1	12 months vaccinated >85d	13
	Dataset_2_GCGCAGTTCGGCGCAT-1	6 months	22
	Dataset_2_GCGCCAACAATCGAAA-1	12 months vaccinated <23d	1
	Dataset_2_GCTCTGTAGTAGATGT-1	12 months vaccinated >85d	16
	Dataset_2_GCTCTGTGTACTCTCC-1	12 months vaccinated >85d	19
	Dataset_2_GCTGCGAAGGAGTCTG-1	12 months vaccinated >85d	15
	Dataset_2_GCTGCGACAAGCTGGA-1	12 months vaccinated >85d	16
	Dataset_2_GCTGCTTCAATCAGAA-1	12 months vaccinated >85d	2
	Dataset_2_GGAACTTTCCACGCAG-1	12 months vaccinated >85d	12
	Dataset_2_GGAATAAAGATGCCAG-1	12 months vaccinated <23d	18
	Dataset_2_GGGAATGAGTAATCCC-1	12 months vaccinated >85d	18
	Dataset_2_GGGAATGAGTCTCCTC-1	12 months vaccinated >85d	16
	Dataset_2_GGGACCTCATTGTGCA-1	12 months not vaccinated	21
	Dataset_2_GGGACCTGTGTTCGAT-1	12 months vaccinated <23d	16
	Dataset_2_GGGCACTTCGTCTGAA-1	12 months vaccinated <23d	18
	Dataset_2_GGTGCGTTCGTAGGTT-1	12 months vaccinated >85d	8
	Dataset_2_GTAACTGGTTGCCTCT-1	12 months vaccinated >85d	15
	Dataset_2_GTACTCCCAAGTCATC-1	12 months vaccinated >85d	19
	Dataset_2_GTAGTCACAGACACTT-1	12 months vaccinated >85d	18
	Dataset_2_GTATTCTGTGTAATGA-1	12 months vaccinated >85d	15
	Dataset_2_GTCAAGTTCCAAGCCG-1	12 months vaccinated >85d	11
	Dataset_2_GTCCTCAAGCACCGCT-1	12 months vaccinated >85d	22
	Dataset_2_GTCGTAAAGGACGAAA-1	12 months vaccinated <23d	22
	Dataset_2_GTGAAGGGTTAGAACA-1	12 months not vaccinated	14
	Dataset_2_GTGCATAGTATGAAAC-1	12 months vaccinated >85d	17
	Dataset_2_GTGCTTCAGCGATAGC-1	12 months vaccinated >85d	11
	Dataset_2_GTGGGTCAGAGCAATT-1	6 months	12
	Dataset_2_GTGGGTCAGGGCATGT-1	6 months	20
	Dataset_2_GTTACAGAGAATTGTG-1	12 months not vaccinated	18
	Dataset_2_GTTTCTACAGATCCAT-1	12 months vaccinated >85d	13
	Dataset_2_TAAACCGTCCAAAGTC-1	12 months vaccinated >85d	14
	Dataset_2_TAAGAGATCACCCGAG-1	6 months	24
	Dataset_2_TAAGAGATCAGCAACT-1	6 months	16
	Dataset_2_TACCTATGTATAGTAG-1	12 months not vaccinated	23
	Dataset_2_TACTCGCTCTCTGCTG-1	12 months vaccinated >85d	23
	Dataset_2_TACTTACCAATCGAAA-1	12 months vaccinated >85d	15
	Dataset_2_TACTTACGTGTTGGGA-1	12 months not vaccinated	32
	Dataset_2_TAGCCGGGTACCGTTA-1	12 months vaccinated <23d	18
	Dataset_2_TAGCCGGGTCTCAACA-1	6 months	23
	Dataset_2_TAGTTGGCAGCAGTTT-1	12 months vaccinated <23d	13
	Dataset_2_TATCAGGCAGTCGTGC-1	12 months vaccinated >85d	0
	Dataset_2_TATGCCCAGGGCTCTC-1	6 months	1
	Dataset_2_TCACAAGGTCTAGCCG-1	12 months vaccinated >85d	17
	Dataset_2_TCACGAAAGTTTCCTT-1	12 months not vaccinated	27
	Dataset_2_TCAGCAAGTTATCGGT-1	12 months vaccinated >85d	10
	Dataset_2_TCAGGTAGTCGATTGT-1	12 months vaccinated >85d	20
	Dataset_2_TCATTACAGTCATCCA-1	12 months vaccinated >85d	17
	Dataset_2_TCCCGATCAGGGTACA-1	12 months vaccinated >85d	30
	Dataset_2_TCGAGGCCACCGATAT-1	12 months not vaccinated	22
	Dataset_2_TCGCGAGGTGTTCTTT-1	12 months vaccinated <23d	20
	Dataset_2_TCGGGACAGAAGGTTT-1	12 months vaccinated >85d	14
	Dataset_2_TCGGTAAAGAGAACAG-1	12 months vaccinated <23d	14
	Dataset_2_TCGTACCAGGCTCAGA-1	12 months vaccinated >85d	15
	Dataset_2_TCTTCGGGTCCTCCAT-1	12 months vaccinated >85d	38
	Dataset_2_TGACTAGGTTCCACAA-1	12 months vaccinated >85d	28
	Dataset_2_TGACTTTCACGAAATA-1	12 months vaccinated >85d	17
	Dataset_2_TGAGCATGTTGGGACA-1	6 months	13
	Dataset_2_TGAGGGAGTGGCGAAT-1	12 months vaccinated >85d	5
	Dataset_2_TGCCCATGTACAGTGG-1	12 months vaccinated >85d	8
	Dataset_2_TGCGCAGGTTTGACTG-1	12 months vaccinated >85d	23
	Dataset_2_TGCTACCCAGGCTCAC-1	6 months	11
	Dataset_2_TGGACGCCAAGTAATG-1	12 months not vaccinated	0
	Dataset_2_TGGCCAGCAAGCCCAC-1	12 months vaccinated >85d	12
	Dataset_2_TGGGCGTCATCCGTGG-1	6 months	18
	Dataset_2_TGGGCGTGTTCAGGCC-1	12 months vaccinated <23d	10
	Dataset_2_TGGTTCCGTAGCTTGT-1	12 months vaccinated >85d	14
	Dataset_2_TGTGGTAAGGGTCGAT-1	12 months vaccinated >85d	15
	Dataset_2_TGTGGTATCGAGCCCA-1	12 months vaccinated >85d	2
	Dataset_2_TTAGGACAGGTACTCT-1	12 months vaccinated >85d	32
	Dataset_2_TTAGGCAAGGACAGCT-1	12 months vaccinated >85d	24
	Dataset_2_TTCCCAGCAATAGCGG-1	12 months vaccinated >85d	16
	Dataset_2_TTCGAAGAGAGCCTAG-1	6 months	0
	Dataset_2_TTCGGTCGTGTTGAGG-1	12 months vaccinated >85d	16
	Dataset_2_TTCGGTCTCAACGGCC-1	12 months vaccinated >85d	12
	Dataset_2_TTCTCAACACGAAATA-1	12 months vaccinated >85d	11
	Dataset_2_TTCTTAGAGAAACCAT-1	12 months vaccinated <23d	6
	Dataset_2_TTCTTAGCACCAGGTC-1	12 months vaccinated >85d	38
	Dataset_2_TTGACTTAGCGTAGTG-1	12 months vaccinated <23d	14
	Dataset_2_TTGGAACTCGTGACAT-1	12 months vaccinated >85d	18
	Dataset_2_TTGTAGGTCAGGTTCA-1	12 months vaccinated >85d	8
	Dataset_2_TTTACTGCATGGTTGT-1	12 months vaccinated >85d	21
	Dataset_2_TTTACTGGTATCAGTC-1	12 months vaccinated <23d	13
	Dataset_2_TTTGTCATCAAGGCTT-1	12 months vaccinated >85d	2
	Dataset_3_AAACCTGCAGACGCAA-1	12 months vaccinated <23d	5
	Dataset_3_AAAGATGCACACATGT-1	12 months vaccinated <23d	17
	Dataset_3_AAAGATGTCTGAGGGA-1	12 months vaccinated <23d	14
	Dataset_3_AAAGCAAGTGTAAGTA-1	12 months vaccinated <23d	14
	Dataset_3_AAAGCAATCAGCTCGG-1	12 months vaccinated >85d	17
	Dataset_3_AAAGTAGCAGCTGCTG-1	12 months vaccinated <23d	17
	Dataset_3_AAATGCCAGCTGAAAT-1	12 months vaccinated >85d	15
	Dataset_3_AACACGTCAGCTGGCT-1	12 months vaccinated <23d	9
	Dataset_3_AACCATGGTTAGATGA-1	12 months vaccinated <23d	13
	Dataset_3_AACTCTTCACAACGTT-1	12 months not vaccinated	6
	Dataset_3_AACTGGTAGCGTTCCG-1	12 months vaccinated <23d	11
	Dataset_3_AACTGGTAGTGAAGTT-1	12 months vaccinated <23d	27
	Dataset_3_AACTGGTAGTGGTCCC-1	12 months vaccinated <23d	30
	Dataset_3_AAGACCTGTCTCTCGT-1	12 months not vaccinated	0
	Dataset_3_AAGACCTTCGGCGCTA-1	12 months vaccinated <23d	24
	Dataset_3_AAGGCAGAGAGACTAT-1	12 months vaccinated <23d	10
	Dataset_3_AAGGCAGAGTCGAGTG-1	12 months not vaccinated	20
	Dataset_3_AATCCAGAGCAGACTG-1	12 months vaccinated <23d	9
	Dataset_3_AATCCAGGTCCTAGCG-1	12 months vaccinated >85d	24
	Dataset_3_AATCCAGTCAGCTCGG-1	12 months vaccinated <23d	24
	Dataset_3_AATCGGTAGAATTGTG-1	12 months vaccinated <23d	26
	Dataset_3_ACACCCTGTTATCCGA-1	12 months vaccinated <23d	15
	Dataset_3_ACACTGAAGGACACCA-1	12 months vaccinated <23d	18
	Dataset_3_ACAGCCGAGTACCGGA-1	12 months vaccinated <23d	24
	Dataset_3_ACAGCTAGTGACCAAG-1	12 months vaccinated <23d	16
	Dataset_3_ACAGCTATCGTGGTCG-1	12 months vaccinated >85d	10
	Dataset_3_ACATACGTCAACACCA-1	12 months vaccinated >85d	24
	Dataset_3_ACATGGTGTCCTAGCG-1	12 months not vaccinated	12
	Dataset_3_ACCAGTAGTTGTACAC-1	12 months vaccinated <23d	18
	Dataset_3_ACCGTAAAGCGCTTAT-1	12 months not vaccinated	16
	Dataset_3_ACCGTAACAAGCTGAG-1	12 months vaccinated <23d	10
	Dataset_3_ACCGTAACAAGGCTCC-1	12 months vaccinated <23d	25
	Dataset_3_ACCTTTACATGATCCA-1	12 months not vaccinated	11
	Dataset_3_ACCTTTATCGCTTGTC-1	12 months not vaccinated	24
	Dataset_3_ACGAGCCCAGTTCCCT-1	12 months vaccinated >85d	22
	Dataset_3_ACGAGCCCATCGGACC-1	12 months vaccinated >85d	13
	Dataset_3_ACGAGGAGTGTTCGAT-1	12 months vaccinated <23d	11
	Dataset_3_ACGATGTAGGCGACAT-1	12 months not vaccinated	4
	Dataset_3_ACGATGTGTAGCTGCC-1	12 months vaccinated <23d	21
	Dataset_3_ACGCAGCGTTAAGGGC-1	12 months vaccinated <23d	1
	Dataset_3_ACGGAGAAGGCTAGAC-1	12 months vaccinated <23d	18
	Dataset_3_ACGGGTCGTCAGAGGT-1	12 months vaccinated <23d	13
	Dataset_3_ACGGGTCGTGGCGAAT-1	12 months vaccinated <23d	21
	Dataset_3_ACTGAACAGTGAAGTT-1	12 months vaccinated >85d	15
	Dataset_3_ACTGAACCACGCTTTC-1	12 months vaccinated <23d	14
	Dataset_3_ACTGAGTCAGCCTGTG-1	12 months vaccinated <23d	21
	Dataset_3_ACTGCTCAGAAACCTA-1	12 months not vaccinated	11
	Dataset_3_ACTGCTCAGGGTTTCT-1	12 months not vaccinated	9
	Dataset_3_ACTGCTCCAGACTCGC-1	12 months vaccinated <23d	21
	Dataset_3_ACTTACTGTATATGAG-1	12 months vaccinated >85d	11
	Dataset_3_ACTTGTTAGGATGGAA-1	12 months vaccinated <23d	12
	Dataset_3_ACTTGTTTCCTGTAGA-1	12 months vaccinated <23d	25
	Dataset_3_AGAATAGCATTAACCG-1	12 months vaccinated <23d	18
	Dataset_3_AGACGTTGTTCCGGCA-1	12 months not vaccinated	15
	Dataset_3_AGACGTTTCCAAGCCG-1	12 months vaccinated <23d	16
	Dataset_3_AGAGCGAAGAACTGTA-1	12 months vaccinated <23d	21
	Dataset_3_AGAGCGACAAGTCTAC-1	12 months vaccinated <23d	22
	Dataset_3_AGAGTGGGTCTCACCT-1	12 months vaccinated >85d	15
	Dataset_3_AGATTGCGTCCGAACC-1	12 months vaccinated <23d	17
	Dataset_3_AGATTGCGTCTGATCA-1	12 months vaccinated <23d	0
	Dataset_3_AGCAGCCTCACATGCA-1	12 months not vaccinated	13
	Dataset_3_AGCATACAGCATCATC-1	12 months not vaccinated	13
	Dataset_3_AGCTCCTTCGGCCGAT-1	12 months vaccinated <23d	14
	Dataset_3_AGCTCTCCATCACGTA-1	12 months not vaccinated	25
	Dataset_3_AGCTTGAAGCCACGCT-1	12 months not vaccinated	8
	Dataset_3_AGGCCACAGTTAAGTG-1	12 months not vaccinated	20
	Dataset_3_AGGCCACTCTTGACGA-1	12 months vaccinated <23d	12
	Dataset_3_AGGGAGTGTCCTGCTT-1	12 months vaccinated >85d	24
	Dataset_3_AGGGAGTTCATTCACT-1	12 months not vaccinated	17
	Dataset_3_AGGGTGAGTGGTACAG-1	12 months vaccinated <23d	14
	Dataset_3_AGGTCATCAACGCACC-1	12 months not vaccinated	27
	Dataset_3_AGGTCCGTCGGCGCTA-1	12 months not vaccinated	12
	Dataset_3_AGTGTCACAAAGCGGT-1	12 months vaccinated >85d	14
	Dataset_3_AGTGTCAGTTAAGAAC-1	12 months vaccinated <23d	23
	Dataset_3_AGTTGGTCATTAGGCT-1	12 months not vaccinated	5
	Dataset_3_AGTTGGTTCAAAGTAG-1	12 months vaccinated >85d	5
	Dataset_3_ATAGACCAGTGGTAAT-1	12 months not vaccinated	20
	Dataset_3_ATCACGAGTCTGCGGT-1	12 months vaccinated <23d	13
	Dataset_3_ATCCACCAGACCTAGG-1	12 months vaccinated >85d	19
	Dataset_3_ATCTACTAGGATGGTC-1	12 months vaccinated <23d	25
	Dataset_3_ATCTACTCACTCAGGC-1	12 months not vaccinated	33
	Dataset_3_ATCTGCCAGACAGAGA-1	12 months not vaccinated	2
	Dataset_3_ATCTGCCCAATGAATG-1	12 months vaccinated <23d	16
	Dataset_3_ATGCGATCATCCCACT-1	12 months vaccinated <23d	26
	Dataset_3_ATGCGATCATGGATGG-1	12 months vaccinated >85d	18
	Dataset_3_ATGCGATGTACCCAAT-1	12 months vaccinated <23d	13
	Dataset_3_ATGCGATGTATGAAAC-1	12 months not vaccinated	30
	Dataset_3_ATGGGAGCAATCGGTT-1	12 months vaccinated <23d	31
	Dataset_3_ATGGGAGGTCACCCAG-1	12 months vaccinated <23d	22
	Dataset_3_ATGGGAGTCAGGCAAG-1	12 months vaccinated >85d	25
	Dataset_3_ATGTGTGAGAGTACAT-1	12 months not vaccinated	14
	Dataset_3_ATTACTCAGCGAAGGG-1	12 months vaccinated <23d	26
	Dataset_3_ATTATCCGTTATCACG-1	12 months not vaccinated	25
	Dataset_3_ATTGGACGTGCCTGGT-1	12 months vaccinated <23d	21
	Dataset_3_ATTGGTGGTGTGGCTC-1	12 months vaccinated <23d	10
	Dataset_3_ATTTCTGTCTGTTGAG-1	12 months vaccinated <23d	15
	Dataset_3_CAACCAAAGATACACA-1	12 months vaccinated >85d	8
	Dataset_3_CAACCAAGTCGTGGCT-1	12 months vaccinated >85d	21
	Dataset_3_CAACCAATCAAGCCTA-1	12 months vaccinated <23d	29
	Dataset_3_CAACTAGGTTAGTGGG-1	12 months vaccinated <23d	19
	Dataset_3_CAAGAAAAGTCACGCC-1	12 months not vaccinated	15
	Dataset_3_CAAGGCCAGGCATGTG-1	12 months vaccinated >85d	9
	Dataset_3_CACAAACAGGGATGGG-1	12 months vaccinated <23d	23
	Dataset_3_CACAAACCAAACCTAC-1	12 months not vaccinated	21
	Dataset_3_CACACAACAGACGCAA-1	12 months vaccinated >85d	8
	Dataset_3_CACACAATCTCACATT-1	12 months not vaccinated	33
	Dataset_3_CACACCTAGGACAGCT-1	12 months vaccinated <23d	25
	Dataset_3_CACACTCGTGAGGGAG-1	12 months vaccinated <23d	29
	Dataset_3_CACACTCTCTTACCTA-1	12 months vaccinated <23d	24
	Dataset_3_CACAGTAGTAGGCTGA-1	12 months vaccinated <23d	13
	Dataset_3_CACAGTAGTTTACTCT-1	12 months vaccinated <23d	26
	Dataset_3_CACATTTCATCACGAT-1	12 months vaccinated >85d	0
	Dataset_3_CACATTTCATTCTTAC-1	12 months vaccinated <23d	30
	Dataset_3_CACATTTTCACGAAGG-1	12 months vaccinated <23d	21
	Dataset_3_CACCACTAGTATTGGA-1	12 months not vaccinated	19
	Dataset_3_CACCACTCAATGGATA-1	12 months vaccinated <23d	11
	Dataset_3_CACCTTGCAGTCTTCC-1	12 months not vaccinated	24
	Dataset_3_CACTCCACATGCTAGT-1	12 months not vaccinated	14
	Dataset_3_CACTCCACATTAGCCA-1	12 months vaccinated >85d	8
	Dataset_3_CAGAGAGCAAGCTGGA-1	12 months not vaccinated	28
	Dataset_3_CAGCCGACAGGAACGT-1	12 months vaccinated <23d	31
	Dataset_3_CAGCCGAGTGGCTCCA-1	12 months not vaccinated	25
	Dataset_3_CAGCGACGTCATTAGC-1	12 months not vaccinated	15
	Dataset_3_CAGCTAAAGTTTCCTT-1	12 months vaccinated <23d	11
	Dataset_3_CAGCTGGCAGGTCCAC-1	12 months vaccinated <23d	25
	Dataset_3_CAGCTGGGTCAGCTAT-1	12 months vaccinated >85d	15
	Dataset_3_CATATGGAGCTAGGCA-1	12 months vaccinated <23d	18
	Dataset_3_CATATGGCATGTCTCC-1	12 months vaccinated >85d	12
	Dataset_3_CATATTCCACGGTTTA-1	12 months vaccinated <23d	22
	Dataset_3_CATATTCTCATGTCTT-1	12 months vaccinated <23d	22
	Dataset_3_CATATTCTCGGATGGA-1	12 months vaccinated <23d	10
	Dataset_3_CATCAGACAAAGTCAA-1	12 months vaccinated <23d	19
	Dataset_3_CATCAGAGTATCAGTC-1	12 months vaccinated >85d	16
	Dataset_3_CATCGGGAGAAACGAG-1	12 months vaccinated <23d	21
	Dataset_3_CATCGGGGTTCACCTC-1	12 months vaccinated <23d	0
	Dataset_3_CATCGGGTCTCTTATG-1	12 months vaccinated <23d	16
	Dataset_3_CATTATCAGCTGAAAT-1	12 months not vaccinated	13
	Dataset_3_CATTCGCCACATGACT-1	12 months vaccinated <23d	20
	Dataset_3_CCACCTAAGCATCATC-1	12 months not vaccinated	19
	Dataset_3_CCACGGAGTAAATGAC-1	12 months not vaccinated	9
	Dataset_3_CCACGGATCAACACTG-1	12 months vaccinated <23d	22
	Dataset_3_CCACTACAGCCTATGT-1	12 months vaccinated <23d	14
	Dataset_3_CCACTACCATAAAGGT-1	12 months vaccinated <23d	19
	Dataset_3_CCAGCGAGTTCCCTTG-1	12 months vaccinated <23d	14
	Dataset_3_CCCAATCAGTCATCCA-1	12 months vaccinated <23d	15
	Dataset_3_CCCAGTTAGATCGATA-1	12 months vaccinated <23d	23
	Dataset_3_CCGTACTGTCAATACC-1	12 months vaccinated <23d	18
	Dataset_3_CCGTGGAGTGCACTTA-1	12 months not vaccinated	28
	Dataset_3_CCTAAAGAGAATGTGT-1	12 months not vaccinated	22
	Dataset_3_CCTAAAGGTAGCTGCC-1	12 months not vaccinated	17
	Dataset_3_CCTACACCAAAGAATC-1	12 months vaccinated >85d	16
	Dataset_3_CCTACCACATTACGAC-1	12 months not vaccinated	10
	Dataset_3_CCTATTACATACCATG-1	12 months not vaccinated	25
	Dataset_3_CCTCAGTCACGGACAA-1	12 months vaccinated <23d	17
	Dataset_3_CCTCTGAGTCGCCATG-1	12 months vaccinated <23d	11
	Dataset_3_CCTTCCCGTGCAGACA-1	12 months vaccinated <23d	20
	Dataset_3_CCTTCCCTCAGTTGAC-1	12 months not vaccinated	28
	Dataset_3_CCTTCGAAGGATATAC-1	12 months vaccinated <23d	31
	Dataset_3_CCTTTCTAGCCAGGAT-1	12 months vaccinated <23d	13
	Dataset_3_CGAATGTCAGCATACT-1	12 months vaccinated <23d	8
	Dataset_3_CGAATGTGTCGGATCC-1	12 months not vaccinated	23
	Dataset_3_CGAATGTGTGGCAAAC-1	12 months vaccinated >85d	15
	Dataset_3_CGACTTCAGAGCCTAG-1	12 months vaccinated <23d	7
	Dataset_3_CGACTTCAGCTGAAAT-1	12 months vaccinated <23d	14
	Dataset_3_CGACTTCGTACGACCC-1	12 months not vaccinated	19
	Dataset_3_CGAGAAGAGGCTCATT-1	12 months vaccinated <23d	34
	Dataset_3_CGAGCACGTGCTGTAT-1	12 months not vaccinated	28
	Dataset_3_CGAGCACTCGTTACGA-1	12 months vaccinated <23d	19
	Dataset_3_CGAGCCAGTGCTGTAT-1	12 months vaccinated <23d	21
	Dataset_3_CGATGGCAGTAAGTAC-1	12 months not vaccinated	24
	Dataset_3_CGATGGCGTGACTCAT-1	12 months vaccinated >85d	15
	Dataset_3_CGCTATCAGTCCTCCT-1	12 months not vaccinated	36
	Dataset_3_CGCTTCAGTTCGTCTC-1	12 months not vaccinated	0
	Dataset_3_CGGACACGTAAAGTCA-1	12 months vaccinated >85d	2
	Dataset_3_CGGTTAATCGGTTCGG-1	12 months vaccinated <23d	26
	Dataset_3_CGTAGGCTCATGTCTT-1	12 months not vaccinated	15
	Dataset_3_CGTCACTAGCTAGTTC-1	12 months vaccinated <23d	20
	Dataset_3_CGTCACTGTTATCACG-1	12 months vaccinated <23d	22
	Dataset_3_CGTCAGGCATTGAGCT-1	12 months not vaccinated	22
	Dataset_3_CGTCAGGGTACGCACC-1	12 months vaccinated <23d	17
	Dataset_3_CGTCAGGTCGGATGTT-1	12 months vaccinated <23d	14
	Dataset_3_CGTCCATGTGTCCTCT-1	12 months vaccinated <23d	12
	Dataset_3_CGTCCATGTTATCGGT-1	12 months vaccinated <23d	20
	Dataset_3_CGTCTACCAGCTGCTG-1	12 months vaccinated <23d	6
	Dataset_3_CGTGTAAAGCGATCCC-1	12 months vaccinated <23d	0
	Dataset_3_CGTGTAACAAAGCAAT-1	12 months vaccinated <23d	26
	Dataset_3_CGTGTCTTCTCTAAGG-1	12 months vaccinated <23d	13
	Dataset_3_CGTTCTGAGCACAGGT-1	12 months vaccinated >85d	14
	Dataset_3_CGTTCTGCATGCCTTC-1	12 months not vaccinated	42
	Dataset_3_CGTTCTGCATTTGCCC-1	12 months vaccinated <23d	14
	Dataset_3_CGTTCTGTCACGATGT-1	12 months vaccinated <23d	21
	Dataset_3_CGTTGGGGTAGTGAAT-1	12 months vaccinated >85d	0
	Dataset_3_CGTTGGGGTGTGACGA-1	12 months vaccinated <23d	14
	Dataset_3_CTAACTTAGCGTGAAC-1	12 months not vaccinated	10
	Dataset_3_CTAACTTAGGCATGTG-1	12 months vaccinated >85d	7
	Dataset_3_CTAACTTCAGACGCAA-1	12 months vaccinated <23d	25
	Dataset_3_CTAAGACAGCCACGCT-1	12 months vaccinated >85d	17
	Dataset_3_CTAAGACCAAAGTCAA-1	12 months vaccinated <23d	19
	Dataset_3_CTAAGACGTCATATCG-1	12 months vaccinated <23d	27
	Dataset_3_CTACACCGTCTAGAGG-1	12 months vaccinated >85d	17
	Dataset_3_CTACACCTCACTCTTA-1	12 months not vaccinated	21
	Dataset_3_CTACATTAGAAGGACA-1	12 months vaccinated <23d	39
	Dataset_3_CTACATTAGAAGGGTA-1	12 months vaccinated <23d	15
	Dataset_3_CTACATTTCATCTGTT-1	12 months not vaccinated	26
	Dataset_3_CTACCCAAGTTGCAGG-1	12 months not vaccinated	19
	Dataset_3_CTAGAGTTCCATTCTA-1	12 months vaccinated <23d	17
	Dataset_3_CTAGCCTAGTGATCGG-1	12 months not vaccinated	23
	Dataset_3_CTAGCCTGTCAAGCGA-1	12 months vaccinated <23d	23
	Dataset_3_CTAGTGACAGCTCGCA-1	12 months vaccinated >85d	21
	Dataset_3_CTCACACAGAGTGAGA-1	12 months vaccinated <23d	32
	Dataset_3_CTCACACAGGGATACC-1	12 months vaccinated <23d	26
	Dataset_3_CTCACACGTTATTCTC-1	12 months vaccinated <23d	17
	Dataset_3_CTCAGAAGTAGATTAG-1	12 months vaccinated <23d	15
	Dataset_3_CTCGAGGAGACCCACC-1	12 months not vaccinated	33
	Dataset_3_CTCGAGGAGATATACG-1	12 months vaccinated <23d	25
	Dataset_3_CTCGAGGGTAACGACG-1	12 months vaccinated <23d	14
	Dataset_3_CTCGAGGTCGCCAGCA-1	12 months vaccinated >85d	21
	Dataset_3_CTCGGGAAGGACACCA-1	12 months vaccinated <23d	7
	Dataset_3_CTCGGGACATTGTGCA-1	12 months not vaccinated	15
	Dataset_3_CTCGTACAGCCCTAAT-1	12 months not vaccinated	17
	Dataset_3_CTCGTACTCCTAAGTG-1	12 months not vaccinated	18
	Dataset_3_CTCTACGCAACTTGAC-1	12 months not vaccinated	12
	Dataset_3_CTCTACGCAAGGACTG-1	12 months vaccinated <23d	14
	Dataset_3_CTGAAACAGAGCTGGT-1	12 months vaccinated <23d	14
	Dataset_3_CTGAAGTCATAGAAAC-1	12 months vaccinated >85d	8
	Dataset_3_CTGAAGTGTGACGCCT-1	12 months vaccinated <23d	20
	Dataset_3_CTGATAGAGCCAGGAT-1	12 months vaccinated <23d	32
	Dataset_3_CTGCGGAAGTGTCCAT-1	12 months not vaccinated	27
	Dataset_3_CTGCTGTTCTCGAGTA-1	12 months vaccinated <23d	17
	Dataset_3_CTGGTCTAGGCAGGTT-1	12 months vaccinated <23d	14
	Dataset_3_CTGGTCTGTGTGGTTT-1	12 months vaccinated <23d	17
	Dataset_3_CTGTTTAAGGTTCCTA-1	12 months vaccinated >85d	5
	Dataset_3_CTTACCGAGAAGGACA-1	12 months not vaccinated	20
	Dataset_3_CTTAGGACACGTCTCT-1	12 months vaccinated >85d	1
	Dataset_3_CTTAGGATCTGTGCAA-1	12 months not vaccinated	27
	Dataset_3_CTTGGCTTCCTCCTAG-1	12 months vaccinated <23d	11
	Dataset_3_CTTTGCGTCCGTTGTC-1	12 months vaccinated <23d	19
	Dataset_3_GAAATGAAGATGCCAG-1	12 months vaccinated >85d	0
	Dataset_3_GAAATGATCGTCTGCT-1	12 months not vaccinated	4
	Dataset_3_GAACATCCATGCATGT-1	12 months vaccinated >85d	27
	Dataset_3_GAACCTAGTCTAAAGA-1	12 months vaccinated <23d	21
	Dataset_3_GACACGCGTTGAGTTC-1	12 months vaccinated <23d	7
	Dataset_3_GACACGCTCAGCGATT-1	12 months vaccinated >85d	15
	Dataset_3_GACGGCTCAACACCCG-1	12 months vaccinated <23d	21
	Dataset_3_GACGGCTCATCTCCCA-1	12 months vaccinated <23d	13
	Dataset_3_GACGTGCCACATGACT-1	12 months vaccinated <23d	21
	Dataset_3_GACGTTAGTCAACTGT-1	12 months not vaccinated	46
	Dataset_3_GACTGCGAGCTCCTCT-1	12 months not vaccinated	21
	Dataset_3_GACTGCGTCACAAACC-1	12 months vaccinated <23d	28
	Dataset_3_GAGGTGAGTCGGCTCA-1	12 months vaccinated >85d	14
	Dataset_3_GAGTCCGGTACTTAGC-1	12 months not vaccinated	6
	Dataset_3_GAGTCCGGTTCCACTC-1	12 months not vaccinated	25
	Dataset_3_GAGTCCGTCAGTGCAT-1	12 months vaccinated >85d	33
	Dataset_3_GATCAGTAGCGTGAGT-1	12 months vaccinated >85d	9
	Dataset_3_GATCAGTAGGGTGTTG-1	12 months vaccinated <23d	17
	Dataset_3_GATCGATCAGAGTGTG-1	12 months vaccinated <23d	7
	Dataset_3_GATGAAAAGACCTAGG-1	12 months vaccinated <23d	17
	Dataset_3_GATGAAAGTGTGGTTT-1	12 months vaccinated >85d	20
	Dataset_3_GATGCTAGTATATGGA-1	12 months vaccinated <23d	19
	Dataset_3_GATTCAGTCATGTCTT-1	12 months vaccinated <23d	24
	Dataset_3_GCAATCAAGGATCGCA-1	12 months vaccinated <23d	11
	Dataset_3_GCACATAAGCTAGTTC-1	12 months vaccinated <23d	24
	Dataset_3_GCACATATCTATCCTA-1	12 months vaccinated <23d	17
	Dataset_3_GCACTCTGTTAAGAAC-1	12 months vaccinated <23d	18
	Dataset_3_GCAGTTATCGGATGGA-1	12 months not vaccinated	36
	Dataset_3_GCATGATGTCCGAAGA-1	12 months not vaccinated	25
	Dataset_3_GCATGATTCTCCGGTT-1	12 months vaccinated >85d	0
	Dataset_3_GCATGTACATGTAGTC-1	12 months vaccinated >85d	2
	Dataset_3_GCATGTAGTCAAACTC-1	12 months not vaccinated	20
	Dataset_3_GCCAAATAGATGCGAC-1	12 months not vaccinated	23
	Dataset_3_GCCAAATTCTGTCTAT-1	12 months vaccinated >85d	7
	Dataset_3_GCCTCTAAGCGAGAAA-1	12 months vaccinated <23d	12
	Dataset_3_GCGACCAAGCGATGAC-1	12 months vaccinated >85d	7
	Dataset_3_GCGAGAAGTAGCGATG-1	12 months vaccinated <23d	27
	Dataset_3_GCGAGAATCGGGAGTA-1	12 months vaccinated <23d	14
	Dataset_3_GCGCAACAGGCACATG-1	12 months vaccinated <23d	10
	Dataset_3_GCGCAACCAATCACAC-1	12 months vaccinated >85d	7
	Dataset_3_GCGCAACTCGGTGTTA-1	12 months not vaccinated	27
	Dataset_3_GCGGGTTCATGGAATA-1	12 months not vaccinated	37
	Dataset_3_GCTCCTACATGAAGTA-1	12 months vaccinated >85d	13
	Dataset_3_GCTCCTATCTACTATC-1	12 months vaccinated <23d	15
	Dataset_3_GCTCTGTCACAAGCCC-1	12 months not vaccinated	12
	Dataset_3_GCTGCGATCAGTTAGC-1	12 months vaccinated <23d	20
	Dataset_3_GCTGCTTCATGCCTTC-1	12 months vaccinated <23d	30
	Dataset_3_GCTGGGTAGGCCGAAT-1	12 months not vaccinated	21
	Dataset_3_GCTGGGTCAAAGCAAT-1	12 months not vaccinated	17
	Dataset_3_GCTTCCATCCACGCAG-1	12 months not vaccinated	6
	Dataset_3_GCTTCCATCTTCGGTC-1	12 months vaccinated >85d	13
	Dataset_3_GGAAAGCGTACAGTTC-1	12 months vaccinated <23d	16
	Dataset_3_GGAATAACAACGCACC-1	12 months vaccinated <23d	13
	Dataset_3_GGAATAATCCGCGTTT-1	12 months vaccinated <23d	0
	Dataset_3_GGACAAGGTCGTCTTC-1	12 months vaccinated <23d	16
	Dataset_3_GGACATTGTCATATCG-1	12 months vaccinated >85d	21
	Dataset_3_GGACGTCAGGAGTTGC-1	12 months vaccinated <23d	29
	Dataset_3_GGACGTCAGGTGATAT-1	12 months not vaccinated	25
	Dataset_3_GGACGTCCATCCCATC-1	12 months vaccinated >85d	33
	Dataset_3_GGAGCAATCAACTCTT-1	12 months not vaccinated	16
	Dataset_3_GGATGTTGTGCGGTAA-1	12 months vaccinated >85d	13
	Dataset_3_GGATGTTTCCACTCCA-1	12 months not vaccinated	22
	Dataset_3_GGCAATTTCTATCCTA-1	12 months vaccinated >85d	6
	Dataset_3_GGCCGATCATGACATC-1	12 months vaccinated <23d	16
	Dataset_3_GGCCGATTCTTGTTTG-1	12 months vaccinated <23d	13
	Dataset_3_GGCTCGAAGGCAGTCA-1	12 months not vaccinated	19
	Dataset_3_GGGAATGAGTCATGCT-1	12 months not vaccinated	3
	Dataset_3_GGGACCTGTACAGTTC-1	12 months vaccinated >85d	20
	Dataset_3_GGGATGAGTCATACTG-1	12 months vaccinated >85d	17
	Dataset_3_GGGCATCAGAGTGACC-1	12 months vaccinated <23d	7
	Dataset_3_GGGCATCGTTCCACGG-1	12 months not vaccinated	25
	Dataset_3_GGGCATCTCAAGATCC-1	12 months vaccinated <23d	30
	Dataset_3_GGGTCTGAGTCTCAAC-1	12 months vaccinated >85d	3
	Dataset_3_GGGTCTGGTTGCGCAC-1	12 months not vaccinated	0
	Dataset_3_GGGTTGCAGTTCGATC-1	12 months vaccinated <23d	22
	Dataset_3_GGGTTGCCACTTACGA-1	12 months vaccinated <23d	20
	Dataset_3_GTAGTCACATGTTCCC-1	12 months vaccinated <23d	23
	Dataset_3_GTAGTCAGTAGCGTAG-1	12 months vaccinated >85d	0
	Dataset_3_GTATCTTCAAGCGCTC-1	12 months vaccinated <23d	13
	Dataset_3_GTATTCTTCTCAACTT-1	12 months vaccinated <23d	22
	Dataset_3_GTCACAATCTGGCGTG-1	12 months vaccinated <23d	10
	Dataset_3_GTCACGGCACGGCTAC-1	12 months vaccinated <23d	17
	Dataset_3_GTCCTCAAGAGGGATA-1	12 months not vaccinated	2
	Dataset_3_GTCGGGTGTATCGCAT-1	12 months not vaccinated	20
	Dataset_3_GTCTCGTCATACGCTA-1	12 months vaccinated <23d	18
	Dataset_3_GTGCAGCTCAATAAGG-1	12 months not vaccinated	3
	Dataset_3_GTGCATAGTTACGACT-1	12 months vaccinated <23d	16
	Dataset_3_GTGCTTCCAGTTCCCT-1	12 months vaccinated >85d	8
	Dataset_3_GTGCTTCCATTTGCCC-1	12 months vaccinated <23d	30
	Dataset_3_GTGTTAGCATCGGAAG-1	12 months vaccinated >85d	15
	Dataset_3_GTGTTAGTCCGTCAAA-1	12 months vaccinated <23d	20
	Dataset_3_GTTAAGCGTGTGGCTC-1	12 months not vaccinated	23
	Dataset_3_GTTACAGAGGGTTTCT-1	12 months vaccinated <23d	12
	Dataset_3_GTTACAGGTAGGGACT-1	12 months vaccinated >85d	14
	Dataset_3_GTTCATTCATTCCTCG-1	12 months vaccinated <23d	16
	Dataset_3_GTTCATTTCAAAGACA-1	12 months vaccinated <23d	11
	Dataset_3_GTTCGGGAGAGGGATA-1	12 months not vaccinated	25
	Dataset_3_GTTCGGGCAAATACAG-1	12 months vaccinated <23d	20
	Dataset_3_GTTCTCGAGGAGTCTG-1	12 months not vaccinated	11
	Dataset_3_GTTCTCGGTAGAGTGC-1	12 months not vaccinated	23
	Dataset_3_TAAGAGACACGGTAGA-1	12 months vaccinated <23d	22
	Dataset_3_TAAGCGTCAGGTCGTC-1	12 months not vaccinated	24
	Dataset_3_TAAGCGTGTTTGCATG-1	12 months vaccinated <23d	12
	Dataset_3_TAAGTGCAGGACAGCT-1	12 months vaccinated >85d	15
	Dataset_3_TACACGAAGAAGGCCT-1	12 months vaccinated >85d	1
	Dataset_3_TACACGATCCGCTGTT-1	12 months vaccinated >85d	7
	Dataset_3_TACCTTACATCCTTGC-1	12 months vaccinated <23d	29
	Dataset_3_TACCTTATCCTAGTGA-1	12 months not vaccinated	13
	Dataset_3_TACGGGCCATCATCCC-1	12 months vaccinated <23d	26
	Dataset_3_TACGGTAGTAAGTAGT-1	12 months vaccinated <23d	24
	Dataset_3_TACTTGTCAAAGCAAT-1	12 months vaccinated <23d	22
	Dataset_3_TACTTGTGTTCAGGCC-1	12 months not vaccinated	19
	Dataset_3_TAGAGCTGTCAGGACA-1	12 months vaccinated <23d	19
	Dataset_3_TAGGCATAGTCGTTTG-1	12 months not vaccinated	9
	Dataset_3_TATCAGGTCGTAGATC-1	12 months not vaccinated	28
	Dataset_3_TATCTCAAGTACGTAA-1	12 months vaccinated >85d	13
	Dataset_3_TATTACCTCCTCGCAT-1	12 months vaccinated >85d	14
	Dataset_3_TCAACGATCACCCTCA-1	12 months vaccinated <23d	25
	Dataset_3_TCAATCTAGAAGATTC-1	12 months not vaccinated	26
	Dataset_3_TCAATCTAGAGACTAT-1	12 months not vaccinated	8
	Dataset_3_TCAATCTAGGATGTAT-1	12 months vaccinated <23d	21
	Dataset_3_TCACAAGCAGCATACT-1	12 months vaccinated <23d	12
	Dataset_3_TCAGATGAGACACTAA-1	12 months vaccinated <23d	18
	Dataset_3_TCAGGATGTACCTACA-1	12 months not vaccinated	23
	Dataset_3_TCAGGTAAGCCAGTAG-1	12 months vaccinated >85d	14
	Dataset_3_TCAGGTACAACGATCT-1	12 months not vaccinated	8
	Dataset_3_TCAGGTATCGTCACGG-1	12 months not vaccinated	36
	Dataset_3_TCATTACGTGCAGGTA-1	12 months vaccinated >85d	11
	Dataset_3_TCATTACTCCGAAGAG-1	12 months vaccinated <23d	14
	Dataset_3_TCATTTGAGTTGCAGG-1	12 months not vaccinated	10
	Dataset_3_TCATTTGGTATAGGTA-1	12 months vaccinated <23d	7
	Dataset_3_TCCACACAGTAACCCT-1	12 months not vaccinated	16
	Dataset_3_TCCACACGTACTTAGC-1	12 months vaccinated <23d	21
	Dataset_3_TCGAGGCAGCCGTCGT-1	12 months not vaccinated	9
	Dataset_3_TCGCGAGTCAGCTTAG-1	12 months not vaccinated	26
	Dataset_3_TCGCGTTTCCACGCAG-1	12 months vaccinated <23d	23
	Dataset_3_TCGGTAAAGATGCCAG-1	12 months vaccinated <23d	15
	Dataset_3_TCGGTAAGTCTAACGT-1	12 months vaccinated >85d	12
	Dataset_3_TCGTACCAGCGTTGCC-1	12 months not vaccinated	24
	Dataset_3_TCGTACCTCAGCCTAA-1	12 months vaccinated >85d	13
	Dataset_3_TCTCATAGTATGAATG-1	12 months not vaccinated	22
	Dataset_3_TCTCTAAGTATTCTCT-1	12 months vaccinated >85d	0
	Dataset_3_TCTCTAATCTCGGACG-1	12 months vaccinated >85d	4
	Dataset_3_TCTGAGACACGCTTTC-1	12 months not vaccinated	8
	Dataset_3_TCTTCGGGTGTTCTTT-1	12 months vaccinated >85d	5
	Dataset_3_TGAAAGAAGGCTAGGT-1	12 months vaccinated <23d	23
	Dataset_3_TGACAACGTCAATGTC-1	12 months not vaccinated	0
	Dataset_3_TGACAACGTGGTGTAG-1	12 months vaccinated <23d	15
	Dataset_3_TGACAACGTTTGCATG-1	12 months not vaccinated	13
	Dataset_3_TGACTAGCACATTAGC-1	12 months not vaccinated	23
	Dataset_3_TGAGAGGAGAGGGATA-1	12 months not vaccinated	12
	Dataset_3_TGAGAGGCACTCTGTC-1	12 months vaccinated >85d	16
	Dataset_3_TGAGCCGTCAACGAAA-1	12 months vaccinated <23d	27
	Dataset_3_TGATTTCCAGTAAGAT-1	12 months vaccinated <23d	21
	Dataset_3_TGCACCTGTCTTGCGG-1	12 months vaccinated >85d	13
	Dataset_3_TGCCAAACAGCGATCC-1	12 months vaccinated >85d	25
	Dataset_3_TGCGCAGCATGACATC-1	12 months vaccinated >85d	5
	Dataset_3_TGCGCAGTCGCAGGCT-1	12 months not vaccinated	12
	Dataset_3_TGCGCAGTCTACTCAT-1	12 months vaccinated <23d	25
	Dataset_3_TGCTACCCAAGCTGGA-1	12 months not vaccinated	22
	Dataset_3_TGCTACCCAGACACTT-1	12 months not vaccinated	19
	Dataset_3_TGGCGCAGTACACCGC-1	12 months not vaccinated	28
	Dataset_3_TGGCTGGAGATGAGAG-1	12 months not vaccinated	17
	Dataset_3_TGGCTGGGTCTTCTCG-1	12 months vaccinated <23d	7
	Dataset_3_TGGGCGTAGAGAGCTC-1	12 months not vaccinated	21
	Dataset_3_TGGGCGTAGCTCCTCT-1	12 months vaccinated <23d	19
	Dataset_3_TGGTTAGCAGATCTGT-1	12 months vaccinated <23d	14
	Dataset_3_TGGTTAGCAGGGTTAG-1	12 months not vaccinated	20
	Dataset_3_TGGTTCCCAGTATCTG-1	12 months not vaccinated	24
	Dataset_3_TGTCCCATCGATCCCT-1	12 months vaccinated <23d	18
	Dataset_3_TGTGGTAGTTCCCGAG-1	12 months vaccinated <23d	21
	Dataset_3_TGTGGTATCACAGTAC-1	12 months not vaccinated	21
	Dataset_3_TGTTCCGAGGAGTAGA-1	12 months vaccinated <23d	17
	Dataset_3_TTAGGACAGGAATGGA-1	12 months not vaccinated	23
	Dataset_3_TTAGGCAAGCGTTGCC-1	12 months not vaccinated	23
	Dataset_3_TTAGGCAAGTGAACAT-1	12 months vaccinated <23d	22
	Dataset_3_TTCCCAGAGGTTACCT-1	12 months vaccinated <23d	15
	Dataset_3_TTCGGTCCAAAGCAAT-1	12 months vaccinated <23d	20
	Dataset_3_TTCGGTCCAGGGTATG-1	12 months not vaccinated	5
	Dataset_3_TTCTACACAATAGAGT-1	12 months not vaccinated	16
	Dataset_3_TTCTCAAAGCGTTCCG-1	12 months vaccinated <23d	15
	Dataset_3_TTCTCCTGTTAAAGTG-1	12 months vaccinated <23d	12
	Dataset_3_TTCTTAGAGATCGATA-1	12 months not vaccinated	22
	Dataset_3_TTCTTAGAGTCTCCTC-1	12 months vaccinated >85d	21
	Dataset_3_TTCTTAGCACAGACAG-1	12 months not vaccinated	9
	Dataset_3_TTGACTTAGAGAGCTC-1	12 months vaccinated <23d	22
	Dataset_3_TTGACTTCAAGGCTCC-1	12 months vaccinated <23d	32
	Dataset_3_TTGACTTGTTTGTGTG-1	12 months vaccinated >85d	15
	Dataset_3_TTGGCAAAGCCACTAT-1	12 months not vaccinated	16
	Dataset_3_TTGTAGGGTCTCCCTA-1	12 months vaccinated >85d	16
	Dataset_3_TTGTAGGTCTCTAAGG-1	12 months vaccinated <23d	9
	Dataset_3_TTTACTGCAGGCTGAA-1	12 months vaccinated <23d	26
	Dataset_3_TTTACTGGTCCATGAT-1	12 months vaccinated <23d	26
	Dataset_3_TTTACTGTCTCCTATA-1	12 months vaccinated >85d	19
	Dataset_3_TTTATGCAGCCGATTT-1	12 months vaccinated <23d	19
	Dataset_3_TTTGCGCTCAGGTTCA-1	12 months vaccinated >85d	0
	Dataset_3_TTTGGTTAGGACAGCT-1	12 months not vaccinated	14
	Dataset_3_TTTGTCATCTGACCTC-1	12 months vaccinated >85d	15
	Dataset_4_AAACCTGCACCGATAT-1	12 months vaccinated >85d	15
	Dataset_4_AAACCTGTCAGGCCCA-1	6 months	12
	Dataset_4_AAACCTGTCGAACGGA-1	6 months	8
	Dataset_4_AAACCTGTCGCCTGTT-1	6 months	9
	Dataset_4_AAACGGGGTCCTAGCG-1	6 months	19
	Dataset_4_AAAGATGAGACAATAC-1	12 months vaccinated >85d	13
	Dataset_4_AAAGATGTCTGCCAGG-1	12 months vaccinated >85d	11
	Dataset_4_AAAGCAAGTTTGGGCC-1	12 months vaccinated >85d	11
	Dataset_4_AAAGTAGAGTACGTAA-1	12 months vaccinated >85d	11
	Dataset_4_AAAGTAGCAGATGGCA-1	12 months vaccinated >85d	12
	Dataset_4_AAAGTAGGTATTCTCT-1	12 months vaccinated >85d	21
	Dataset_4_AAAGTAGGTTGATTCG-1	6 months	10
	Dataset_4_AAAGTAGTCATTGCGA-1	6 months	17
	Dataset_4_AAATGCCAGGCCCTCA-1	6 months	13
	Dataset_4_AAATGCCAGGGAACGG-1	12 months vaccinated >85d	14
	Dataset_4_AAATGCCCAGCCTTGG-1	12 months vaccinated >85d	15
	Dataset_4_AAATGCCGTTATCCGA-1	6 months	22
	Dataset_4_AAATGCCTCATCTGTT-1	12 months vaccinated >85d	12
	Dataset_4_AACACGTCACTCGACG-1	6 months	0
	Dataset_4_AACCATGGTGAGTGAC-1	12 months vaccinated >85d	22
	Dataset_4_AACCATGTCACAACGT-1	6 months	14
	Dataset_4_AACCGCGAGACTTGAA-1	6 months	0
	Dataset_4_AACCGCGTCAGGTAAA-1	12 months vaccinated >85d	11
	Dataset_4_AACCGCGTCCCTGACT-1	6 months	23
	Dataset_4_AACGTTGAGCTCCTTC-1	12 months vaccinated >85d	9
	Dataset_4_AACGTTGCAAACTGCT-1	12 months vaccinated >85d	19
	Dataset_4_AACGTTGGTTTGTGTG-1	12 months vaccinated >85d	13
	Dataset_4_AACTCAGCAACACCTA-1	12 months vaccinated >85d	6
	Dataset_4_AACTCAGCAGTATAAG-1	6 months	3
	Dataset_4_AACTCAGGTATGGTTC-1	12 months vaccinated >85d	12
	Dataset_4_AACTCAGGTGTGGCTC-1	12 months vaccinated >85d	25
	Dataset_4_AACTCAGTCTATCCTA-1	12 months vaccinated >85d	21
	Dataset_4_AACTCCCAGACCACGA-1	6 months	28
	Dataset_4_AACTCCCCAGTCTTCC-1	6 months	0
	Dataset_4_AACTCCCGTAGCGTAG-1	12 months vaccinated >85d	15
	Dataset_4_AACTCTTAGGAGTTTA-1	12 months vaccinated >85d	15
	Dataset_4_AACTCTTGTCGAAAGC-1	12 months vaccinated >85d	17
	Dataset_4_AACTCTTTCAAGATCC-1	12 months vaccinated >85d	23
	Dataset_4_AACTCTTTCGCCCTTA-1	6 months	9
	Dataset_4_AACTGGTCAAGGTTCT-1	12 months vaccinated >85d	30
	Dataset_4_AACTGGTCAGCCACCA-1	12 months vaccinated >85d	9
	Dataset_4_AACTGGTCATAGAAAC-1	12 months vaccinated >85d	12
	Dataset_4_AACTGGTCATATGAGA-1	12 months vaccinated >85d	12
	Dataset_4_AACTGGTTCACCGGGT-1	12 months vaccinated >85d	28
	Dataset_4_AACTTTCAGATAGCAT-1	6 months	12
	Dataset_4_AACTTTCTCACTTACT-1	6 months	0
	Dataset_4_AACTTTCTCTACCAGA-1	12 months vaccinated >85d	17
	Dataset_4_AAGACCTGTCTACCTC-1	12 months vaccinated >85d	18
	Dataset_4_AAGACCTGTTTGGCGC-1	6 months	15
	Dataset_4_AAGACCTTCTATCGCC-1	12 months vaccinated >85d	15
	Dataset_4_AAGCCGCCACTACAGT-1	12 months vaccinated >85d	11
	Dataset_4_AAGCCGCGTAGCGTAG-1	12 months vaccinated >85d	14
	Dataset_4_AAGCCGCTCCTCCTAG-1	12 months vaccinated >85d	13
	Dataset_4_AAGGAGCGTTCAGGCC-1	12 months vaccinated >85d	9
	Dataset_4_AAGGCAGGTCTCTTTA-1	6 months	28
	Dataset_4_AAGGCAGTCCAAACAC-1	12 months vaccinated >85d	9
	Dataset_4_AAGGTTCGTCAACATC-1	6 months	7
	Dataset_4_AAGTCTGGTACAGTTC-1	6 months	14
	Dataset_4_AAGTCTGGTGTAACGG-1	12 months vaccinated >85d	29
	Dataset_4_AAGTCTGGTGTTCTTT-1	12 months vaccinated >85d	19
	Dataset_4_AAGTCTGGTTGTCTTT-1	6 months	22
	Dataset_4_AAGTCTGTCCAACCAA-1	12 months vaccinated >85d	7
	Dataset_4_AATCCAGAGAGAGCTC-1	6 months	16
	Dataset_4_AATCCAGCAGATGAGC-1	12 months vaccinated >85d	20
	Dataset_4_AATCCAGGTTTAGCTG-1	12 months vaccinated >85d	21
	Dataset_4_AATCCAGTCTTGTCAT-1	12 months vaccinated >85d	18
	Dataset_4_AATCGGTCACGAAATA-1	12 months vaccinated >85d	10
	Dataset_4_AATCGGTTCTCAACTT-1	12 months vaccinated >85d	14
	Dataset_4_ACACCAACAGCGTCCA-1	6 months	19
	Dataset_4_ACACCAATCACTGGGC-1	12 months vaccinated >85d	23
	Dataset_4_ACACCCTCAGAGCCAA-1	12 months vaccinated >85d	20
	Dataset_4_ACACCCTTCATAAAGG-1	12 months vaccinated >85d	13
	Dataset_4_ACACCGGCAAAGTGCG-1	12 months vaccinated >85d	9
	Dataset_4_ACACTGAGTCAGGACA-1	12 months vaccinated >85d	4
	Dataset_4_ACAGCCGGTAAATGTG-1	6 months	0
	Dataset_4_ACAGCTAAGTAGTGCG-1	12 months vaccinated >85d	15
	Dataset_4_ACAGCTACATTAGCCA-1	6 months	32
	Dataset_4_ACAGCTAGTCAACATC-1	12 months vaccinated >85d	9
	Dataset_4_ACAGCTAGTGGCAAAC-1	12 months vaccinated >85d	30
	Dataset_4_ACAGCTATCCTCATTA-1	6 months	13
	Dataset_4_ACAGCTATCTTAGCCC-1	12 months vaccinated >85d	18
	Dataset_4_ACATACGAGAGCTGGT-1	6 months	12
	Dataset_4_ACATACGAGCGATTCT-1	6 months	22
	Dataset_4_ACATACGAGTAGCCGA-1	12 months vaccinated >85d	22
	Dataset_4_ACATACGCAGCAGTTT-1	12 months vaccinated >85d	9
	Dataset_4_ACATACGCATTAACCG-1	12 months vaccinated >85d	24
	Dataset_4_ACATACGTCAGTGCAT-1	12 months vaccinated >85d	19
	Dataset_4_ACATGGTCAATCGAAA-1	6 months	20
	Dataset_4_ACATGGTCACATGGGA-1	6 months	9
	Dataset_4_ACATGGTGTCATGCAT-1	6 months	9
	Dataset_4_ACATGGTTCAGGCCCA-1	12 months vaccinated >85d	17
	Dataset_4_ACATGGTTCGCGTTTC-1	12 months vaccinated >85d	15
	Dataset_4_ACATGGTTCTACCAGA-1	12 months vaccinated >85d	13
	Dataset_4_ACCAGTAAGCATCATC-1	12 months vaccinated >85d	25
	Dataset_4_ACCAGTAAGTCCGGTC-1	12 months vaccinated >85d	0
	Dataset_4_ACCAGTAGTCGGCACT-1	12 months vaccinated >85d	14
	Dataset_4_ACCAGTATCCAAACTG-1	6 months	14
	Dataset_4_ACCCACTAGAGTAAGG-1	6 months	26
	Dataset_4_ACCCACTCACACCGAC-1	6 months	17
	Dataset_4_ACCCACTGTAGTGAAT-1	12 months vaccinated >85d	13
	Dataset_4_ACCCACTGTTACGTCA-1	6 months	18
	Dataset_4_ACCGTAAGTCAACTGT-1	6 months	18
	Dataset_4_ACCGTAATCAGAGCTT-1	6 months	18
	Dataset_4_ACCTTTAAGCGATTCT-1	12 months vaccinated >85d	19
	Dataset_4_ACCTTTAGTGCAGGTA-1	12 months vaccinated >85d	17
	Dataset_4_ACCTTTAGTTCCACTC-1	12 months vaccinated >85d	22
	Dataset_4_ACGAGCCGTGGTCTCG-1	12 months vaccinated >85d	15
	Dataset_4_ACGAGCCTCAATAAGG-1	6 months	23
	Dataset_4_ACGAGGAGTAAGTTCC-1	12 months vaccinated >85d	20
	Dataset_4_ACGAGGAGTGTGCGTC-1	12 months vaccinated >85d	10
	Dataset_4_ACGAGGAGTTCCATGA-1	12 months vaccinated >85d	25
	Dataset_4_ACGATACGTTGCCTCT-1	6 months	8
	Dataset_4_ACGATACTCAACTCTT-1	12 months vaccinated >85d	9
	Dataset_4_ACGATGTAGGCACATG-1	6 months	33
	Dataset_4_ACGATGTCAGCTCCGA-1	12 months vaccinated >85d	0
	Dataset_4_ACGATGTTCCTTGGTC-1	6 months	20
	Dataset_4_ACGCAGCGTCCTCTTG-1	12 months vaccinated >85d	13
	Dataset_4_ACGCAGCTCATGTCTT-1	12 months vaccinated >85d	9
	Dataset_4_ACGCCAGCAATGGATA-1	6 months	15
	Dataset_4_ACGCCAGCAGCCAGAA-1	12 months vaccinated >85d	12
	Dataset_4_ACGCCAGGTAGCGCTC-1	6 months	13
	Dataset_4_ACGCCAGGTTTACTCT-1	12 months vaccinated >85d	9
	Dataset_4_ACGCCAGTCAGCCTAA-1	12 months vaccinated >85d	12
	Dataset_4_ACGCCGAAGGGCTTGA-1	12 months vaccinated >85d	19
	Dataset_4_ACGGAGAAGCTAAACA-1	12 months vaccinated >85d	10
	Dataset_4_ACGGAGAAGGCCGAAT-1	6 months	14
	Dataset_4_ACGGAGAAGTGTTTGC-1	12 months vaccinated >85d	18
	Dataset_4_ACGGAGACACACAGAG-1	6 months	28
	Dataset_4_ACGGAGACATGCAACT-1	6 months	24
	Dataset_4_ACGGAGACATGCTGGC-1	12 months vaccinated >85d	25
	Dataset_4_ACGGCCAAGCTGCGAA-1	12 months vaccinated >85d	8
	Dataset_4_ACGGCCAGTTAAAGTG-1	12 months vaccinated >85d	9
	Dataset_4_ACGGGCTAGAAGGGTA-1	12 months vaccinated >85d	15
	Dataset_4_ACGGGCTAGCTAGTCT-1	12 months vaccinated >85d	11
	Dataset_4_ACGGGCTAGGTAGCCA-1	12 months vaccinated >85d	18
	Dataset_4_ACGGGCTCACTACAGT-1	12 months vaccinated >85d	19
	Dataset_4_ACGGGCTTCAGAGGTG-1	6 months	15
	Dataset_4_ACGGGTCAGCAGATCG-1	6 months	15
	Dataset_4_ACGGGTCAGTCCGGTC-1	12 months vaccinated >85d	4
	Dataset_4_ACGGGTCTCAGATAAG-1	12 months vaccinated >85d	26
	Dataset_4_ACGGGTCTCAGTCAGT-1	12 months vaccinated >85d	9
	Dataset_4_ACGTCAAAGCTGCAAG-1	6 months	0
	Dataset_4_ACGTCAAAGTCCAGGA-1	12 months vaccinated >85d	7
	Dataset_4_ACGTCAACAACTGCGC-1	12 months vaccinated >85d	30
	Dataset_4_ACGTCAAGTCCCTTGT-1	12 months vaccinated >85d	30
	Dataset_4_ACGTCAATCGTACCGG-1	6 months	2
	Dataset_4_ACGTCAATCTGCAAGT-1	6 months	8
	Dataset_4_ACTATCTAGCAGATCG-1	12 months vaccinated >85d	24
	Dataset_4_ACTATCTAGGCGTACA-1	6 months	0
	Dataset_4_ACTATCTAGTGCGTGA-1	6 months	15
	Dataset_4_ACTATCTCAACGCACC-1	12 months vaccinated >85d	21
	Dataset_4_ACTATCTCACCCATTC-1	12 months vaccinated >85d	14
	Dataset_4_ACTATCTGTAATCGTC-1	6 months	0
	Dataset_4_ACTATCTGTCAGAGGT-1	6 months	8
	Dataset_4_ACTATCTGTTATCGGT-1	12 months vaccinated >85d	22
	Dataset_4_ACTGAACAGACAGACC-1	12 months vaccinated >85d	14
	Dataset_4_ACTGAACAGAGACGAA-1	12 months vaccinated >85d	25
	Dataset_4_ACTGAACTCAATCACG-1	6 months	22
	Dataset_4_ACTGAGTCACGGTAGA-1	12 months vaccinated >85d	7
	Dataset_4_ACTGATGCATACCATG-1	6 months	10
	Dataset_4_ACTGATGGTGCTGTAT-1	12 months vaccinated >85d	17
	Dataset_4_ACTGCTCTCAGCACAT-1	6 months	18
	Dataset_4_ACTGTCCCACACAGAG-1	12 months vaccinated >85d	19
	Dataset_4_ACTGTCCGTACAGTTC-1	12 months vaccinated >85d	21
	Dataset_4_ACTGTCCGTCCGAGTC-1	12 months vaccinated >85d	5
	Dataset_4_ACTGTCCGTCGACTAT-1	12 months vaccinated >85d	14
	Dataset_4_ACTGTCCTCATTGCCC-1	6 months	16
	Dataset_4_ACTGTCCTCGGTTCGG-1	12 months vaccinated >85d	22
	Dataset_4_ACTTACTCAAGCTGTT-1	6 months	16
	Dataset_4_ACTTACTCATAACCTG-1	12 months vaccinated >85d	12
	Dataset_4_ACTTACTCATGTAGTC-1	12 months vaccinated >85d	8
	Dataset_4_ACTTACTTCAGCCTAA-1	6 months	4
	Dataset_4_ACTTACTTCTTGTATC-1	12 months vaccinated >85d	15
	Dataset_4_ACTTTCAAGGCCATAG-1	6 months	37
	Dataset_4_ACTTTCACAGACTCGC-1	12 months vaccinated >85d	7
	Dataset_4_ACTTTCACAGGCAGTA-1	6 months	0
	Dataset_4_AGAATAGCACATCCAA-1	12 months vaccinated >85d	0
	Dataset_4_AGAATAGGTGTCCTCT-1	12 months vaccinated >85d	8
	Dataset_4_AGAATAGGTTAAAGAC-1	12 months vaccinated >85d	13
	Dataset_4_AGACGTTAGCGCTTAT-1	12 months vaccinated >85d	18
	Dataset_4_AGACGTTAGCTAGTTC-1	12 months vaccinated >85d	8
	Dataset_4_AGACGTTCACAGGAGT-1	12 months vaccinated >85d	8
	Dataset_4_AGACGTTCACCTTGTC-1	12 months vaccinated >85d	12
	Dataset_4_AGACGTTCACGGTAAG-1	6 months	12
	Dataset_4_AGACGTTCATCGGACC-1	6 months	16
	Dataset_4_AGAGCGAAGCAGATCG-1	12 months vaccinated >85d	15
	Dataset_4_AGAGCTTCAGGAATGC-1	12 months vaccinated >85d	15
	Dataset_4_AGAGCTTCATGGGACA-1	12 months vaccinated >85d	8
	Dataset_4_AGAGCTTTCCTTCAAT-1	12 months vaccinated >85d	17
	Dataset_4_AGAGTGGAGTATCGAA-1	6 months	26
	Dataset_4_AGAGTGGTCCCATTAT-1	6 months	1
	Dataset_4_AGATCTGGTTCGGGCT-1	12 months vaccinated >85d	25
	Dataset_4_AGATTGCAGGCAGGTT-1	12 months vaccinated >85d	21
	Dataset_4_AGATTGCAGTTTCCTT-1	12 months vaccinated >85d	14
	Dataset_4_AGATTGCGTCAGGACA-1	12 months vaccinated >85d	13
	Dataset_4_AGATTGCGTCGCCATG-1	12 months vaccinated >85d	5
	Dataset_4_AGATTGCGTGTAACGG-1	6 months	7
	Dataset_4_AGATTGCTCTAACTCT-1	6 months	6
	Dataset_4_AGATTGCTCTAGCACA-1	12 months vaccinated >85d	8
	Dataset_4_AGCAGCCAGAGTAATC-1	12 months vaccinated >85d	12
	Dataset_4_AGCAGCCTCCACGTTC-1	12 months vaccinated >85d	15
	Dataset_4_AGCATACAGGAGTTGC-1	12 months vaccinated >85d	24
	Dataset_4_AGCATACCAAGTCATC-1	12 months vaccinated >85d	23
	Dataset_4_AGCCTAACACCTGGTG-1	12 months vaccinated >85d	21
	Dataset_4_AGCGGTCGTGAGCGAT-1	6 months	11
	Dataset_4_AGCGGTCGTGCTAGCC-1	6 months	18
	Dataset_4_AGCGTATCAAGAGTCG-1	12 months vaccinated >85d	22
	Dataset_4_AGCGTATGTGTTGGGA-1	6 months	19
	Dataset_4_AGCGTCGAGTGGGCTA-1	12 months vaccinated >85d	14
	Dataset_4_AGCGTCGCAAGTAGTA-1	12 months vaccinated >85d	12
	Dataset_4_AGCGTCGCAGACAAGC-1	12 months vaccinated >85d	16
	Dataset_4_AGCTCCTAGAGTACCG-1	12 months vaccinated >85d	15
	Dataset_4_AGCTCTCAGTCGTTTG-1	6 months	13
	Dataset_4_AGCTCTCGTCGAAAGC-1	12 months vaccinated >85d	12
	Dataset_4_AGCTTGAAGCGTTTAC-1	6 months	9
	Dataset_4_AGCTTGACAAAGTCAA-1	6 months	13
	Dataset_4_AGGCCACCAATCCAAC-1	6 months	10
	Dataset_4_AGGCCACCAGTGACAG-1	6 months	3
	Dataset_4_AGGCCACTCACAAACC-1	12 months vaccinated >85d	13
	Dataset_4_AGGCCACTCGAATCCA-1	6 months	9
	Dataset_4_AGGCCACTCGAATGGG-1	6 months	16
	Dataset_4_AGGCCACTCGGCGCAT-1	12 months vaccinated >85d	22
	Dataset_4_AGGCCACTCTCGCTTG-1	12 months vaccinated >85d	22
	Dataset_4_AGGCCGTCAGCTCCGA-1	6 months	14
	Dataset_4_AGGCCGTTCTCTGTCG-1	6 months	14
	Dataset_4_AGGGAGTAGAGTACAT-1	12 months vaccinated >85d	11
	Dataset_4_AGGGAGTAGTAGGCCA-1	6 months	5
	Dataset_4_AGGGAGTCAGCCACCA-1	6 months	19
	Dataset_4_AGGGATGAGCTGATAA-1	6 months	11
	Dataset_4_AGGGATGAGGGTGTTG-1	12 months vaccinated >85d	22
	Dataset_4_AGGGATGCACAGATTC-1	12 months vaccinated >85d	5
	Dataset_4_AGGGATGCAGGATCGA-1	12 months vaccinated >85d	15
	Dataset_4_AGGGTGAAGACTCGGA-1	12 months vaccinated >85d	16
	Dataset_4_AGGGTGACACGTGAGA-1	6 months	8
	Dataset_4_AGGGTGATCAGCACAT-1	6 months	12
	Dataset_4_AGGGTGATCCTCAACC-1	12 months vaccinated >85d	22
	Dataset_4_AGGTCATCAGGGTACA-1	6 months	0
	Dataset_4_AGGTCATTCGATCCCT-1	12 months vaccinated >85d	1
	Dataset_4_AGGTCCGAGCATCATC-1	12 months vaccinated >85d	7
	Dataset_4_AGGTCCGAGGACAGAA-1	6 months	0
	Dataset_4_AGGTCCGTCTAAGCCA-1	6 months	10
	Dataset_4_AGTAGTCAGCTTTGGT-1	6 months	65
	Dataset_4_AGTAGTCCACCTGGTG-1	6 months	16
	Dataset_4_AGTAGTCCAGGTCGTC-1	12 months vaccinated >85d	17
	Dataset_4_AGTAGTCCATAGTAAG-1	12 months vaccinated >85d	13
	Dataset_4_AGTAGTCGTAGCTAAA-1	6 months	18
	Dataset_4_AGTAGTCTCAAACCAC-1	6 months	19
	Dataset_4_AGTCTTTAGCCAGTTT-1	12 months vaccinated >85d	10
	Dataset_4_AGTCTTTAGGAGTCTG-1	12 months vaccinated >85d	25
	Dataset_4_AGTCTTTGTGATGTGG-1	12 months vaccinated >85d	15
	Dataset_4_AGTCTTTTCCGTCAAA-1	12 months vaccinated >85d	7
	Dataset_4_AGTGAGGCACAGACTT-1	12 months vaccinated >85d	13
	Dataset_4_AGTGAGGCAGTCAGAG-1	6 months	17
	Dataset_4_AGTGAGGGTATAGTAG-1	12 months vaccinated >85d	0
	Dataset_4_AGTGAGGGTGGTACAG-1	6 months	0
	Dataset_4_AGTGGGAAGACCGGAT-1	6 months	10
	Dataset_4_AGTGGGAAGTACGTTC-1	12 months vaccinated >85d	13
	Dataset_4_AGTGGGACACATGTGT-1	12 months vaccinated >85d	27
	Dataset_4_AGTGGGAGTACACCGC-1	12 months vaccinated >85d	22
	Dataset_4_AGTGGGATCAGTTTGG-1	6 months	10
	Dataset_4_AGTGGGATCTCCCTGA-1	6 months	15
	Dataset_4_AGTGTCAAGACGCTTT-1	12 months vaccinated >85d	26
	Dataset_4_AGTGTCACATGCAATC-1	12 months vaccinated >85d	15
	Dataset_4_AGTGTCATCGCGTAGC-1	12 months vaccinated >85d	8
	Dataset_4_AGTTGGTAGGGATCTG-1	6 months	14
	Dataset_4_AGTTGGTGTGGTCCGT-1	12 months vaccinated >85d	11
	Dataset_4_AGTTGGTGTTTAGCTG-1	12 months vaccinated >85d	11
	Dataset_4_ATAACGCAGCTACCTA-1	6 months	16
	Dataset_4_ATAACGCCACCCTATC-1	12 months vaccinated >85d	6
	Dataset_4_ATAACGCGTAGATTAG-1	6 months	19
	Dataset_4_ATAACGCTCCTATTCA-1	6 months	15
	Dataset_4_ATAAGAGCACCATCCT-1	6 months	13
	Dataset_4_ATAAGAGCATCACAAC-1	12 months vaccinated >85d	18
	Dataset_4_ATAAGAGTCTTATCTG-1	12 months vaccinated >85d	12
	Dataset_4_ATAGACCAGAATGTTG-1	6 months	0
	Dataset_4_ATAGACCAGCAGCCTC-1	6 months	15
	Dataset_4_ATAGACCCAGACAAAT-1	12 months vaccinated >85d	12
	Dataset_4_ATAGACCTCCGAATGT-1	12 months vaccinated >85d	29
	Dataset_4_ATAGACCTCGTCACGG-1	12 months vaccinated >85d	6
	Dataset_4_ATCACGAAGGATGCGT-1	6 months	18
	Dataset_4_ATCACGAAGGGAACGG-1	12 months vaccinated >85d	26
	Dataset_4_ATCACGAAGTCCATAC-1	12 months vaccinated >85d	15
	Dataset_4_ATCACGAGTGTTAAGA-1	12 months vaccinated >85d	19
	Dataset_4_ATCACGAGTTAAGTAG-1	12 months vaccinated >85d	5
	Dataset_4_ATCACGATCAAGGCTT-1	6 months	33
	Dataset_4_ATCACGATCCCATTAT-1	12 months vaccinated >85d	11
	Dataset_4_ATCATCTAGAGACGAA-1	12 months vaccinated >85d	18
	Dataset_4_ATCATCTCAGCCAGAA-1	12 months vaccinated >85d	20
	Dataset_4_ATCATCTCAGGCAGTA-1	12 months vaccinated >85d	15
	Dataset_4_ATCATCTGTCGCATCG-1	12 months vaccinated >85d	8
	Dataset_4_ATCATCTGTGTTCGAT-1	6 months	9
	Dataset_4_ATCATCTTCCCACTTG-1	6 months	10
	Dataset_4_ATCATGGAGACTAGAT-1	6 months	0
	Dataset_4_ATCATGGAGGCTATCT-1	12 months vaccinated >85d	8
	Dataset_4_ATCATGGCAGGATCGA-1	12 months vaccinated >85d	17
	Dataset_4_ATCATGGCATGCGCAC-1	12 months vaccinated >85d	19
	Dataset_4_ATCATGGGTATCGCAT-1	6 months	0
	Dataset_4_ATCATGGGTCATTAGC-1	12 months vaccinated >85d	9
	Dataset_4_ATCATGGGTCTGGTCG-1	12 months vaccinated >85d	13
	Dataset_4_ATCATGGTCCAGTATG-1	6 months	12
	Dataset_4_ATCCACCAGGCAATTA-1	12 months vaccinated >85d	19
	Dataset_4_ATCCGAAAGCGTTTAC-1	12 months vaccinated >85d	17
	Dataset_4_ATCCGAAGTTGAACTC-1	6 months	19
	Dataset_4_ATCCGAATCCCTCAGT-1	6 months	14
	Dataset_4_ATCGAGTAGATGTGTA-1	6 months	18
	Dataset_4_ATCTACTAGCTAGGCA-1	6 months	18
	Dataset_4_ATCTACTTCAGTCAGT-1	6 months	21
	Dataset_4_ATCTGCCAGACGCAAC-1	12 months vaccinated >85d	14
	Dataset_4_ATCTGCCGTTGAGTTC-1	6 months	35
	Dataset_4_ATCTGCCTCAACGCTA-1	6 months	0
	Dataset_4_ATCTGCCTCTCGCATC-1	12 months vaccinated >85d	16
	Dataset_4_ATGAGGGAGAGTGACC-1	6 months	35
	Dataset_4_ATGAGGGGTGCAACTT-1	6 months	4
	Dataset_4_ATGAGGGGTTTAGCTG-1	12 months vaccinated >85d	8
	Dataset_4_ATGAGGGTCCGAACGC-1	12 months vaccinated >85d	20
	Dataset_4_ATGAGGGTCCTCAACC-1	12 months vaccinated >85d	22
	Dataset_4_ATGAGGGTCTGCAGTA-1	6 months	8
	Dataset_4_ATGCGATCAGTCCTTC-1	6 months	11
	Dataset_4_ATGCGATGTACAGACG-1	12 months vaccinated >85d	22
	Dataset_4_ATGGGAGCAGTTCATG-1	12 months vaccinated >85d	15
	Dataset_4_ATGGGAGGTATAATGG-1	12 months vaccinated >85d	7
	Dataset_4_ATGTGTGAGGTGTGGT-1	12 months vaccinated >85d	15
	Dataset_4_ATGTGTGAGTGAACGC-1	6 months	8
	Dataset_4_ATGTGTGAGTGTTTGC-1	12 months vaccinated >85d	10
	Dataset_4_ATGTGTGGTGCGCTTG-1	12 months vaccinated >85d	23
	Dataset_4_ATTACTCTCCACGTTC-1	6 months	13
	Dataset_4_ATTATCCGTGTGACGA-1	6 months	4
	Dataset_4_ATTATCCTCGCCAAAT-1	6 months	18
	Dataset_4_ATTCTACCAGATTGCT-1	12 months vaccinated >85d	22
	Dataset_4_ATTCTACGTGCACGAA-1	6 months	18
	Dataset_4_ATTCTACTCGGATGGA-1	12 months vaccinated >85d	13
	Dataset_4_ATTGGACCACGACGAA-1	12 months vaccinated >85d	13
	Dataset_4_ATTGGACGTTCAGCGC-1	6 months	11
	Dataset_4_ATTGGACTCCCATTAT-1	12 months vaccinated >85d	16
	Dataset_4_ATTGGTGGTAGCGTGA-1	12 months vaccinated >85d	10
	Dataset_4_ATTGGTGTCAAAGTAG-1	6 months	23
	Dataset_4_ATTTCTGAGCTGCCCA-1	12 months vaccinated >85d	8
	Dataset_4_CAACCAAAGCGTAGTG-1	12 months vaccinated >85d	19
	Dataset_4_CAACCAAGTCGCATAT-1	12 months vaccinated >85d	12
	Dataset_4_CAACCAATCTGTTTGT-1	12 months vaccinated >85d	10
	Dataset_4_CAACCTCCATGTTCCC-1	12 months vaccinated >85d	16
	Dataset_4_CAACCTCGTGAACCTT-1	6 months	20
	Dataset_4_CAACTAGAGAGTACCG-1	12 months vaccinated >85d	10
	Dataset_4_CAACTAGGTTCACGGC-1	6 months	17
	Dataset_4_CAACTAGGTTCGGCAC-1	12 months vaccinated >85d	24
	Dataset_4_CAACTAGTCATCACCC-1	12 months vaccinated >85d	18
	Dataset_4_CAACTAGTCGTTTGCC-1	12 months vaccinated >85d	4
	Dataset_4_CAAGATCAGATGGCGT-1	6 months	53
	Dataset_4_CAAGATCGTCCATGAT-1	6 months	23
	Dataset_4_CAAGGCCAGCGAGAAA-1	12 months vaccinated >85d	12
	Dataset_4_CAAGGCCCAATGTAAG-1	6 months	34
	Dataset_4_CAAGGCCTCTTTAGGG-1	6 months	52
	Dataset_4_CAAGTTGCATCTCGCT-1	12 months vaccinated >85d	10
	Dataset_4_CAAGTTGGTCTTCAAG-1	6 months	28
	Dataset_4_CAAGTTGTCCCAAGAT-1	6 months	6
	Dataset_4_CAAGTTGTCGGTTAAC-1	12 months vaccinated >85d	30
	Dataset_4_CACAAACCATAACCTG-1	6 months	17
	Dataset_4_CACAAACGTGTCAATC-1	6 months	0
	Dataset_4_CACACAAAGAGTGACC-1	12 months vaccinated >85d	15
	Dataset_4_CACACCTCACCGATAT-1	12 months vaccinated >85d	12
	Dataset_4_CACACCTGTCAGAGGT-1	6 months	13
	Dataset_4_CACACCTGTTCCACGG-1	6 months	28
	Dataset_4_CACACTCAGACAGAGA-1	6 months	6
	Dataset_4_CACACTCAGAGTGACC-1	12 months vaccinated >85d	21
	Dataset_4_CACACTCCAAAGCAAT-1	6 months	0
	Dataset_4_CACACTCGTAAAGTCA-1	12 months vaccinated >85d	10
	Dataset_4_CACACTCTCGAGAACG-1	12 months vaccinated >85d	20
	Dataset_4_CACAGGCAGCTGTCTA-1	12 months vaccinated >85d	22
	Dataset_4_CACAGGCAGGCCCGTT-1	12 months vaccinated >85d	2
	Dataset_4_CACAGGCAGTAGCCGA-1	12 months vaccinated >85d	13
	Dataset_4_CACAGGCCAAACCTAC-1	12 months vaccinated >85d	30
	Dataset_4_CACAGGCTCACGACTA-1	6 months	26
	Dataset_4_CACAGTAGTCTTCTCG-1	12 months vaccinated >85d	16
	Dataset_4_CACATAGCATTACGAC-1	6 months	27
	Dataset_4_CACATAGGTCAACTGT-1	6 months	6
	Dataset_4_CACATAGTCGGATGTT-1	12 months vaccinated >85d	5
	Dataset_4_CACATAGTCTCCAACC-1	12 months vaccinated >85d	15
	Dataset_4_CACATTTTCGCCAAAT-1	6 months	14
	Dataset_4_CACCACTGTCAATACC-1	12 months vaccinated >85d	14
	Dataset_4_CACCAGGAGTGAACAT-1	6 months	50
	Dataset_4_CACCAGGTCAAAGACA-1	12 months vaccinated >85d	14
	Dataset_4_CACCTTGAGGTGGGTT-1	12 months vaccinated >85d	4
	Dataset_4_CACCTTGAGTAGGCCA-1	6 months	17
	Dataset_4_CACCTTGAGTCGTTTG-1	12 months vaccinated >85d	16
	Dataset_4_CACCTTGGTTGGACCC-1	12 months vaccinated >85d	19
	Dataset_4_CACCTTGTCCCAAGAT-1	6 months	30
	Dataset_4_CACTCCAAGACATAAC-1	12 months vaccinated >85d	7
	Dataset_4_CACTCCAAGAGTACCG-1	6 months	8
	Dataset_4_CACTCCAAGATATACG-1	6 months	19
	Dataset_4_CACTCCAGTACATCCA-1	6 months	0
	Dataset_4_CAGATCAAGTCGTACT-1	6 months	5
	Dataset_4_CAGATCACACATCCGG-1	6 months	14
	Dataset_4_CAGCAGCAGGAATCGC-1	6 months	11
	Dataset_4_CAGCAGCAGTACATGA-1	6 months	20
	Dataset_4_CAGCAGCCATCACCCT-1	12 months vaccinated >85d	13
	Dataset_4_CAGCAGCTCACTGGGC-1	12 months vaccinated >85d	8
	Dataset_4_CAGCATAAGTTGCAGG-1	12 months vaccinated >85d	15
	Dataset_4_CAGCATACATACAGCT-1	6 months	0
	Dataset_4_CAGCATATCACGACTA-1	12 months vaccinated >85d	14
	Dataset_4_CAGCCGATCAACACTG-1	6 months	14
	Dataset_4_CAGCGACAGTCGCCGT-1	12 months vaccinated >85d	22
	Dataset_4_CAGCGACCAGTCAGAG-1	12 months vaccinated >85d	13
	Dataset_4_CAGCTAACACGGCTAC-1	6 months	13
	Dataset_4_CAGCTAAGTGACTACT-1	12 months vaccinated >85d	26
	Dataset_4_CAGCTAATCGGTTAAC-1	6 months	16
	Dataset_4_CAGCTGGAGGCCCTCA-1	6 months	15
	Dataset_4_CAGCTGGGTTAAGATG-1	6 months	27
	Dataset_4_CAGCTGGTCGTGGGAA-1	12 months vaccinated >85d	16
	Dataset_4_CAGGTGCCAGATGAGC-1	6 months	25
	Dataset_4_CAGGTGCGTATAGGGC-1	12 months vaccinated >85d	7
	Dataset_4_CAGGTGCTCATGGTCA-1	6 months	0
	Dataset_4_CAGGTGCTCGACCAGC-1	12 months vaccinated >85d	14
	Dataset_4_CAGTAACAGATCCCGC-1	12 months vaccinated >85d	11
	Dataset_4_CAGTAACAGCGTGTCC-1	6 months	23
	Dataset_4_CAGTAACAGGTGCTAG-1	12 months vaccinated >85d	19
	Dataset_4_CAGTAACAGTCATCCA-1	12 months vaccinated >85d	21
	Dataset_4_CAGTAACTCACCTTAT-1	6 months	11
	Dataset_4_CAGTAACTCCCAGGTG-1	6 months	13
	Dataset_4_CAGTCCTCAAGCCTAT-1	6 months	50
	Dataset_4_CAGTCCTTCACCTCGT-1	6 months	0
	Dataset_4_CAGTCCTTCGGTTCGG-1	6 months	27
	Dataset_4_CATATGGCACGAAAGC-1	12 months vaccinated >85d	33
	Dataset_4_CATATGGTCACGATGT-1	6 months	16
	Dataset_4_CATATTCAGGTAGCCA-1	12 months vaccinated >85d	24
	Dataset_4_CATATTCCACACCGCA-1	12 months vaccinated >85d	13
	Dataset_4_CATATTCTCCGCATAA-1	6 months	16
	Dataset_4_CATCAAGAGGCGTACA-1	12 months vaccinated >85d	23
	Dataset_4_CATCAAGAGTACGTTC-1	6 months	36
	Dataset_4_CATCAAGAGTGTTTGC-1	6 months	10
	Dataset_4_CATCAAGGTAGTACCT-1	12 months vaccinated >85d	12
	Dataset_4_CATCAAGTCCAAGTAC-1	6 months	0
	Dataset_4_CATCAGACAGTCAGCC-1	6 months	0
	Dataset_4_CATCAGACATGGATGG-1	12 months vaccinated >85d	19
	Dataset_4_CATCAGAGTGATGATA-1	6 months	18
	Dataset_4_CATCAGATCAGAGCTT-1	12 months vaccinated >85d	19
	Dataset_4_CATCCACGTAGGCATG-1	12 months vaccinated >85d	16
	Dataset_4_CATCGAAAGAGGTTAT-1	6 months	0
	Dataset_4_CATCGAACATTCGACA-1	12 months vaccinated >85d	18
	Dataset_4_CATCGGGTCGATAGAA-1	6 months	23
	Dataset_4_CATGACAAGACAGGCT-1	12 months vaccinated >85d	8
	Dataset_4_CATGACAGTGGTGTAG-1	12 months vaccinated >85d	18
	Dataset_4_CATGCCTTCCTCAATT-1	6 months	0
	Dataset_4_CATGGCGAGCTAGGCA-1	6 months	24
	Dataset_4_CATGGCGCAGGTGGAT-1	6 months	19
	Dataset_4_CATTATCAGGAGTAGA-1	12 months vaccinated >85d	16
	Dataset_4_CATTATCCATTCACTT-1	6 months	23
	Dataset_4_CCAATCCAGTGTTAGA-1	6 months	0
	Dataset_4_CCAATCCCACAGTCGC-1	6 months	28
	Dataset_4_CCAATCCGTTGTTTGG-1	12 months vaccinated >85d	16
	Dataset_4_CCAATCCTCTCAACTT-1	12 months vaccinated >85d	8
	Dataset_4_CCACCTAGTTCAACCA-1	6 months	23
	Dataset_4_CCACCTATCGTATCAG-1	12 months vaccinated >85d	26
	Dataset_4_CCACGGACACTTAACG-1	6 months	7
	Dataset_4_CCACGGACATCTATGG-1	12 months vaccinated >85d	9
	Dataset_4_CCACGGACATTCCTCG-1	12 months vaccinated >85d	7
	Dataset_4_CCACGGATCTGCTGCT-1	12 months vaccinated >85d	25
	Dataset_4_CCACGGATCTGTACGA-1	12 months vaccinated >85d	20
	Dataset_4_CCACTACAGAGAGCTC-1	6 months	16
	Dataset_4_CCACTACAGTGTTAGA-1	12 months vaccinated >85d	11
	Dataset_4_CCACTACCACACATGT-1	12 months vaccinated >85d	19
	Dataset_4_CCACTACTCACCACCT-1	6 months	7
	Dataset_4_CCACTACTCATGCTCC-1	6 months	4
	Dataset_4_CCACTACTCTGCTTGC-1	12 months vaccinated >85d	17
	Dataset_4_CCAGCGACAGCGTTCG-1	12 months vaccinated >85d	20
	Dataset_4_CCATGTCCAAGGACTG-1	6 months	50
	Dataset_4_CCATGTCGTCTTGATG-1	6 months	5
	Dataset_4_CCATTCGCATACGCCG-1	12 months vaccinated >85d	4
	Dataset_4_CCATTCGGTATAGGGC-1	12 months vaccinated >85d	14
	Dataset_4_CCATTCGGTTAGTGGG-1	6 months	8
	Dataset_4_CCCAATCAGCCAGTTT-1	12 months vaccinated >85d	7
	Dataset_4_CCCAATCAGCGCTTAT-1	12 months vaccinated >85d	6
	Dataset_4_CCCAATCGTACATGTC-1	12 months vaccinated >85d	13
	Dataset_4_CCCAGTTAGGACGAAA-1	12 months vaccinated >85d	11
	Dataset_4_CCCAGTTCACCAGTTA-1	12 months vaccinated >85d	17
	Dataset_4_CCCATACGTCATCCCT-1	12 months vaccinated >85d	7
	Dataset_4_CCCATACGTTGGTTTG-1	12 months vaccinated >85d	12
	Dataset_4_CCCATACTCGGATGGA-1	12 months vaccinated >85d	12
	Dataset_4_CCCTCCTGTCGAGTTT-1	6 months	24
	Dataset_4_CCCTCCTGTGTCAATC-1	6 months	36
	Dataset_4_CCGGGATCAACCGCCA-1	12 months vaccinated >85d	19
	Dataset_4_CCGGGATCATGGGAAC-1	12 months vaccinated >85d	41
	Dataset_4_CCGGGATGTACTCAAC-1	6 months	14
	Dataset_4_CCGGGATTCAACACGT-1	6 months	20
	Dataset_4_CCGTGGAAGCCCAACC-1	6 months	8
	Dataset_4_CCGTGGACAAAGGTGC-1	12 months vaccinated >85d	10
	Dataset_4_CCGTGGACAATAACGA-1	12 months vaccinated >85d	8
	Dataset_4_CCGTGGAGTTCTGGTA-1	12 months vaccinated >85d	16
	Dataset_4_CCGTTCAAGCTAGCCC-1	6 months	25
	Dataset_4_CCGTTCATCGGTGTCG-1	12 months vaccinated >85d	12
	Dataset_4_CCTAAAGCACATTTCT-1	12 months vaccinated >85d	25
	Dataset_4_CCTAAAGGTCTACCTC-1	6 months	22
	Dataset_4_CCTAAAGTCTTTACGT-1	12 months vaccinated >85d	12
	Dataset_4_CCTACCAAGAGTAATC-1	12 months vaccinated >85d	23
	Dataset_4_CCTACCAAGCCACTAT-1	6 months	24
	Dataset_4_CCTACCAAGTCGAGTG-1	6 months	13
	Dataset_4_CCTAGCTCATCCCATC-1	6 months	0
	Dataset_4_CCTATTAAGAGCTGCA-1	6 months	0
	Dataset_4_CCTATTAAGCAGGTCA-1	6 months	21
	Dataset_4_CCTATTAAGCTAAGAT-1	12 months vaccinated >85d	12
	Dataset_4_CCTATTAAGTGGGCTA-1	12 months vaccinated >85d	5
	Dataset_4_CCTCAGTAGGACAGCT-1	12 months vaccinated >85d	20
	Dataset_4_CCTCAGTAGGGAGTAA-1	12 months vaccinated >85d	16
	Dataset_4_CCTCAGTGTAAGAGAG-1	6 months	13
	Dataset_4_CCTCAGTGTACCGCTG-1	6 months	17
	Dataset_4_CCTCAGTTCAAGGTAA-1	6 months	50
	Dataset_4_CCTCAGTTCATGTCTT-1	6 months	6
	Dataset_4_CCTCAGTTCTTGTACT-1	12 months vaccinated >85d	29
	Dataset_4_CCTCTGAAGCACGCCT-1	12 months vaccinated >85d	20
	Dataset_4_CCTCTGAAGTACCGGA-1	12 months vaccinated >85d	13
	Dataset_4_CCTCTGACATCGGTTA-1	6 months	7
	Dataset_4_CCTCTGAGTAGCCTAT-1	12 months vaccinated >85d	12
	Dataset_4_CCTCTGATCTCGCATC-1	12 months vaccinated >85d	15
	Dataset_4_CCTTACGAGCCACGTC-1	12 months vaccinated >85d	18
	Dataset_4_CCTTACGTCACGCATA-1	12 months vaccinated >85d	23
	Dataset_4_CCTTCCCAGGACCACA-1	12 months vaccinated >85d	13
	Dataset_4_CCTTCCCGTGGTACAG-1	12 months vaccinated >85d	32
	Dataset_4_CCTTCCCTCCTCAATT-1	12 months vaccinated >85d	14
	Dataset_4_CCTTCGAAGAACAATC-1	12 months vaccinated >85d	20
	Dataset_4_CCTTCGAAGTTCGCAT-1	12 months vaccinated >85d	28
	Dataset_4_CCTTCGAGTACTTGAC-1	6 months	10
	Dataset_4_CCTTCGAGTCCAGTGC-1	6 months	13
	Dataset_4_CCTTTCTAGAGCAATT-1	12 months vaccinated >85d	30
	Dataset_4_CCTTTCTAGGGCTTCC-1	6 months	10
	Dataset_4_CCTTTCTCACCAGGCT-1	6 months	13
	Dataset_4_CCTTTCTTCATGTCCC-1	12 months vaccinated >85d	30
	Dataset_4_CGAACATAGTTGTAGA-1	12 months vaccinated >85d	20
	Dataset_4_CGAACATTCAAACAAG-1	12 months vaccinated >85d	9
	Dataset_4_CGAATGTGTTAGGGTG-1	12 months vaccinated >85d	2
	Dataset_4_CGACCTTAGTCCTCCT-1	6 months	32
	Dataset_4_CGACCTTTCAACGGCC-1	12 months vaccinated >85d	9
	Dataset_4_CGACCTTTCTATGTGG-1	6 months	11
	Dataset_4_CGACTTCCAATGAATG-1	12 months vaccinated >85d	7
	Dataset_4_CGACTTCCAGACGCCT-1	12 months vaccinated >85d	23
	Dataset_4_CGAGAAGAGTCGCCGT-1	12 months vaccinated >85d	12
	Dataset_4_CGAGAAGCAAACGTGG-1	12 months vaccinated >85d	9
	Dataset_4_CGAGAAGCATTGTGCA-1	12 months vaccinated >85d	17
	Dataset_4_CGAGAAGTCATGCAAC-1	12 months vaccinated >85d	8
	Dataset_4_CGAGAAGTCGACAGCC-1	6 months	19
	Dataset_4_CGAGAAGTCTCGTATT-1	12 months vaccinated >85d	20
	Dataset_4_CGAGCACAGTGGTAGC-1	6 months	24
	Dataset_4_CGAGCACCATCCCATC-1	6 months	32
	Dataset_4_CGAGCACGTCTCCATC-1	12 months vaccinated >85d	5
	Dataset_4_CGAGCACTCTTCGGTC-1	12 months vaccinated >85d	14
	Dataset_4_CGAGCCACATTATCTC-1	6 months	36
	Dataset_4_CGATCGGAGCGGCTTC-1	12 months vaccinated >85d	10
	Dataset_4_CGATCGGTCTACCAGA-1	12 months vaccinated >85d	14
	Dataset_4_CGATGGCCAGATGGGT-1	12 months vaccinated >85d	13
	Dataset_4_CGATGGCGTTGCGCAC-1	12 months vaccinated >85d	6
	Dataset_4_CGATTGAAGCCATCGC-1	12 months vaccinated >85d	0
	Dataset_4_CGATTGAAGCTAGTTC-1	12 months vaccinated >85d	5
	Dataset_4_CGATTGACACCACCAG-1	12 months vaccinated >85d	21
	Dataset_4_CGATTGACATCGGGTC-1	6 months	0
	Dataset_4_CGATTGAGTACCATCA-1	12 months vaccinated >85d	10
	Dataset_4_CGATTGAGTGCACGAA-1	12 months vaccinated >85d	30
	Dataset_4_CGATTGAGTTTGGGCC-1	12 months vaccinated >85d	22
	Dataset_4_CGCCAAGGTAGGCTGA-1	6 months	18
	Dataset_4_CGCCAAGGTCTGCGGT-1	6 months	19
	Dataset_4_CGCCAAGTCCTACAGA-1	6 months	0
	Dataset_4_CGCGGTATCCGCATCT-1	12 months vaccinated >85d	12
	Dataset_4_CGCGGTATCGTATCAG-1	12 months vaccinated >85d	14
	Dataset_4_CGCGGTATCTGTGCAA-1	6 months	10
	Dataset_4_CGCGTTTAGCGTAGTG-1	12 months vaccinated >85d	12
	Dataset_4_CGCGTTTCATGCCCGA-1	12 months vaccinated >85d	15
	Dataset_4_CGCGTTTGTAAGTGTA-1	12 months vaccinated >85d	15
	Dataset_4_CGCGTTTGTGCCTGTG-1	12 months vaccinated >85d	15
	Dataset_4_CGCGTTTTCGCCTGTT-1	12 months vaccinated >85d	9
	Dataset_4_CGCTATCAGGACAGCT-1	6 months	19
	Dataset_4_CGCTGGAAGCAATCTC-1	12 months vaccinated >85d	8
	Dataset_4_CGCTGGACAAACGTGG-1	12 months vaccinated >85d	10
	Dataset_4_CGCTGGACACCGTTGG-1	6 months	6
	Dataset_4_CGCTGGACAGACGCCT-1	6 months	14
	Dataset_4_CGCTGGACAGGAATCG-1	12 months vaccinated >85d	12
	Dataset_4_CGCTGGAGTCCTGCTT-1	6 months	9
	Dataset_4_CGCTGGATCAAGGTAA-1	12 months vaccinated >85d	11
	Dataset_4_CGCTTCACACAGACTT-1	12 months vaccinated >85d	12
	Dataset_4_CGCTTCACAGTGACAG-1	12 months vaccinated >85d	21
	Dataset_4_CGCTTCATCAGCCTAA-1	12 months vaccinated >85d	13
	Dataset_4_CGCTTCATCCTCATTA-1	12 months vaccinated >85d	16
	Dataset_4_CGCTTCATCGGCGCTA-1	12 months vaccinated >85d	26
	Dataset_4_CGGACACAGTACCGGA-1	12 months vaccinated >85d	13
	Dataset_4_CGGACACCATACAGCT-1	6 months	14
	Dataset_4_CGGACACGTATAAACG-1	6 months	14
	Dataset_4_CGGACACGTATCACCA-1	6 months	34
	Dataset_4_CGGACACGTCTAAACC-1	12 months vaccinated >85d	9
	Dataset_4_CGGACGTAGACTGGGT-1	12 months vaccinated >85d	16
	Dataset_4_CGGACGTAGACTTGAA-1	12 months vaccinated >85d	0
	Dataset_4_CGGACGTGTGAGTGAC-1	6 months	6
	Dataset_4_CGGACGTTCCTAGGGC-1	12 months vaccinated >85d	6
	Dataset_4_CGGACTGGTAGATTAG-1	12 months vaccinated >85d	10
	Dataset_4_CGGACTGGTGGTACAG-1	6 months	14
	Dataset_4_CGGAGCTAGGTGCAAC-1	6 months	5
	Dataset_4_CGGAGCTCACCTGGTG-1	6 months	24
	Dataset_4_CGGAGCTCACTGCCAG-1	12 months vaccinated >85d	9
	Dataset_4_CGGAGCTGTGCAGTAG-1	12 months vaccinated >85d	16
	Dataset_4_CGGAGTCAGTTTCCTT-1	12 months vaccinated >85d	10
	Dataset_4_CGGAGTCGTAGGCATG-1	12 months vaccinated >85d	20
	Dataset_4_CGGAGTCGTCCAACTA-1	12 months vaccinated >85d	7
	Dataset_4_CGGAGTCGTCGCGGTT-1	12 months vaccinated >85d	20
	Dataset_4_CGGAGTCTCCAAACAC-1	6 months	10
	Dataset_4_CGGCTAGCACCAGGTC-1	12 months vaccinated >85d	22
	Dataset_4_CGGCTAGCATTGGCGC-1	6 months	36
	Dataset_4_CGGCTAGGTTAAGATG-1	6 months	13
	Dataset_4_CGGCTAGTCCTCAACC-1	12 months vaccinated >85d	14
	Dataset_4_CGGCTAGTCGTAGGTT-1	6 months	23
	Dataset_4_CGGCTAGTCTGTACGA-1	12 months vaccinated >85d	9
	Dataset_4_CGGGTCACAATAAGCA-1	12 months vaccinated >85d	8
	Dataset_4_CGGGTCATCCAAATGC-1	12 months vaccinated >85d	10
	Dataset_4_CGGGTCATCGTTTAGG-1	6 months	13
	Dataset_4_CGGTTAAAGGGTGTGT-1	12 months vaccinated >85d	9
	Dataset_4_CGGTTAAAGTCGTACT-1	6 months	18
	Dataset_4_CGTAGCGGTACTTAGC-1	12 months vaccinated >85d	19
	Dataset_4_CGTAGCGGTCCTGCTT-1	12 months vaccinated >85d	12
	Dataset_4_CGTAGCGTCTTTCCTC-1	6 months	10
	Dataset_4_CGTAGGCCACATTCGA-1	12 months vaccinated >85d	24
	Dataset_4_CGTAGGCTCGATAGAA-1	12 months vaccinated >85d	13
	Dataset_4_CGTAGGCTCGCAGGCT-1	6 months	10
	Dataset_4_CGTAGGCTCTACTTAC-1	12 months vaccinated >85d	8
	Dataset_4_CGTCACTAGCCACTAT-1	12 months vaccinated >85d	16
	Dataset_4_CGTCACTGTCTCCATC-1	6 months	16
	Dataset_4_CGTCACTGTGTTCGAT-1	12 months vaccinated >85d	10
	Dataset_4_CGTCAGGAGTGAACGC-1	12 months vaccinated >85d	8
	Dataset_4_CGTCAGGCACATCCAA-1	12 months vaccinated >85d	12
	Dataset_4_CGTCAGGCAGCGTTCG-1	6 months	13
	Dataset_4_CGTCAGGCATTGAGCT-1	6 months	35
	Dataset_4_CGTCAGGGTTTCGCTC-1	12 months vaccinated >85d	27
	Dataset_4_CGTCAGGTCAAACCGT-1	12 months vaccinated >85d	13
	Dataset_4_CGTCAGGTCAACGAAA-1	12 months vaccinated >85d	2
	Dataset_4_CGTCAGGTCCCTTGTG-1	6 months	21
	Dataset_4_CGTCCATAGGGCACTA-1	6 months	19
	Dataset_4_CGTCCATAGTGTTTGC-1	12 months vaccinated >85d	4
	Dataset_4_CGTCCATCAGACAAAT-1	6 months	18
	Dataset_4_CGTCCATCATGCGCAC-1	12 months vaccinated >85d	20
	Dataset_4_CGTCCATGTCTTGATG-1	12 months vaccinated >85d	18
	Dataset_4_CGTCCATGTGGCAAAC-1	6 months	0
	Dataset_4_CGTCTACAGCTAACTC-1	12 months vaccinated >85d	21
	Dataset_4_CGTCTACCAGGTTTCA-1	12 months vaccinated >85d	0
	Dataset_4_CGTCTACCATTGTGCA-1	12 months vaccinated >85d	19
	Dataset_4_CGTCTACGTCGCGAAA-1	12 months vaccinated >85d	11
	Dataset_4_CGTCTACGTTGGAGGT-1	12 months vaccinated >85d	24
	Dataset_4_CGTGAGCCATGCCCGA-1	6 months	18
	Dataset_4_CGTGAGCTCCAAAGTC-1	12 months vaccinated >85d	19
	Dataset_4_CGTGTAACACCGCTAG-1	6 months	0
	Dataset_4_CGTGTAAGTTCCACAA-1	12 months vaccinated >85d	18
	Dataset_4_CGTGTCTAGTCATCCA-1	12 months vaccinated >85d	11
	Dataset_4_CGTGTCTCATGCAACT-1	6 months	19
	Dataset_4_CGTGTCTGTCTAAACC-1	6 months	0
	Dataset_4_CGTGTCTTCTCGTATT-1	12 months vaccinated >85d	19
	Dataset_4_CGTTAGAAGCGTGAAC-1	12 months vaccinated >85d	24
	Dataset_4_CGTTAGAGTCGGATCC-1	12 months vaccinated >85d	27
	Dataset_4_CGTTAGAGTTGAGTTC-1	12 months vaccinated >85d	7
	Dataset_4_CGTTAGATCTGCTGCT-1	12 months vaccinated >85d	9
	Dataset_4_CGTTAGATCTTATCTG-1	12 months vaccinated >85d	14
	Dataset_4_CGTTAGATCTTCCTTC-1	12 months vaccinated >85d	3
	Dataset_4_CGTTCTGAGATCGATA-1	6 months	9
	Dataset_4_CGTTCTGCAAGGCTCC-1	12 months vaccinated >85d	17
	Dataset_4_CGTTCTGGTGTGGCTC-1	12 months vaccinated >85d	16
	Dataset_4_CGTTGGGAGCGACGTA-1	12 months vaccinated >85d	23
	Dataset_4_CGTTGGGCACCGAATT-1	12 months vaccinated >85d	16
	Dataset_4_CGTTGGGCATTGGTAC-1	12 months vaccinated >85d	12
	Dataset_4_CGTTGGGGTACGACCC-1	6 months	16
	Dataset_4_CGTTGGGTCAAACCGT-1	6 months	20
	Dataset_4_CGTTGGGTCAGCTCGG-1	6 months	35
	Dataset_4_CGTTGGGTCGTACCGG-1	12 months vaccinated >85d	8
	Dataset_4_CTAACTTCAACAACCT-1	12 months vaccinated >85d	11
	Dataset_4_CTAACTTCATGTTGAC-1	12 months vaccinated >85d	27
	Dataset_4_CTAAGACCAGTTCCCT-1	12 months vaccinated >85d	11
	Dataset_4_CTAAGACTCTCGCATC-1	12 months vaccinated >85d	24
	Dataset_4_CTAAGACTCTTGTACT-1	12 months vaccinated >85d	21
	Dataset_4_CTAATGGCACGGACAA-1	12 months vaccinated >85d	15
	Dataset_4_CTAATGGCACGGATAG-1	6 months	16
	Dataset_4_CTAATGGGTCTGCAAT-1	12 months vaccinated >85d	17
[truncated: 2,248 more rows]

## Sheet: Fig4g
		CD21-CD27+ B cells % S+ Bm cells				CD21-CD27- B cells % S+ Bm cells				CD21+CD27+ B cells % S+ Bm cells				CD21+CD27- B cells % S+ Bm cells
	Patient ID	Month 6 (PreVac)	Month 12 (PostVac)		Patient ID	Month 6 (PreVac)	Month 12 (PostVac)		Patient ID	Month 6 (PreVac)	Month 12 (PostVac)		Patient ID	Month 6 (PreVac)	Month 12 (PostVac)
	CoV-P4		64.4		CoV-P4		12.2		CoV-P4		22.7		CoV-P4		0.7
	CoV-P22	7.89	49.3		CoV-P22	5.26	33		CoV-P22	55.3	16.4		CoV-P22	31.6	1.24
	CoV-P26	2.17	13.3		CoV-P26	1.09	21.1		CoV-P26	68.5	47.7		CoV-P26	28.3	18
	CoV-P31	16	81.3		CoV-P31	0	8.11		CoV-P31	72	10.3		CoV-P31	12	0.26
	CoV-P39	0	78.7		CoV-P39	0	2.42		CoV-P39	73.7	18.8		CoV-P39	26.3	0
	CoV-P40	9.09	62.4		CoV-P40	4.55	4.56		CoV-P40	59.1	31.7		CoV-P40	27.3	1.33
	CoV-P44	3.05	63.4		CoV-P44	4.47	22.4		CoV-P44	43.1	11.7		CoV-P44	49.4	2.5
	CoV-P66	4.94	30.1		CoV-P66	1.23	14.3		CoV-P66	76.5	46.4		CoV-P66	17.3	9.18
	CoV-P94	13.2	25.8		CoV-P94	1.75	19.6		CoV-P94	64.9	46.6		CoV-P94	20.2	8.04
	CoV-P112		43.3		CoV-P112		24.2		CoV-P112		30.6		CoV-P112		1.91
	CoV-P117	4.26	16.4		CoV-P117	0.71	7.12		CoV-P117	82.7	69		CoV-P117	12.3	7.47
	CoV-P119	0	15.9		CoV-P119	7.69	22.7		CoV-P119	46.2	59.1		CoV-P119	46.2	2.27
	CoV-P120	0	18.1		CoV-P120	1.12	20.4		CoV-P120	77.5	53.9		CoV-P120	21.3	7.57
	CoV-P125	0	25.4		CoV-P125	0	15.9		CoV-P125	58.6	52.4		CoV-P125	41.4	6.35
	CoV-P127	8.47	20		CoV-P127	8.47	54.7		CoV-P127	49.2	17.9		CoV-P127	33.9	7.37
	CoV-P129	7.14	23.4		CoV-P129	0	11.7		CoV-P129	64.3	48.9		CoV-P129	28.6	16
	CoV-P133	8	24.4		CoV-P133	4	47.1		CoV-P133	60	24.4		CoV-P133	28	4.22
	CoV-P134	6.99	19.6		CoV-P134	5.18	32.9		CoV-P134	56	39.2		CoV-P134	31.9	8.29
	CoV-P135	4.48	42.8		CoV-P135	8.96	25		CoV-P135	62.7	28.4		CoV-P135	23.9	3.87
	CoV-P140	0	12		CoV-P140	4.17	27.7		CoV-P140	37.5	46.5		CoV-P140	58.3	13.8
	CoV-P141	0	5		CoV-P141	5.26	46.2		CoV-P141	76.3	42.5		CoV-P141	18.4	6.25
	CoV-P142	5.26	11.1		CoV-P142	1.75	14.8		CoV-P142	71.9	38.9		CoV-P142	21.1	35.2
	CoV-P146	4.64	5.43		CoV-P146	4.64	12.9		CoV-P146	25.8	56.6		CoV-P146	64.9	25
	CoV-P148	0	14.1		CoV-P148	9.76	22		CoV-P148	46.3	48		CoV-P148	43.9	15.8
	CoV-P149		6.32		CoV-P149		5.79		CoV-P149		44.7		CoV-P149		43.2
	CoV-P151		21.3		CoV-P151		26.2		CoV-P151		37.8		CoV-P151		14.7
	CoV-P154	15.6	33.6		CoV-P154	0	17.2		CoV-P154	46.9	45.3		CoV-P154	37.5	3.91
	CoV-P157	0	21		CoV-P157	4.35	21.6		CoV-P157	43.5	43.3		CoV-P157	52.2	14.1
	CoV-P163		32.3		CoV-P163		42.1		CoV-P163		21		CoV-P163		4.62
	CoV-P165	3.33	6.73		CoV-P165	6.67	43.3		CoV-P165	33.3	40.4		CoV-P165	56.7	9.62
	CoV-P170	6.4	37.5		CoV-P170	11.2	22.8		CoV-P170	40	35.3		CoV-P170	42.4	4.41
	CoV-P175	7.74	5.72		CoV-P175	6.51	12.7		CoV-P175	48	49.5		CoV-P175	37.7	32.1
	CoV-P177	1.82	13.6		CoV-P177	0.61	13.6		CoV-P177	69.1	57.6		CoV-P177	28.5	15.2
	CoV-P3	4.42	16.1		CoV-P3	1.77	26.4		CoV-P3	34.5	45.3		CoV-P3	59.3	12.2

## Sheet: Fig4h
	Patient ID	Timepoint	Days post last vaccination	CD21-CD27+Bcells_%S+Bmcells	CD21+CD27+_Bcells_%S+Bmcells	CD21+CD27-Bcells_%S+Bmcells	CD21-CD27-Bcells_%S+Bmcells
	CoV-P4	TWELVE	13	64.4	22.7	0.7	12.2
	CoV-P22	TWELVE	23	49.3	16.4	1.24	33
	CoV-P26	TWELVE	60	13.3	47.7	18	21.1
	CoV-P31	TWELVE	10	81.3	10.3	0.26	8.11
	CoV-P32	TWELVE	3	3.7	83.3	11.1	1.85
	CoV-P39	TWELVE	9	78.7	18.8	0	2.42
	CoV-P40	TWELVE	11	62.4	31.7	1.33	4.56
	CoV-P44	TWELVE	16	63.4	11.7	2.5	22.4
	CoV-P66	TWELVE	74	30.1	46.4	9.18	14.3
	CoV-P94	TWELVE	45	25.8	46.6	8.04	19.6
	CoV-P112	TWELVE	29	43.3	30.6	1.91	24.2
	CoV-P117	TWELVE	103	16.4	69	7.47	7.12
	CoV-P119	TWELVE	66	15.9	59.1	2.27	22.7
	CoV-P120	TWELVE	47	18.1	53.9	7.57	20.4
	CoV-P121	SIX	18	37.4	13.5	12.3	36.8
	CoV-P121	TWELVE	195	8.63	41.7	23	26.6
	CoV-P125	TWELVE	73	25.4	52.4	6.35	15.9
	CoV-P127	TWELVE	71	20	17.9	7.37	54.7
	CoV-P129	TWELVE	80	23.4	48.9	16	11.7
	CoV-P133	TWELVE	63	24.4	24.4	4.22	47.1
	CoV-P134	TWELVE	71	19.6	39.2	8.29	32.9
	CoV-P135	TWELVE	30	42.8	28.4	3.87	25
	CoV-P140	TWELVE	86	12	46.5	13.8	27.7
	CoV-P141	TWELVE	112	5	42.5	6.25	46.2
	CoV-P142	TWELVE	140	11.1	38.9	35.2	14.8
	CoV-P146	TWELVE	116	5.43	56.6	25	12.9
	CoV-P148	TWELVE	85	14.1	48	15.8	22
	CoV-P149	TWELVE	88	6.32	44.7	43.2	5.79
	CoV-P151	TWELVE	73	21.3	37.8	14.7	26.2
	CoV-P154	TWELVE	37	33.6	45.3	3.91	17.2
	CoV-P156	SIX	21	30.9	6.44	14.2	48.5
	CoV-P156	TWELVE	211	4.76	44.6	28.6	22
	CoV-P157	TWELVE	64	21	43.3	14.1	21.6
	CoV-P163	TWELVE	42	32.3	21	4.62	42.1
	CoV-P165	TWELVE	78	6.73	40.4	9.62	43.3
	CoV-P170	TWELVE	87	37.5	35.3	4.41	22.8
	CoV-P175	TWELVE	134	5.72	49.5	32.1	12.7
	CoV-P177	TWELVE	108	13.6	57.6	15.2	13.6
	CoV-P179	SIX	9	58.8	8.94	2.11	30.2
	CoV-P179	TWELVE	136	13	38.2	18.4	30.4
	CoV-P3	TWELVE	78	16.1	45.3	12.2	26.4
