# Supplementary material for: Human memory B cells show plasticity and adopt multiple fates upon recall response to SARS-CoV-2
Source: Nat Immunol. 2023 Apr 27;24(6):955–65. doi: 10.1038/s41590-023-01497-y (PMC10232369; doi:10.1038/s41590-023-01497-y)
Supplement: Source Data Fig. 5 — Statistical source data. [file 41590_2023_1497_MOESM8_ESM.xlsx]

## Sheet: Fig5d
			FcRL5+ % S+ Bm cell subsets								MFI Tbet in S+ Bm cell subsets								MFI CXCR5 in S+ Bm cell subsets								MFI CD11c in S+ Bm cell subsets
	Patient ID	Timepoint	CD21-CD27+	CD21+CD27+	CD21+CD27-	CD21-CD27-			Patient ID	Timepoint	CD21-CD27+	CD21+CD27+	CD21+CD27-	CD21-CD27-			Patient ID	Timepoint	CD21-CD27+	CD21+CD27+	CD21+CD27-	CD21-CD27-			Patient ID	Timepoint	CD21-CD27+	CD21+CD27+	CD21+CD27-	CD21-CD27-
	CoV-P22	TWELVE	36.2	10.4	12.5	45.1			CoV-P112	TWELVE	5099	2452	3012	7568			CoV-P112	TWELVE	3899	11087	14357	1892			CoV-P112	TWELVE	10009	2940	3135	17621
	CoV-P26	TWELVE	52.9	6.56	4.35	51.9			CoV-P66	TWELVE	2931	2864	2624	5194			CoV-P66	TWELVE	4217	8514	7726	3124			CoV-P66	TWELVE	2187	1211	1545	4914
	CoV-P31	TWELVE	38	25.6	12.5	37			CoV-P40	TWELVE	5722	3869	2166	8111			CoV-P40	TWELVE	3208	6460	9286	1839			CoV-P40	TWELVE	8655	6429	4510	10524
	CoV-P40	TWELVE	68.3	56.9	42.9	62.5			CoV-P26	TWELVE	3554	1666	1448	5521			CoV-P26	TWELVE	4197	9483	9790	2981			CoV-P26	TWELVE	5574	1173	1706	8427
	CoV-P44	TWELVE	29.4	12.8	2.87	33			CoV-P117	TWELVE	2014	1509	1045	3913			CoV-P117	TWELVE	6364	12436	11243	2572			CoV-P117	TWELVE	2355	1072	1232	10662
	CoV-P66	TWELVE	8.47	5.49	11.1	32.1			CoV-P31	TWELVE	4909	2622	1974	7275			CoV-P31	TWELVE	3644	7197	6293	2246			CoV-P31	TWELVE	5480	3194	3260	8601
	CoV-P94	TWELVE	27.5	3.05	0	71.1			CoV-P94	TWELVE	2038	1532	1586	4754			CoV-P94	TWELVE	4823	10525	10626	2107			CoV-P94	TWELVE	2994	1045	1301	11456
	CoV-P112	TWELVE	48.5	14.6	0	78.9			CoV-P120	TWELVE	3101	2125	1579	4780			CoV-P120	TWELVE	5827	15455	14939	2583			CoV-P120	TWELVE	3319	587	982	8758
	CoV-P117	TWELVE	10.2	0.89	0	50.6			CoV-P44	TWELVE	3603	1691	1215	5050			CoV-P44	TWELVE	3286	6865	6060	2451			CoV-P44	TWELVE	7308	3755	3081	9612
	CoV-P120	TWELVE	31.6	4.68	0	68.5			CoV-P121	SIX	3045	1648	1285	4090			CoV-P121	SIX	3173	6356	7768	2537			CoV-P121	SIX	5064	2581	1929	5919
	CoV-P121	SIX	23	4.55	0	20			CoV-P121	TWELVE	2143	1339	990	3897			CoV-P121	TWELVE	3510	9417	9085	1615			CoV-P121	TWELVE	1764	1305	1412	9876
	CoV-P121	TWELVE	25	3.45	0	67.6			CoV-P134	TWELVE	2508	1053	752	4606			CoV-P134	TWELVE	4774	12779	11849	2019			CoV-P134	TWELVE	4551	1693	2049	11828
	CoV-P125	TWELVE	12.5	3.03	0	40			CoV-P125	TWELVE	1796	1255	951	3138			CoV-P125	TWELVE	8854	10783	10974	3401			CoV-P125	TWELVE	2269	1840	3268	5111
	CoV-P127	TWELVE	26.3	11.8	14.3	73.1			CoV-P135	TWELVE	2926	1301	1331	4366			CoV-P135	TWELVE	4118	8207	7958	2408			CoV-P135	TWELVE	7358	2890	3156	12122
	CoV-P129	TWELVE	0	2.17	0	45.5			CoV-P127	TWELVE	1333	975	971	4612			CoV-P127	TWELVE	5141	12996	13202	1291			CoV-P127	TWELVE	4295	2067	2162	22338
	CoV-P133	TWELVE	36	6.67	15.4	73.1			CoV-P133	TWELVE	2172	1178	792	4284			CoV-P133	TWELVE	4577	11923	10506	1957			CoV-P133	TWELVE	4069	1990	2844	13323
	CoV-P134	TWELVE	32.7	2.2	0.94	79.3			CoV-P129	TWELVE	1320	950	83.9	2565			CoV-P129	TWELVE	5239	12153	14079	3559			CoV-P129	TWELVE	1718	1619	2258	4487
	CoV-P135	TWELVE	56.2	17.2	21.6	79.7			CoV-P140	TWELVE	3313	2212	1913	6138			CoV-P140	TWELVE	5070	12735	13262	1922			CoV-P140	TWELVE	3016	1840	1761	10638
	CoV-P140	TWELVE	31.7	3.45	2.9	68.8			CoV-P149	TWELVE	1875	1466	1638	2133			CoV-P149	TWELVE	5473	9997	9707	4954			CoV-P149	TWELVE	3366	2244	1722	2241
	CoV-P141	TWELVE	25	8.82	0	86.5			CoV-P141	TWELVE	3778	1801	316	5576			CoV-P141	TWELVE	4032	16336	17781	998			CoV-P141	TWELVE	5867	1739	1263	15102
	CoV-P142	TWELVE	0	9.52	0	37.5			CoV-P142	TWELVE	2229	1900	1518	4238			CoV-P142	TWELVE	5806	17054	10507	2802			CoV-P142	TWELVE	2757	1427	1715	7123
	CoV-P146	TWELVE	18.2	0.87	0.99	70.5			CoV-P151	TWELVE	2245	1798	1244	3481			CoV-P151	TWELVE	5511	8459	6891	1814			CoV-P151	TWELVE	2998	1867	1499	7738
	CoV-P148	TWELVE	32	3.53	7.14	76.9			CoV-P146	TWELVE	2398	1873	1556	3787			CoV-P146	TWELVE	7241	13965	13280	2094			CoV-P146	TWELVE	3393	1301	1372	11487
	CoV-P149	TWELVE	16.7	21.2	4.88	0			CoV-P154	TWELVE	2475	1946	1700	3867			CoV-P154	TWELVE	3755	8931	7111	1988			CoV-P154	TWELVE	3796	2072	1955	8394
	CoV-P151	TWELVE	10.4	2.35	3.03	42.4			CoV-P148	TWELVE	2095	1791	1698	3987			CoV-P148	TWELVE	5365	12855	11357	1596			CoV-P148	TWELVE	3589	1378	1359	12039
	CoV-P154	TWELVE	30.2	7.47	6.67	72.7			CoV-P179	TWELVE	1513	1153	945	2618			CoV-P179	TWELVE	7389	12705	10989	2921			CoV-P179	TWELVE	1448	1022	1332	4586
	CoV-P156	SIX	1.39	0	0	1.77			CoV-P22	TWELVE	4315	1906	3442	6006			CoV-P22	TWELVE	3865	8940	6215	2123			CoV-P22	TWELVE	9873	3755	4903	15316
	CoV-P156	TWELVE	37.5	2.67	2.08	64.9			CoV-P3	TWELVE	1825	1463	1043	3884			CoV-P3	TWELVE	5918	11116	9653	2536			CoV-P3	TWELVE	2609	1517	1563	8375
	CoV-P157	TWELVE	17.9	2.17	0	55.1			CoV-P156	SIX	1906	1533	997	3499			CoV-P156	SIX	4235	6854	6946	2135			CoV-P156	SIX	3861	1452	1350	5317
	CoV-P163	TWELVE	39.7	14.6	11.1	65.9			CoV-P156	TWELVE	1958	1105	987	3412			CoV-P156	TWELVE	3287	13497	10619	2143			CoV-P156	TWELVE	4248	1183	1516	10232
	CoV-P165	TWELVE	28.6	4.76	0	60			CoV-P170	TWELVE	1546	1374	2296	4078			CoV-P170	TWELVE	7687	11617	7760	1977			CoV-P170	TWELVE	1388	1154	2573	8214
	CoV-P170	TWELVE	1.96	2.08	16.7	71			CoV-P157	TWELVE	1262	882	673	2860			CoV-P157	TWELVE	7936	16677	13764	3531			CoV-P157	TWELVE	2818	1435	1806	8126
	CoV-P175	TWELVE	6.35	2.02	0	64.3			CoV-P175	TWELVE	1000	875	790	2924			CoV-P175	TWELVE	6132	11879	10951	2544			CoV-P175	TWELVE	986	927	1129	6404
	CoV-P177	TWELVE	23.5	1.39	0	52.9			CoV-P163	TWELVE	2460	835	1542	3829			CoV-P163	TWELVE	4789	11271	7140	2006			CoV-P163	TWELVE	6647	2537	2806	14204
	CoV-P179	SIX	22.9	35.7	8.77	18.5			CoV-P177	TWELVE	1492	812	535	3043			CoV-P177	TWELVE	4615	11792	12688	3085			CoV-P177	TWELVE	3313	1432	1819	4804
	CoV-P179	TWELVE	6.2	2.11	0	44.2			CoV-P165	TWELVE	2406	1183	1280	3524			CoV-P165	TWELVE	3855	10826	10495	1897			CoV-P165	TWELVE	3380	1295	1157	6291
	CoV-P3	TWELVE	9.68	0.57	0	55.9			CoV-P179	SIX	2499	1504	1127	3477			CoV-P179	SIX	3051	4877	4942	2081			CoV-P179	SIX	3855	2531	2036	4495
