# Supplementary material for: Human memory B cells show plasticity and adopt multiple fates upon recall response to SARS-CoV-2
Source: Nat Immunol. 2023 Apr 27;24(6):955–65. doi: 10.1038/s41590-023-01497-y (PMC10232369; doi:10.1038/s41590-023-01497-y)
Supplement: Source Data Fig. 6 — Statistical source data. [file 41590_2023_1497_MOESM9_ESM.xlsx]

## Sheet: Fig. 6c
		FCRL5 Average Expression					TBX21 Average Expression					ITGAX Average Expression
	Clone ID	Month 6 (PreVac)	Month 12 (PostVac)			Clone ID	Month 6 (PreVac)	Month 12 (PostVac)			Clone ID	Month 6 (PreVac)	Month 12 (PostVac)
	117_16	0	2.08249			117_16	0	0.877504			117_16	0	0.877504
	143_294	0	2.86998			143_294	0	0			143_294	0	0
	149_10	0	1.3231			149_10	0	1.65027			149_10	0	1.3526
	159_414	1.98913	0.963526			159_414	0	0.889707			159_414	0	0.604136
	233_4	0	0			233_4	0	0			233_4	0	0
	285_88	0	3.21123			285_88	0	0			285_88	0	0
	314_256	0	1.39532			314_256	0	0.923521			314_256	0	1.71459
	322_198	0	0			322_198	0	0			322_198	0	0.923613
	357_26	0.7174	0.985436			357_26	0	0.985436			357_26	0	0.985436
	368_22	0	0.84722			368_22	0	0.1478			368_22	0	0
	402_82	0	1.6018			402_82	0	0.453391			402_82	0	0.936987
	41_363	0	1.486			41_363	0	0			41_363	0	0.996836
	48_229	0.507197	2.77147			48_229	0	0			48_229	0	0
	53_63	0	0			53_63	0	0			53_63	0	0

## Sheet: Fig. 6f
	Cell ID	Bm cell subset	SHM count
	Dataset_1_AAACCTGAGGCTATCT-1	CD27low RM	6
	Dataset_1_AAACCTGAGTGCGTGA-1	CD27high RM	21
	Dataset_1_AAACCTGCATACTACG-1	Activated	10
	Dataset_1_AAACCTGCATTATCTC-1	Activated	16
	Dataset_1_AAAGCAATCCTGCTTG-1	Atypical	22
	Dataset_1_AAATGCCCATCTATGG-1	Activated	12
	Dataset_1_AAATGCCTCACGCATA-1	Activated	18
	Dataset_1_AACACGTCAGGTTTCA-1	Atypical	3
	Dataset_1_AACACGTGTGCTAGCC-1	Activated	20
	Dataset_1_AACCATGAGCAAATCA-1	Atypical	15
	Dataset_1_AACCGCGAGTCACGCC-1	Activated	12
	Dataset_1_AACCGCGCACAGGAGT-1	Activated	12
	Dataset_1_AACGTTGGTCAGAAGC-1	CD27high RM	7
	Dataset_1_AACTCAGCATTGCGGC-1	Activated	17
	Dataset_1_AACTCAGTCCTTGCCA-1	Atypical	25
	Dataset_1_AACTCCCAGCGAAGGG-1	CD27high RM	18
	Dataset_1_AACTGGTAGATCTGAA-1	Activated	18
	Dataset_1_AAGACCTAGGTGCTTT-1	Activated	12
	Dataset_1_AAGCCGCTCTTGAGGT-1	Atypical	9
	Dataset_1_AAGGAGCCACAACTGT-1	Activated	21
	Dataset_1_AAGGCAGTCGGCCGAT-1	Atypical	17
	Dataset_1_AAGTCTGAGGCTAGCA-1	CD27high RM	23
	Dataset_1_AAGTCTGTCAGGCCCA-1	Activated	14
	Dataset_1_AATCCAGCACAAGACG-1	CD27low RM	0
	Dataset_1_ACACCAAGTCTGCCAG-1	Atypical	12
	Dataset_1_ACACCCTAGTCATGCT-1	CD27high RM	10
	Dataset_1_ACACCCTCAAGCCTAT-1	Activated	16
	Dataset_1_ACACCGGAGACTCGGA-1	Unswitched	0
	Dataset_1_ACACCGGAGCACACAG-1	CD27high RM	16
	Dataset_1_ACACCGGTCACTGGGC-1	Activated	13
	Dataset_1_ACACCGGTCCTAGAAC-1	Atypical	20
	Dataset_1_ACACCGGTCGTTACGA-1	Activated	11
	Dataset_1_ACACCGGTCTACTATC-1	CD27high RM	9
	Dataset_1_ACAGCCGGTGACCAAG-1	Activated	15
	Dataset_1_ACAGCTAGTACAGTTC-1	CD27high RM	10
	Dataset_1_ACAGCTATCCACGACG-1	Activated	23
	Dataset_1_ACATCAGCAACGCACC-1	CD27high RM	18
	Dataset_1_ACATCAGGTCCCTTGT-1	CD27high RM	18
	Dataset_1_ACATGGTCAACAACCT-1	Activated	12
	Dataset_1_ACATGGTCAAGCCATT-1	Atypical	6
	Dataset_1_ACCAGTAGTGGCAAAC-1	Activated	22
	Dataset_1_ACCCACTCACTTAACG-1	CD27high RM	34
	Dataset_1_ACCCACTGTACTCGCG-1	Atypical	10
	Dataset_1_ACCCACTTCAGTACGT-1	Activated	11
	Dataset_1_ACCGTAACATCACGTA-1	Activated	17
	Dataset_1_ACCTTTATCTTACCTA-1	Activated	17
	Dataset_1_ACGAGCCCACAGCGTC-1	CD27high RM	15
	Dataset_1_ACGAGGATCCGTAGGC-1	Activated	23
	Dataset_1_ACGATGTCAAGTTCTG-1	Activated	24
	Dataset_1_ACGATGTTCTTGTTTG-1	Atypical	7
	Dataset_1_ACGGAGAGTGACGCCT-1	Atypical	9
	Dataset_1_ACGGCCAGTTGGTTTG-1	Activated	17
	Dataset_1_ACGGCCATCATCACCC-1	Activated	18
	Dataset_1_ACGGGCTCAATCCGAT-1	Activated	13
	Dataset_1_ACGTCAAAGCTAACAA-1	Activated	16
	Dataset_1_ACGTCAACACCGTTGG-1	Activated	8
	Dataset_1_ACGTCAACAGGCTCAC-1	Activated	21
	Dataset_1_ACTGAGTCAGTTAACC-1	Activated	13
	Dataset_1_ACTGAGTCATTCCTCG-1	Unswitched	0
	Dataset_1_ACTGATGTCGGCGGTT-1	Atypical	18
	Dataset_1_ACTGCTCCACGTTGGC-1	Atypical	15
	Dataset_1_ACTGCTCGTTCTCATT-1	Atypical	12
	Dataset_1_ACTGTCCAGCGAAGGG-1	Activated	13
	Dataset_1_ACTGTCCCACATAACC-1	Atypical	15
	Dataset_1_ACTGTCCGTAAGGATT-1	CD27high RM	13
	Dataset_1_ACTTGTTTCGTTGCCT-1	Activated	22
	Dataset_1_ACTTTCACAACGATCT-1	Activated	26
	Dataset_1_ACTTTCACAGGTGCCT-1	Activated	8
	Dataset_1_AGAGCGAGTCGGCATC-1	Activated	18
	Dataset_1_AGAGCGATCGGTTCGG-1	Activated	19
	Dataset_1_AGAGTGGAGTTGAGTA-1	Atypical	10
	Dataset_1_AGAGTGGGTATAAACG-1	Activated	17
	Dataset_1_AGAGTGGTCGTATCAG-1	CD27high RM	20
	Dataset_1_AGATCTGCAGATGGCA-1	Activated	10
	Dataset_1_AGATTGCAGGGATCTG-1	Activated	11
	Dataset_1_AGATTGCTCACGGTTA-1	Activated	25
	Dataset_1_AGCAGCCTCCGTCATC-1	Atypical	12
	Dataset_1_AGCCTAATCTGCGGCA-1	Activated	20
	Dataset_1_AGCCTAATCTGTCTCG-1	Activated	17
	Dataset_1_AGCGTATAGGTGCAAC-1	Activated	18
	Dataset_1_AGCGTATTCGGCGGTT-1	Activated	15
	Dataset_1_AGCGTCGCATGCAACT-1	Activated	17
	Dataset_1_AGCTCCTAGCGTAGTG-1	CD27high RM	11
	Dataset_1_AGCTCCTCAATCGAAA-1	Atypical	9
	Dataset_1_AGCTCTCAGCCACTAT-1	Atypical	15
	Dataset_1_AGCTCTCAGGAGTTGC-1	Activated	22
	Dataset_1_AGCTCTCGTACCAGTT-1	Atypical	8
	Dataset_1_AGCTCTCGTTAGGGTG-1	Activated	12
	Dataset_1_AGCTCTCGTTCCGTCT-1	Activated	29
	Dataset_1_AGCTTGAAGCGATGAC-1	Activated	12
	Dataset_1_AGGCCACAGGTGCTAG-1	Atypical	15
	Dataset_1_AGGCCACCAGCTTCGG-1	Activated	20
	Dataset_1_AGGCCGTCAGTATAAG-1	Activated	31
	Dataset_1_AGGGAGTTCCGCAAGC-1	Activated	15
	Dataset_1_AGGGATGAGCAGACTG-1	Activated	32
	Dataset_1_AGGTCATCAAGTCTAC-1	CD27high RM	31
	Dataset_1_AGGTCATTCGTTACAG-1	Activated	15
	Dataset_1_AGTAGTCTCACGCATA-1	Activated	20
	Dataset_1_AGTCTTTCAGATCTGT-1	Atypical	17
	Dataset_1_AGTCTTTCATGTAAGA-1	Atypical	9
	Dataset_1_AGTGTCAAGACCTTTG-1	Activated	21
	Dataset_1_AGTGTCACATGTCTCC-1	Atypical	10
	Dataset_1_AGTGTCATCTTACCGC-1	Activated	29
	Dataset_1_ATAAGAGTCTGCAGTA-1	Activated	17
	Dataset_1_ATAGACCAGCTGCGAA-1	Unswitched	1
	Dataset_1_ATAGACCGTATTACCG-1	Activated	11
	Dataset_1_ATCACGAAGTTCGATC-1	Activated	10
	Dataset_1_ATCATCTCAGATAATG-1	Activated	15
	Dataset_1_ATCATGGAGCGTGAGT-1	Activated	11
	Dataset_1_ATCATGGTCTTTACAC-1	CD27high RM	17
	Dataset_1_ATCCACCCAATAAGCA-1	Activated	30
	Dataset_1_ATCCGAAGTCGATTGT-1	Activated	27
	Dataset_1_ATCCGAATCCGGCACA-1	Atypical	9
	Dataset_1_ATCGAGTGTAAGTAGT-1	Atypical	10
	Dataset_1_ATCGAGTGTGCAACGA-1	Activated	6
	Dataset_1_ATCTACTAGGGTTCCC-1	Activated	13
	Dataset_1_ATCTACTAGTCATGCT-1	Activated	12
	Dataset_1_ATCTACTCAATGACCT-1	Atypical	13
	Dataset_1_ATCTACTGTGGCTCCA-1	CD27high RM	5
	Dataset_1_ATCTGCCCAACTTGAC-1	Activated	29
	Dataset_1_ATGCGATAGGATGGTC-1	Activated	23
	Dataset_1_ATGCGATCAAGCGCTC-1	CD27high RM	14
	Dataset_1_ATGCGATCAAGGACTG-1	Activated	20
	Dataset_1_ATGCGATGTCGGCATC-1	CD27high RM	22
	Dataset_1_ATGCGATGTTATGTGC-1	CD27high RM	13
	Dataset_1_ATGGGAGTCTATCCTA-1	Atypical	8
	Dataset_1_ATGTGTGAGCCCGAAA-1	Activated	10
	Dataset_1_ATGTGTGTCCCAAGTA-1	Activated	19
	Dataset_1_ATGTGTGTCTCGTTTA-1	Atypical	27
	Dataset_1_ATTATCCAGTTGTCGT-1	CD27high RM	14
	Dataset_1_ATTATCCCACCGTTGG-1	Atypical	34
	Dataset_1_ATTATCCTCTCGCTTG-1	Activated	19
	Dataset_1_ATTATCCTCTGTTGAG-1	Atypical	12
	Dataset_1_ATTGGTGTCTTGTATC-1	Atypical	12
	Dataset_1_ATTTCTGGTGGCCCTA-1	Atypical	13
	Dataset_1_ATTTCTGTCATGTCTT-1	Atypical	18
	Dataset_1_CAACCAAAGTCGTACT-1	CD27high RM	14
	Dataset_1_CAACCTCAGTTCGCAT-1	Activated	14
	Dataset_1_CAAGATCAGCACACAG-1	Activated	29
	Dataset_1_CAAGGCCAGGAGTCTG-1	Activated	14
	Dataset_1_CAAGGCCCATACTCTT-1	Activated	8
	Dataset_1_CACACAACAATCTGCA-1	Atypical	9
	Dataset_1_CACACAAGTCTGCAAT-1	Activated	23
	Dataset_1_CACACAATCAGCTCGG-1	Activated	12
	Dataset_1_CACACCTGTAGCTTGT-1	Activated	14
	Dataset_1_CACACCTTCCGATATG-1	Unswitched	0
	Dataset_1_CACACTCAGTACGTAA-1	Atypical	8
	Dataset_1_CACACTCCACCGATAT-1	Activated	21
	Dataset_1_CACAGGCGTCAGATAA-1	Activated	32
	Dataset_1_CACATAGAGCCACCTG-1	Activated	14
	Dataset_1_CACATTTAGACTTGAA-1	Atypical	19
	Dataset_1_CACCACTAGGAGTTGC-1	Atypical	8
	Dataset_1_CACCACTTCAACACGT-1	Activated	14
	Dataset_1_CACCAGGGTATGGTTC-1	Activated	17
	Dataset_1_CACTCCACACCAGGCT-1	Activated	19
	Dataset_1_CAGAATCAGCACACAG-1	Atypical	6
	Dataset_1_CAGCAGCCAGATTGCT-1	Activated	16
	Dataset_1_CAGCATAAGCATCATC-1	Activated	7
	Dataset_1_CAGCATAGTGGGTATG-1	Activated	17
	Dataset_1_CAGCCGAGTCGAGATG-1	Activated	16
	Dataset_1_CAGCCGAGTTACCGAT-1	Activated	5
	Dataset_1_CAGCTAAGTTTCCACC-1	CD27high RM	17
	Dataset_1_CAGCTGGTCTGCAGTA-1	CD27high RM	14
	Dataset_1_CAGGTGCGTTGAGGTG-1	Activated	14
	Dataset_1_CATATGGAGACAGGCT-1	Activated	14
	Dataset_1_CATATTCAGTCCAGGA-1	Activated	15
	Dataset_1_CATCAAGAGAGACTAT-1	Activated	8
	Dataset_1_CATCAAGCAGTTCATG-1	Activated	15
	Dataset_1_CATCCACCACCGAATT-1	Atypical	0
	Dataset_1_CATCCACCACCTATCC-1	Activated	27
	Dataset_1_CATCCACGTTCAGGCC-1	CD27high RM	20
	Dataset_1_CATCGGGGTGTGGTTT-1	CD27high RM	24
	Dataset_1_CATGACACACTAGTAC-1	Activated	17
	Dataset_1_CATGCCTCATATACGC-1	Activated	8
	Dataset_1_CATGCCTTCTGCTGCT-1	Activated	24
	Dataset_1_CATGGCGAGTGATCGG-1	CD27high RM	13
	Dataset_1_CATTATCCAGACGCAA-1	CD27low RM	0
	Dataset_1_CATTATCGTCAACTGT-1	Activated	17
	Dataset_1_CATTCGCAGTATCGAA-1	Activated	22
	Dataset_1_CCAATCCGTGAGTGAC-1	Activated	11
	Dataset_1_CCACCTACAGGACCCT-1	CD27high RM	10
	Dataset_1_CCACCTATCCACGCAG-1	CD27high RM	12
	Dataset_1_CCACGGACATGGAATA-1	Activated	16
	Dataset_1_CCACGGACATTACCTT-1	CD27high RM	21
	Dataset_1_CCATGTCAGACTCGGA-1	Activated	8
	Dataset_1_CCATGTCCATGCCTAA-1	Activated	20
	Dataset_1_CCATTCGAGCCCGAAA-1	Activated	11
	Dataset_1_CCCAATCGTGTGACGA-1	Atypical	18
	Dataset_1_CCCAGTTGTAGCGCTC-1	Atypical	0
	Dataset_1_CCCAGTTGTTGGTGGA-1	Atypical	7
	Dataset_1_CCCAGTTTCGGACAAG-1	Activated	11
	Dataset_1_CCCAGTTTCTGGCGAC-1	Activated	31
	Dataset_1_CCGTACTCACGCGAAA-1	CD27high RM	45
	Dataset_1_CCGTACTCATCGTCGG-1	CD27high RM	15
	Dataset_1_CCGTGGATCATCGCTC-1	Activated	14
	Dataset_1_CCGTTCACACCGAAAG-1	Atypical	20
	Dataset_1_CCGTTCAGTCTGATCA-1	CD27high RM	11
	Dataset_1_CCTAAAGCAGCCAGAA-1	Activated	19
	Dataset_1_CCTAAAGTCAGCACAT-1	Activated	22
	Dataset_1_CCTACACGTGGTACAG-1	Activated	17
	Dataset_1_CCTACCACACTATCTT-1	CD27high RM	25
	Dataset_1_CCTAGCTAGAGACTTA-1	Activated	15
	Dataset_1_CCTAGCTCAGCGATCC-1	Activated	24
	Dataset_1_CGAACATGTCTTTCAT-1	Activated	12
	Dataset_1_CGAATGTAGGAATCGC-1	CD27high RM	13
	Dataset_1_CGACCTTAGTAAGTAC-1	Activated	15
	Dataset_1_CGACTTCCAGGAATGC-1	CD27high RM	21
	Dataset_1_CGAGAAGCATGTAGTC-1	Activated	10
	Dataset_1_CGAGCCAGTGATAAAC-1	Activated	9
	Dataset_1_CGAGCCATCAGGTTCA-1	Atypical	20
	Dataset_1_CGATCGGAGCTACCTA-1	Atypical	6
	Dataset_1_CGATCGGTCCCAACGG-1	Activated	11
	Dataset_1_CGATCGGTCGGAGCAA-1	Activated	7
	Dataset_1_CGATGGCAGCTGCGAA-1	Atypical	16
	Dataset_1_CGATGGCTCTTCTGGC-1	Activated	23
	Dataset_1_CGATTGAGTACCGAGA-1	Activated	18
	Dataset_1_CGCCAAGCAATTCCTT-1	Activated	14
	Dataset_1_CGCTATCGTCCTGCTT-1	Activated	11
	Dataset_1_CGCTGGAGTGTATGGG-1	CD27high RM	12
	Dataset_1_CGCTTCAGTCTTGCGG-1	CD27high RM	13
	Dataset_1_CGGACACGTCACTGGC-1	CD27high RM	27
	Dataset_1_CGGACACGTCGGGTCT-1	Activated	14
	Dataset_1_CGGACACTCTATGTGG-1	CD27high RM	17
	Dataset_1_CGGACGTCAGGACGTA-1	Activated	18
	Dataset_1_CGGACGTGTTGTACAC-1	Activated	18
	Dataset_1_CGGACTGGTACCTACA-1	Atypical	14
	Dataset_1_CGGACTGGTTAAGGGC-1	Activated	12
	Dataset_1_CGGAGCTCACGGATAG-1	Activated	18
	Dataset_1_CGGAGCTTCTTGGGTA-1	Activated	13
	Dataset_1_CGGGTCAAGATGCCTT-1	CD27low RM	0
	Dataset_1_CGGTTAATCCGCAAGC-1	Activated	13
	Dataset_1_CGTAGCGCAATGGAAT-1	Activated	9
	Dataset_1_CGTAGCGTCTTGAGGT-1	Activated	15
	Dataset_1_CGTAGGCGTGCCTGGT-1	Atypical	11
	Dataset_1_CGTCACTGTCAACTGT-1	CD27high RM	20
	Dataset_1_CGTCAGGAGCAGATCG-1	Activated	18
	Dataset_1_CGTCAGGCAAGCTGTT-1	CD27high RM	24
	Dataset_1_CGTCAGGTCAATCTCT-1	CD27high RM	21
	Dataset_1_CGTCCATGTCGAAAGC-1	Atypical	3
	Dataset_1_CGTCTACCACGGTAAG-1	Activated	17
	Dataset_1_CGTCTACCATAGGATA-1	CD27high RM	18
	Dataset_1_CGTGAGCGTAGCGATG-1	Activated	18
	Dataset_1_CGTGTAAGTACATCCA-1	Atypical	9
	Dataset_1_CGTGTAAGTTCGCTAA-1	Activated	25
	Dataset_1_CGTGTCTCAAACGTGG-1	Activated	14
	Dataset_1_CGTTAGAAGCAGGTCA-1	Activated	20
	Dataset_1_CGTTAGAAGTTGCAGG-1	CD27high RM	12
	Dataset_1_CGTTCTGTCGACCAGC-1	Activated	14
	Dataset_1_CGTTGGGAGACAAGCC-1	Activated	19
	Dataset_1_CGTTGGGCACAGACAG-1	Atypical	23
	Dataset_1_CGTTGGGGTCAGATAA-1	Activated	15
	Dataset_1_CTAAGACAGGTCGGAT-1	Atypical	7
	Dataset_1_CTAAGACCATCCTAGA-1	CD27high RM	25
	Dataset_1_CTACACCCAGTCCTTC-1	Activated	26
	Dataset_1_CTACATTCATTATCTC-1	CD27high RM	26
	Dataset_1_CTACCCAGTTCTGGTA-1	Activated	21
	Dataset_1_CTACCCATCTAACTCT-1	Activated	19
	Dataset_1_CTAGAGTCATGTCCTC-1	Activated	19
	Dataset_1_CTAGCCTGTAAATGTG-1	Activated	25
	Dataset_1_CTAGCCTGTGCGATAG-1	CD27high RM	21
	Dataset_1_CTAGTGAAGGTACTCT-1	Activated	18
	Dataset_1_CTAGTGACAGTATAAG-1	Activated	18
	Dataset_1_CTCACACGTTTGACAC-1	Atypical	7
	Dataset_1_CTCAGAAGTCCCTACT-1	Activated	19
	Dataset_1_CTCCTAGAGTTTAGGA-1	Activated	23
	Dataset_1_CTCCTAGCAGCATGAG-1	Activated	21
	Dataset_1_CTCCTAGCAGCCTTTC-1	Activated	10
	Dataset_1_CTCGGGAAGCTCCCAG-1	Activated	15
	Dataset_1_CTCGTACTCCACGCAG-1	Activated	12
	Dataset_1_CTCTAATAGCGCTTAT-1	Activated	11
	Dataset_1_CTCTAATCAAAGGTGC-1	Atypical	13
	Dataset_1_CTCTAATGTCCGCTGA-1	Activated	15
	Dataset_1_CTCTAATTCTGAAAGA-1	Activated	12
	Dataset_1_CTCTACGAGCGAGAAA-1	Activated	16
	Dataset_1_CTCTACGCACGAAATA-1	Activated	9
	Dataset_1_CTCTGGTCAAGTTAAG-1	Activated	14
	Dataset_1_CTCTGGTTCCTTAATC-1	Atypical	8
	Dataset_1_CTGAAGTGTAGCGTAG-1	Activated	21
	Dataset_1_CTGATAGGTTCCATGA-1	Atypical	19
	Dataset_1_CTGATCCTCACATGCA-1	Activated	6
	Dataset_1_CTGATCCTCGTCTGAA-1	CD27high RM	11
	Dataset_1_CTGCCTAAGAATGTTG-1	Activated	18
	Dataset_1_CTGCTGTCAAAGGCGT-1	Activated	19
	Dataset_1_CTGCTGTCAAGCTGAG-1	Activated	15
	Dataset_1_CTGCTGTTCGCTGATA-1	Activated	26
	Dataset_1_CTGGTCTGTCAAAGCG-1	Atypical	28
	Dataset_1_CTGGTCTGTCGGATCC-1	Activated	25
	Dataset_1_CTGTGCTGTGGCCCTA-1	Activated	15
	Dataset_1_CTGTGCTGTTCCCGAG-1	Activated	19
	Dataset_1_CTGTTTACACACCGCA-1	Activated	20
	Dataset_1_CTGTTTATCAGCGATT-1	CD27high RM	19
	Dataset_1_CTTAACTGTTACCAGT-1	Activated	32
	Dataset_1_CTTACCGGTATGGTTC-1	Activated	16
	Dataset_1_CTTACCGTCTATGTGG-1	Activated	14
	Dataset_1_CTTCTCTGTCGACTAT-1	Activated	20
	Dataset_1_CTTCTCTGTGGTACAG-1	Activated	15
	Dataset_1_CTTCTCTGTTCACCTC-1	Unswitched	0
	Dataset_1_CTTGGCTAGCTGCAAG-1	Activated	10
	Dataset_1_CTTGGCTTCTCTAAGG-1	Activated	23
	Dataset_1_GAAATGAAGTACGTAA-1	Activated	16
	Dataset_1_GAAATGAGTACTCGCG-1	Activated	9
	Dataset_1_GAACATCCAGGTTTCA-1	Activated	14
	Dataset_1_GAACCTACATTAACCG-1	Atypical	12
	Dataset_1_GAACCTAGTTCGGGCT-1	Activated	12
	Dataset_1_GAACGGAGTGATAAAC-1	Activated	19
	Dataset_1_GAAGCAGGTTTGGGCC-1	Activated	11
	Dataset_1_GAAGCAGTCTCCTATA-1	Activated	17
	Dataset_1_GAATAAGAGGACAGCT-1	Atypical	3
	Dataset_1_GAATAAGAGGACGAAA-1	Activated	16
	Dataset_1_GAATAAGAGGCTCAGA-1	Atypical	34
	Dataset_1_GAATGAACATATGGTC-1	Activated	14
	Dataset_1_GACACGCAGAATGTTG-1	Activated	15
	Dataset_1_GACAGAGTCGGCTACG-1	Atypical	11
	Dataset_1_GACCAATTCTATCCTA-1	CD27high RM	12
	Dataset_1_GACCTGGAGCGTGAAC-1	Activated	20
	Dataset_1_GACCTGGCAGATAATG-1	CD27high RM	19
	Dataset_1_GACCTGGCAGCTTAAC-1	Atypical	18
	Dataset_1_GACCTGGTCAAACGGG-1	Activated	11
	Dataset_1_GACGGCTGTGCAACGA-1	Atypical	13
	Dataset_1_GACGTGCGTAAATGTG-1	Activated	11
	Dataset_1_GACGTTAAGTGAAGTT-1	Atypical	17
	Dataset_1_GACGTTACATGCAACT-1	Activated	16
	Dataset_1_GACGTTAGTGCAACGA-1	Activated	9
	Dataset_1_GACGTTATCACGAAGG-1	CD27high RM	20
	Dataset_1_GACTGCGAGTACGACG-1	Activated	6
	Dataset_1_GAGGTGACAAGAGGCT-1	Activated	13
	Dataset_1_GAGGTGACAAGTAGTA-1	Activated	19
	Dataset_1_GAGTCCGGTTCAACCA-1	Activated	8
	Dataset_1_GATCAGTGTCGACTAT-1	CD27high RM	19
	Dataset_1_GATCAGTTCGTCTGCT-1	CD27high RM	22
	Dataset_1_GATCGCGTCATGTCCC-1	Activated	11
	Dataset_1_GATCGCGTCTCCAACC-1	Activated	10
	Dataset_1_GATCGTAAGATAGGAG-1	Atypical	11
	Dataset_1_GATCTAGAGTTATCGC-1	CD27high RM	10
	Dataset_1_GATCTAGTCTAACTGG-1	CD27high RM	19
	Dataset_1_GATGAAACATATGCTG-1	Activated	19
	Dataset_1_GATGAAAGTTCTGAAC-1	Atypical	7
	Dataset_1_GATGAGGCATGGGAAC-1	Atypical	14
	Dataset_1_GATGCTAAGTATCTCG-1	Atypical	6
	Dataset_1_GCAAACTCAAAGCAAT-1	Activated	9
	Dataset_1_GCAAACTTCTACCTGC-1	Activated	12
	Dataset_1_GCAATCAGTACGACCC-1	Activated	18
	Dataset_1_GCAATCATCCAGTAGT-1	Activated	24
	Dataset_1_GCACATAAGGGCTTCC-1	Activated	18
	Dataset_1_GCACTCTAGACTGTAA-1	Activated	20
	Dataset_1_GCACTCTCACACCGAC-1	Atypical	17
	Dataset_1_GCAGCCAGTGAGCGAT-1	Activated	26
	Dataset_1_GCAGTTATCCTTTCGG-1	Activated	21
	Dataset_1_GCATACAGTCGCATAT-1	CD27high RM	26
	Dataset_1_GCATACAGTGTCTGAT-1	CD27high RM	23
	Dataset_1_GCATGATTCAGGTTCA-1	Activated	14
	Dataset_1_GCATGCGAGTAGGTGC-1	Activated	14
	Dataset_1_GCATGCGCAGATGGGT-1	CD27high RM	17
	Dataset_1_GCATGCGTCATTATCC-1	Atypical	20
	Dataset_1_GCATGTACAGGGCATA-1	Activated	34
	Dataset_1_GCCAAATCATATACGC-1	CD27high RM	16
	Dataset_1_GCCTCTAAGCCTCGTG-1	Activated	8
	Dataset_1_GCCTCTATCTGTCTCG-1	Activated	15
	Dataset_1_GCGACCAAGGAATGGA-1	Activated	13
	Dataset_1_GCGACCATCACCACCT-1	CD27high RM	18
	Dataset_1_GCGCAACCATATGCTG-1	Activated	8
	Dataset_1_GCGCCAAAGTAGTGCG-1	Activated	21
	Dataset_1_GCGCGATCATGTAGTC-1	Activated	16
	Dataset_1_GCGCGATGTGGAAAGA-1	Activated	17
	Dataset_1_GCGGGTTGTTGCGTTA-1	Activated	7
	Dataset_1_GCTCCTAGTAAACGCG-1	Unswitched	0
	Dataset_1_GCTCCTAGTCCGAAGA-1	Activated	6
	Dataset_1_GCTCTGTGTAAAGTCA-1	Atypical	27
	Dataset_1_GCTGCAGTCTTTAGGG-1	Activated	20
	Dataset_1_GCTGCGAAGACCTTTG-1	CD27high RM	0
	Dataset_1_GCTTGAACAGTTAACC-1	CD27high RM	14
	Dataset_1_GGAAAGCTCAGTGCAT-1	Atypical	12
	Dataset_1_GGAATAACAGTAGAGC-1	Activated	38
	Dataset_1_GGACAGAAGACTAGGC-1	Atypical	14
	Dataset_1_GGACATTAGGTGCAAC-1	Activated	21
	Dataset_1_GGACATTGTCTGCGGT-1	Activated	24
	Dataset_1_GGACATTTCATTGCGA-1	CD27high RM	25
	Dataset_1_GGACATTTCTCGATGA-1	CD27high RM	13
	Dataset_1_GGACATTTCTGCTGTC-1	CD27high RM	35
	Dataset_1_GGACGTCAGCTGAACG-1	Activated	9
	Dataset_1_GGAGCAACAGTGAGTG-1	Unswitched	0
	Dataset_1_GGATGTTTCTATCCCG-1	Activated	7
	Dataset_1_GGCAATTCAGACAAAT-1	Activated	10
	Dataset_1_GGCCGATGTCTAAACC-1	CD27high RM	17
	Dataset_1_GGCCGATGTGTATGGG-1	CD27high RM	10
	Dataset_1_GGCGACTCAGTATCTG-1	Activated	36
	Dataset_1_GGCTCGAAGTGCTGCC-1	Activated	15
	Dataset_1_GGCTCGATCCTGCTTG-1	Activated	8
	Dataset_1_GGGACCTGTCGCGTGT-1	Unswitched	0
	Dataset_1_GGGATGAGTTAAGACA-1	Activated	13
	Dataset_1_GGGCACTAGTGCGTGA-1	Activated	14
	Dataset_1_GGGCATCTCTCGATGA-1	Activated	15
	Dataset_1_GGGTCTGCATTGGGCC-1	Activated	14
	Dataset_1_GGTGAAGCAAGCTGGA-1	Activated	9
	Dataset_1_GGTGAAGTCTAACCGA-1	Activated	14
	Dataset_1_GGTGCGTCACCGTTGG-1	Activated	17
	Dataset_1_GGTGCGTCAGACAGGT-1	Activated	24
	Dataset_1_GGTGTTAAGCCGATTT-1	Activated	20
	Dataset_1_GGTGTTAGTAAAGGAG-1	Atypical	13
	Dataset_1_GGTGTTATCACGCATA-1	Activated	7
	Dataset_1_GTAACGTGTCGTTGTA-1	Activated	21
	Dataset_1_GTAACGTGTTAAGTAG-1	Activated	18
	Dataset_1_GTACGTACATGTCGAT-1	Atypical	12
	Dataset_1_GTACGTAGTCCCTACT-1	Activated	7
	Dataset_1_GTACGTATCTTTAGTC-1	Activated	14
	Dataset_1_GTACTCCGTTCTCATT-1	Activated	17
	Dataset_1_GTACTTTCATGCAATC-1	CD27high RM	12
	Dataset_1_GTAGGCCGTTGTCGCG-1	CD27high RM	14
	Dataset_1_GTAGTCAAGAAGGTGA-1	Activated	16
	Dataset_1_GTAGTCATCCTTGGTC-1	Atypical	14
	Dataset_1_GTATCTTTCGTTTGCC-1	Activated	40
	Dataset_1_GTATTCTCATACGCCG-1	Activated	12
	Dataset_1_GTCACGGTCTGGAGCC-1	Activated	17
	Dataset_1_GTCCTCAGTCCAGTGC-1	Activated	13
	Dataset_1_GTCCTCATCTGTCTCG-1	Activated	0
	Dataset_1_GTCGTAAAGCTAACAA-1	Activated	18
	Dataset_1_GTCGTAAAGTCCATAC-1	Activated	16
	Dataset_1_GTCGTAAAGTGTACGG-1	Atypical	17
	Dataset_1_GTCTTCGGTCAACATC-1	Activated	17
	Dataset_1_GTCTTCGTCCAACCAA-1	Activated	20
	Dataset_1_GTCTTCGTCCATGAGT-1	Activated	9
	Dataset_1_GTCTTCGTCTGCCCTA-1	CD27high RM	6
	Dataset_1_GTGAAGGCACAGCCCA-1	Activated	4
	Dataset_1_GTGAAGGGTAACGTTC-1	Atypical	19
	Dataset_1_GTGCAGCAGATCTGCT-1	Activated	12
	Dataset_1_GTGCGGTGTCGTTGTA-1	CD27high RM	19
	Dataset_1_GTGCGGTTCGCCCTTA-1	Activated	8
	Dataset_1_GTGCTTCCAGGCAGTA-1	Activated	9
	Dataset_1_GTGGGTCTCAAGGCTT-1	Activated	51
	Dataset_1_GTGTTAGAGTCGTTTG-1	CD27high RM	20
	Dataset_1_GTGTTAGCAGTTCATG-1	Atypical	14
	Dataset_1_GTGTTAGTCAAGATCC-1	CD27high RM	20
	Dataset_1_GTTAAGCGTATGGTTC-1	Activated	23
	Dataset_1_GTTAAGCGTTGGTAAA-1	Activated	17
	Dataset_1_GTTAAGCTCATAGCAC-1	Activated	25
	Dataset_1_GTTACAGCAATCGGTT-1	Activated	16
	Dataset_1_GTTCATTAGTGGGATC-1	Activated	8
	Dataset_1_GTTCATTCAAGTCTAC-1	CD27high RM	12
	Dataset_1_GTTCATTCATTGGGCC-1	Activated	8
	Dataset_1_GTTCGGGTCCTAGTGA-1	Activated	15
	Dataset_1_TAAACCGGTTAAGAAC-1	Atypical	12
	Dataset_1_TAAGCGTAGCAGCGTA-1	CD27high RM	16
	Dataset_1_TAAGCGTCAATACGCT-1	Activated	12
	Dataset_1_TAAGCGTTCTCGTATT-1	Activated	22
	Dataset_1_TAAGTGCAGACTCGGA-1	Atypical	7
	Dataset_1_TAAGTGCCATTGGTAC-1	CD27high RM	19
	Dataset_1_TAAGTGCTCCGTTGCT-1	Atypical	32
	Dataset_1_TAAGTGCTCTTGGGTA-1	Activated	19
	Dataset_1_TACACGAAGCGTCAAG-1	CD27high RM	18
	Dataset_1_TACACGAAGTACGTAA-1	Activated	21
	Dataset_1_TACACGACATCTATGG-1	CD27high RM	34
	Dataset_1_TACACGATCCAATGGT-1	CD27low RM	6
	Dataset_1_TACAGTGAGAACAATC-1	Activated	7
	Dataset_1_TACAGTGGTATTCTCT-1	CD27high RM	22
	Dataset_1_TACAGTGTCCGAAGAG-1	Activated	16
	Dataset_1_TACCTATAGCACCGCT-1	Activated	9
	Dataset_1_TACCTTAGTGTTGAGG-1	CD27high RM	14
	Dataset_1_TACCTTATCCCTTGCA-1	Activated	9
	Dataset_1_TACGGGCGTTCGGGCT-1	Activated	19
	Dataset_1_TACGGTAGTGACAAAT-1	Activated	10
	Dataset_1_TACGGTAGTTCGTTGA-1	Activated	23
	Dataset_1_TACTCATAGTGTCTCA-1	CD27high RM	20
	Dataset_1_TACTCATTCGTCCGTT-1	Activated	18
	Dataset_1_TACTCGCGTTATCCGA-1	Activated	15
	Dataset_1_TACTTACAGTGAACGC-1	CD27high RM	10
	Dataset_1_TACTTGTAGCTAAGAT-1	CD27high RM	21
	Dataset_1_TACTTGTTCGCCAAAT-1	Unswitched	0
	Dataset_1_TAGAGCTAGAAGGACA-1	CD27low RM	17
	Dataset_1_TAGCCGGAGAACTGTA-1	Activated	15
	Dataset_1_TAGCCGGAGCGTCAAG-1	Atypical	22
	Dataset_1_TAGCCGGGTATGAAAC-1	Activated	19
	Dataset_1_TAGCCGGTCTTTAGGG-1	Activated	7
	Dataset_1_TAGGCATAGGGATACC-1	CD27high RM	0
	Dataset_1_TAGGCATCAAGTTAAG-1	Activated	10
	Dataset_1_TAGGCATGTATCTGCA-1	CD27high RM	15
	Dataset_1_TAGTTGGAGAGACGAA-1	Activated	23
	Dataset_1_TAGTTGGGTGCACTTA-1	Activated	6
	Dataset_1_TATCAGGCAGACAAAT-1	Activated	16
	Dataset_1_TATCAGGGTAAGGATT-1	Activated	16
	Dataset_1_TATGCCCAGACCTAGG-1	Activated	15
	Dataset_1_TATGCCCAGTACGCGA-1	Activated	16
	Dataset_1_TATGCCCCATCGACGC-1	Activated	18
	Dataset_1_TATGCCCGTAAGCACG-1	CD27high RM	20
	Dataset_1_TATGCCCTCACCATAG-1	Atypical	12
	Dataset_1_TATTACCCACCGATAT-1	Activated	11
	Dataset_1_TATTACCGTTCAGTAC-1	Activated	15
	Dataset_1_TCAATCTCAAGCCGCT-1	Activated	20
	Dataset_1_TCACAAGAGTGGTCCC-1	Activated	9
	Dataset_1_TCAGCTCCATTCTTAC-1	Activated	8
	Dataset_1_TCAGCTCGTCCCGACA-1	Activated	12
	Dataset_1_TCAGGTACAGTAAGAT-1	Activated	17
	Dataset_1_TCAGGTAGTGTTGGGA-1	Activated	20
	Dataset_1_TCAGGTATCTGGTTCC-1	CD27high RM	9
	Dataset_1_TCATTACCAAACGTGG-1	Activated	37
	Dataset_1_TCATTACCAGCATACT-1	CD27high RM	16
	Dataset_1_TCATTTGAGATATGCA-1	CD27low RM	0
	Dataset_1_TCCCGATAGAGGTTGC-1	Activated	11
	Dataset_1_TCCCGATCACGCTTTC-1	CD27high RM	13
	Dataset_1_TCCCGATCATGTTCCC-1	Activated	13
	Dataset_1_TCCCGATGTCCGTCAG-1	Activated	19
	Dataset_1_TCGCGAGAGCCACGTC-1	Activated	11
	Dataset_1_TCGGGACCACAAGCCC-1	CD27high RM	29
	Dataset_1_TCGGTAATCAACCAAC-1	Atypical	31
	Dataset_1_TCGTACCAGATCTGAA-1	Activated	35
	Dataset_1_TCGTACCAGTCCCACG-1	Activated	14
	Dataset_1_TCGTACCGTTCCACTC-1	Activated	14
	Dataset_1_TCGTACCTCGGAAATA-1	CD27high RM	15
	Dataset_1_TCGTACCTCTGAGTGT-1	Activated	19
	Dataset_1_TCGTAGAGTAAGCACG-1	Activated	24
	Dataset_1_TCTATTGGTAACGCGA-1	Activated	16
	Dataset_1_TCTCATACATAAAGGT-1	Activated	20
	Dataset_1_TCTCATAGTGTTTGGT-1	Activated	12
	Dataset_1_TCTGAGATCAAGGCTT-1	Atypical	27
	Dataset_1_TCTGGAATCGAGGTAG-1	Activated	15
	Dataset_1_TCTTCGGAGCACGCCT-1	Unswitched	0
	Dataset_1_TGAAAGAGTCTAGCCG-1	CD27high RM	15
	Dataset_1_TGAAAGATCCTACAGA-1	Activated	13
	Dataset_1_TGACAACAGAGTGACC-1	Activated	15
	Dataset_1_TGACAACCAAAGGTGC-1	Activated	14
	Dataset_1_TGACAACTCTCACATT-1	Atypical	16
	Dataset_1_TGAGCATCAGCTGTGC-1	Atypical	19
	Dataset_1_TGAGCCGCATATGGTC-1	Activated	15
	Dataset_1_TGAGGGACACAGCCCA-1	Activated	10
	Dataset_1_TGAGGGATCTGATTCT-1	Atypical	20
	Dataset_1_TGATTTCCACGGCGTT-1	Activated	10
	Dataset_1_TGCACCTGTCATGCAT-1	Activated	18
	Dataset_1_TGCACCTGTTAAGGGC-1	Atypical	0
	Dataset_1_TGCCAAAAGGTAGCCA-1	Activated	28
	Dataset_1_TGCCCATCAATCACAC-1	Activated	18
	Dataset_1_TGCCCATTCAGTTCGA-1	Activated	19
	Dataset_1_TGCCCTATCTGAGGGA-1	Atypical	11
	Dataset_1_TGCGCAGAGTGGTAAT-1	Activated	24
	Dataset_1_TGCGGGTTCCGCGTTT-1	CD27high RM	15
	Dataset_1_TGCGGGTTCTACGAGT-1	Activated	16
	Dataset_1_TGCTGCTCAGCTATTG-1	Activated	21
	Dataset_1_TGGACGCAGTGAATTG-1	CD27high RM	21
	Dataset_1_TGGACGCCACTACAGT-1	Atypical	18
	Dataset_1_TGGACGCGTCTCCCTA-1	CD27high RM	14
	Dataset_1_TGGACGCTCTCTAAGG-1	CD27high RM	12
	Dataset_1_TGGACGCTCTTTACGT-1	CD27high RM	9
	Dataset_1_TGGCCAGAGACACTAA-1	Activated	24
	Dataset_1_TGGCCAGAGTCTCGGC-1	Atypical	9
	Dataset_1_TGGCCAGGTGCTAGCC-1	Activated	25
	Dataset_1_TGGCGCATCCTTGCCA-1	Atypical	13
	Dataset_1_TGGCTGGAGAGGGATA-1	Atypical	8
	Dataset_1_TGGCTGGTCCACGTGG-1	Activated	16
	Dataset_1_TGGGAAGGTCCATGAT-1	Activated	19
	Dataset_1_TGGTTAGAGACCTAGG-1	CD27high RM	16
	Dataset_1_TGGTTAGCACGGTAAG-1	Activated	20
	Dataset_1_TGGTTAGCAGTTAACC-1	Activated	15
	Dataset_1_TGGTTCCGTCTAAAGA-1	CD27high RM	12
	Dataset_1_TGGTTCCTCAGTTTGG-1	Activated	14
	Dataset_1_TGTCCCACAAGCTGGA-1	CD27high RM	20
	Dataset_1_TGTCCCATCGATGAGG-1	Activated	13
	Dataset_1_TGTGTTTTCACCAGGC-1	Atypical	4
	Dataset_1_TTAACTCGTCACTTCC-1	CD27high RM	15
	Dataset_1_TTAGGACTCCGCAGTG-1	Atypical	13
	Dataset_1_TTAGGCACAAGGGTCA-1	Activated	20
	Dataset_1_TTAGGCACACCCAGTG-1	Activated	13
	Dataset_1_TTAGTTCTCACCATAG-1	Activated	17
	Dataset_1_TTAGTTCTCTAAGCCA-1	Activated	17
	Dataset_1_TTATGCTAGATGGCGT-1	Activated	9
	Dataset_1_TTATGCTAGTGTGGCA-1	Activated	11
	Dataset_1_TTATGCTGTGCAGTAG-1	Activated	29
	Dataset_1_TTATGCTTCCGTCAAA-1	Activated	10
	Dataset_1_TTCGAAGAGCCAGGAT-1	CD27high RM	12
	Dataset_1_TTCGAAGTCGGCGCTA-1	Activated	45
	Dataset_1_TTCGAAGTCTCGCTTG-1	Activated	15
	Dataset_1_TTCGGTCCACAGGAGT-1	Activated	23
	Dataset_1_TTCTACAAGCTAGGCA-1	Activated	16
	Dataset_1_TTCTACAGTGCATCTA-1	Activated	19
	Dataset_1_TTCTCAAGTAAGCACG-1	Atypical	7
	Dataset_1_TTCTCAAGTGACCAAG-1	Activated	11
	Dataset_1_TTCTCAATCCCAAGAT-1	Activated	13
	Dataset_1_TTCTCCTCAAGCTGGA-1	Activated	22
	Dataset_1_TTCTCCTCACATCTTT-1	Activated	11
	Dataset_1_TTCTCCTTCAGCATGT-1	CD27high RM	0
	Dataset_1_TTCTTAGCAGACTCGC-1	CD27low RM	0
	Dataset_1_TTGAACGGTAAACGCG-1	Activated	22
	Dataset_1_TTGCCGTGTCAAAGAT-1	CD27high RM	14
	Dataset_1_TTGCGTCCAGGTGCCT-1	Activated	10
	Dataset_1_TTGGAACAGTCATCCA-1	CD27high RM	12
	Dataset_1_TTGGAACTCGAGAACG-1	Atypical	24
	Dataset_1_TTTATGCCATTTCAGG-1	Activated	13
	Dataset_1_TTTATGCTCCTATTCA-1	CD27high RM	9
	Dataset_1_TTTCCTCGTACAGACG-1	Activated	14
	Dataset_1_TTTCCTCGTAGCGTGA-1	Activated	21
	Dataset_1_TTTCCTCGTATCGCAT-1	Activated	13
	Dataset_2_AACCATGGTGCACGAA-1	CD27high RM	27
	Dataset_2_AACCGCGGTCCATGAT-1	Activated	9
	Dataset_2_AACCGCGGTTGAACTC-1	CD27high RM	19
	Dataset_2_AACTCCCCAAGGTTTC-1	Atypical	24
	Dataset_2_AAGGCAGGTATCACCA-1	Atypical	20
	Dataset_2_AAGTCTGTCATGCATG-1	Activated	16
	Dataset_2_AATCCAGCAATCTACG-1	CD27high RM	18
	Dataset_2_ACGATACGTTCGTGAT-1	CD27high RM	8
	Dataset_2_ACGATACTCATGCAAC-1	Unswitched	11
	Dataset_2_ACTGAGTCATGTCTCC-1	CD27low RM	17
	Dataset_2_AGAATAGGTCTAAAGA-1	Atypical	28
	Dataset_2_AGACGTTCACAGACTT-1	CD27low RM	19
	Dataset_2_AGAGCTTAGACTGTAA-1	Atypical	17
	Dataset_2_AGCAGCCCAAGACGTG-1	Activated	10
	Dataset_2_AGCATACGTCGGCATC-1	Atypical	25
	Dataset_2_AGCTCCTGTCATGCCG-1	Activated	21
	Dataset_2_AGGTCCGTCCCTAATT-1	Unswitched	8
	Dataset_2_AGTAGTCCAAGGACTG-1	CD27low RM	6
	Dataset_2_AGTCTTTAGATCACGG-1	Atypical	7
	Dataset_2_AGTGAGGTCAACGGGA-1	Activated	28
	Dataset_2_ATAACGCGTCTAGAGG-1	Activated	10
	Dataset_2_ATCATCTGTTTAGGAA-1	Activated	17
	Dataset_2_ATCCGAAGTCCGAGTC-1	CD27low RM	9
	Dataset_2_ATCCGAATCCCAAGAT-1	CD27low RM	18
	Dataset_2_ATCTACTGTCATCCCT-1	Activated	13
	Dataset_2_ATGGGAGAGGACGAAA-1	Atypical	14
	Dataset_2_ATGTGTGAGAGTACAT-1	CD27high RM	19
	Dataset_2_ATTGGTGAGTGGACGT-1	Unswitched	0
	Dataset_2_CAAGAAAAGGTCATCT-1	CD27high RM	18
	Dataset_2_CAAGAAAAGTCAAGGC-1	CD27high RM	15
	Dataset_2_CAAGGCCGTCTCTCGT-1	CD27high RM	16
	Dataset_2_CAAGTTGGTGAAAGAG-1	Activated	29
	Dataset_2_CAAGTTGTCAGCACAT-1	Atypical	21
	Dataset_2_CACACCTTCTGCTTGC-1	CD27high RM	13
	Dataset_2_CACAGTATCATCTGCC-1	Atypical	7
	Dataset_2_CACCACTTCCGTAGTA-1	CD27high RM	10
	Dataset_2_CACCTTGGTCCGAACC-1	Activated	25
	Dataset_2_CACTCCATCTTATCTG-1	Atypical	19
	Dataset_2_CAGTAACAGTTAACGA-1	Atypical	3
	Dataset_2_CAGTAACTCCAATGGT-1	CD27high RM	14
	Dataset_2_CAGTCCTAGCTCCTTC-1	Activated	25
	Dataset_2_CAGTCCTTCGAGCCCA-1	Activated	36
	Dataset_2_CATCAAGCAAAGAATC-1	CD27high RM	8
	Dataset_2_CATGACACATCCAACA-1	CD27low RM	13
	Dataset_2_CCACGGATCACGACTA-1	CD27high RM	17
	Dataset_2_CCCAATCAGATGTCGG-1	CD27high RM	15
	Dataset_2_CCCTCCTGTAATCACC-1	Atypical	5
	Dataset_2_CCTATTAAGCTGCGAA-1	Activated	8
	Dataset_2_CCTTCCCTCACCGGGT-1	CD27high RM	24
	Dataset_2_CGACCTTGTCTCTTAT-1	Activated	22
	Dataset_2_CGATCGGAGGACACCA-1	CD27low RM	14
	Dataset_2_CGATGGCAGCATGGCA-1	Atypical	19
	Dataset_2_CGATGTAGTGTAAGTA-1	CD27high RM	0
	Dataset_2_CGCCAAGCACGAAACG-1	Activated	15
	Dataset_2_CGCTGGATCACGATGT-1	CD27high RM	9
	Dataset_2_CGGACGTTCGTTGACA-1	Unswitched	0
	Dataset_2_CGGACTGTCGCGATCG-1	Activated	11
	Dataset_2_CGGAGCTAGTTAGGTA-1	CD27high RM	16
	Dataset_2_CGTTCTGTCAACCAAC-1	CD27high RM	19
	Dataset_2_CTAACTTGTTATCCGA-1	CD27high RM	0
	Dataset_2_CTAATGGCAGTCGTGC-1	Activated	7
	Dataset_2_CTACCCAAGCTAACAA-1	Activated	15
	Dataset_2_CTACGTCAGACATAAC-1	Atypical	12
	Dataset_2_CTACGTCGTAGTAGTA-1	Atypical	11
	Dataset_2_CTACGTCTCATATCGG-1	CD27low RM	22
	Dataset_2_CTCATTACAAAGAATC-1	Atypical	22
	Dataset_2_CTCGAGGCAAACTGCT-1	CD27high RM	28
	Dataset_2_CTCGTACTCCCAACGG-1	CD27high RM	18
	Dataset_2_CTCTAATCAGGGCATA-1	CD27high RM	19
	Dataset_2_CTCTAATTCAGCTTAG-1	Atypical	29
	Dataset_2_CTCTGGTTCGACAGCC-1	CD27high RM	24
	Dataset_2_CTCTGGTTCGTTTATC-1	Atypical	12
	Dataset_2_CTGCCTAAGGTCATCT-1	Atypical	22
	Dataset_2_CTGGTCTAGCATGGCA-1	CD27low RM	26
	Dataset_2_CTTAGGAGTCTCGTTC-1	Activated	23
	Dataset_2_CTTCTCTCATCACCCT-1	CD27high RM	26
	Dataset_2_GAACCTATCAAAGACA-1	CD27high RM	16
	Dataset_2_GAATAAGCAAAGCAAT-1	Activated	23
	Dataset_2_GAATGAAAGAGTGACC-1	Activated	15
	Dataset_2_GACCAATAGGCAGGTT-1	Atypical	13
	Dataset_2_GACCTGGGTGCGGTAA-1	Activated	38
	Dataset_2_GACGCGTCAGGATTGG-1	Atypical	24
	Dataset_2_GACGCGTTCACGGTTA-1	Activated	17
	Dataset_2_GACGGCTTCTGCGGCA-1	Atypical	17
	Dataset_2_GACTAACGTGCCTGCA-1	Atypical	15
	Dataset_2_GAGTCCGAGTACATGA-1	CD27low RM	10
	Dataset_2_GATGCTAGTTAAAGTG-1	Unswitched	19
	Dataset_2_GCAATCACACAGGCCT-1	CD27low RM	11
	Dataset_2_GCAGTTAAGAGCTGCA-1	Activated	13
	Dataset_2_GCATGCGAGCCACGCT-1	Atypical	10
	Dataset_2_GCCAAATCAAGTAGTA-1	CD27high RM	13
	Dataset_2_GCGCCAACAATCGAAA-1	Atypical	1
	Dataset_2_GCTCTGTAGTAGATGT-1	CD27high RM	16
	Dataset_2_GCTCTGTGTACTCTCC-1	Atypical	19
	Dataset_2_GCTGCGAAGGAGTCTG-1	CD27high RM	15
	Dataset_2_GCTGCGACAAGCTGGA-1	Atypical	16
	Dataset_2_GCTGCTTCAATCAGAA-1	Atypical	2
	Dataset_2_GGAACTTTCCACGCAG-1	CD27high RM	12
	Dataset_2_GGAATAAAGATGCCAG-1	Activated	18
	Dataset_2_GGGAATGAGTAATCCC-1	Activated	18
	Dataset_2_GGGAATGAGTCTCCTC-1	Atypical	16
	Dataset_2_GGGACCTGTGTTCGAT-1	Activated	16
	Dataset_2_GGGCACTTCGTCTGAA-1	CD27high RM	18
	Dataset_2_GGTGCGTTCGTAGGTT-1	CD27high RM	8
	Dataset_2_GTAACTGGTTGCCTCT-1	CD27low RM	15
	Dataset_2_GTACTCCCAAGTCATC-1	Atypical	19
	Dataset_2_GTAGTCACAGACACTT-1	Activated	18
	Dataset_2_GTATTCTGTGTAATGA-1	CD27low RM	15
	Dataset_2_GTCAAGTTCCAAGCCG-1	Atypical	11
	Dataset_2_GTCCTCAAGCACCGCT-1	Unswitched	22
	Dataset_2_GTCGTAAAGGACGAAA-1	CD27high RM	22
	Dataset_2_GTGCATAGTATGAAAC-1	Atypical	17
	Dataset_2_GTGCTTCAGCGATAGC-1	Atypical	11
	Dataset_2_GTTTCTACAGATCCAT-1	Activated	13
	Dataset_2_TAAACCGTCCAAAGTC-1	CD27high RM	14
	Dataset_2_TACTCGCTCTCTGCTG-1	CD27high RM	23
	Dataset_2_TACTTACCAATCGAAA-1	CD27low RM	15
	Dataset_2_TAGCCGGGTACCGTTA-1	Activated	18
	Dataset_2_TAGTTGGCAGCAGTTT-1	Activated	13
	Dataset_2_TATCAGGCAGTCGTGC-1	Unswitched	0
	Dataset_2_TCACAAGGTCTAGCCG-1	Unswitched	17
	Dataset_2_TCAGCAAGTTATCGGT-1	CD27high RM	10
	Dataset_2_TCAGGTAGTCGATTGT-1	Atypical	20
	Dataset_2_TCATTACAGTCATCCA-1	Atypical	17
	Dataset_2_TCCCGATCAGGGTACA-1	CD27high RM	30
	Dataset_2_TCGCGAGGTGTTCTTT-1	Activated	20
	Dataset_2_TCGGGACAGAAGGTTT-1	CD27high RM	14
	Dataset_2_TCGGTAAAGAGAACAG-1	CD27high RM	14
	Dataset_2_TCGTACCAGGCTCAGA-1	Atypical	15
	Dataset_2_TCTTCGGGTCCTCCAT-1	CD27high RM	38
	Dataset_2_TGACTAGGTTCCACAA-1	CD27low RM	28
	Dataset_2_TGACTTTCACGAAATA-1	Atypical	17
	Dataset_2_TGAGGGAGTGGCGAAT-1	CD27high RM	5
	Dataset_2_TGCCCATGTACAGTGG-1	CD27high RM	8
	Dataset_2_TGCGCAGGTTTGACTG-1	Atypical	23
	Dataset_2_TGGCCAGCAAGCCCAC-1	Activated	12
	Dataset_2_TGGGCGTGTTCAGGCC-1	Activated	10
	Dataset_2_TGGTTCCGTAGCTTGT-1	Atypical	14
	Dataset_2_TGTGGTAAGGGTCGAT-1	Atypical	15
	Dataset_2_TGTGGTATCGAGCCCA-1	CD27low RM	2
	Dataset_2_TTAGGACAGGTACTCT-1	Activated	32
	Dataset_2_TTAGGCAAGGACAGCT-1	CD27high RM	24
	Dataset_2_TTCCCAGCAATAGCGG-1	CD27low RM	16
	Dataset_2_TTCGGTCGTGTTGAGG-1	CD27high RM	16
	Dataset_2_TTCGGTCTCAACGGCC-1	Activated	12
	Dataset_2_TTCTCAACACGAAATA-1	CD27low RM	11
	Dataset_2_TTCTTAGAGAAACCAT-1	Atypical	6
	Dataset_2_TTCTTAGCACCAGGTC-1	Activated	38
	Dataset_2_TTGACTTAGCGTAGTG-1	Activated	14
	Dataset_2_TTGGAACTCGTGACAT-1	Atypical	18
	Dataset_2_TTGTAGGTCAGGTTCA-1	Atypical	8
	Dataset_2_TTTACTGCATGGTTGT-1	Atypical	21
	Dataset_2_TTTACTGGTATCAGTC-1	Activated	13
	Dataset_2_TTTGTCATCAAGGCTT-1	CD27high RM	2
	Dataset_3_AAACCTGCAGACGCAA-1	Atypical	5
	Dataset_3_AAAGATGCACACATGT-1	Activated	17
	Dataset_3_AAAGATGTCTGAGGGA-1	Activated	14
	Dataset_3_AAAGCAAGTGTAAGTA-1	Atypical	14
	Dataset_3_AAAGCAATCAGCTCGG-1	Atypical	17
	Dataset_3_AAAGTAGCAGCTGCTG-1	Activated	17
	Dataset_3_AAATGCCAGCTGAAAT-1	Atypical	15
	Dataset_3_AACACGTCAGCTGGCT-1	CD27high RM	9
	Dataset_3_AACCATGGTTAGATGA-1	CD27high RM	13
	Dataset_3_AACTGGTAGCGTTCCG-1	CD27high RM	11
	Dataset_3_AACTGGTAGTGAAGTT-1	Activated	27
	Dataset_3_AACTGGTAGTGGTCCC-1	Atypical	30
	Dataset_3_AAGACCTTCGGCGCTA-1	Activated	24
	Dataset_3_AAGGCAGAGAGACTAT-1	Activated	10
	Dataset_3_AATCCAGAGCAGACTG-1	CD27high RM	9
	Dataset_3_AATCCAGGTCCTAGCG-1	Activated	24
	Dataset_3_AATCCAGTCAGCTCGG-1	Activated	24
	Dataset_3_AATCGGTAGAATTGTG-1	Activated	26
	Dataset_3_ACACCCTGTTATCCGA-1	Activated	15
	Dataset_3_ACACTGAAGGACACCA-1	Activated	18
	Dataset_3_ACAGCCGAGTACCGGA-1	Atypical	24
	Dataset_3_ACAGCTAGTGACCAAG-1	CD27low RM	16
	Dataset_3_ACAGCTATCGTGGTCG-1	Atypical	10
	Dataset_3_ACATACGTCAACACCA-1	CD27high RM	24
	Dataset_3_ACCAGTAGTTGTACAC-1	Activated	18
	Dataset_3_ACCGTAACAAGCTGAG-1	Activated	10
	Dataset_3_ACCGTAACAAGGCTCC-1	Activated	25
	Dataset_3_ACGAGCCCAGTTCCCT-1	CD27low RM	22
	Dataset_3_ACGAGCCCATCGGACC-1	Activated	13
	Dataset_3_ACGAGGAGTGTTCGAT-1	CD27high RM	11
	Dataset_3_ACGATGTGTAGCTGCC-1	Activated	21
	Dataset_3_ACGCAGCGTTAAGGGC-1	CD27high RM	1
	Dataset_3_ACGGAGAAGGCTAGAC-1	Activated	18
	Dataset_3_ACGGGTCGTCAGAGGT-1	Atypical	13
	Dataset_3_ACGGGTCGTGGCGAAT-1	CD27high RM	21
	Dataset_3_ACTGAACAGTGAAGTT-1	CD27high RM	15
	Dataset_3_ACTGAACCACGCTTTC-1	Atypical	14
	Dataset_3_ACTGAGTCAGCCTGTG-1	Activated	21
	Dataset_3_ACTGCTCCAGACTCGC-1	Atypical	21
	Dataset_3_ACTTACTGTATATGAG-1	CD27low RM	11
	Dataset_3_ACTTGTTAGGATGGAA-1	Activated	12
	Dataset_3_ACTTGTTTCCTGTAGA-1	Activated	25
	Dataset_3_AGAATAGCATTAACCG-1	Atypical	18
	Dataset_3_AGACGTTTCCAAGCCG-1	Activated	16
	Dataset_3_AGAGCGAAGAACTGTA-1	Activated	21
	Dataset_3_AGAGCGACAAGTCTAC-1	Activated	22
	Dataset_3_AGAGTGGGTCTCACCT-1	CD27high RM	15
	Dataset_3_AGATTGCGTCCGAACC-1	CD27high RM	17
	Dataset_3_AGATTGCGTCTGATCA-1	CD27low RM	0
	Dataset_3_AGCTCCTTCGGCCGAT-1	Unswitched	14
	Dataset_3_AGGCCACTCTTGACGA-1	CD27high RM	12
	Dataset_3_AGGGAGTGTCCTGCTT-1	CD27high RM	24
	Dataset_3_AGGGTGAGTGGTACAG-1	Activated	14
	Dataset_3_AGTGTCACAAAGCGGT-1	CD27low RM	14
	Dataset_3_AGTGTCAGTTAAGAAC-1	Activated	23
	Dataset_3_AGTTGGTTCAAAGTAG-1	Activated	5
	Dataset_3_ATCACGAGTCTGCGGT-1	Atypical	13
	Dataset_3_ATCCACCAGACCTAGG-1	CD27high RM	19
	Dataset_3_ATCTACTAGGATGGTC-1	Activated	25
	Dataset_3_ATCTGCCCAATGAATG-1	CD27high RM	16
	Dataset_3_ATGCGATCATCCCACT-1	Activated	26
	Dataset_3_ATGCGATCATGGATGG-1	CD27high RM	18
	Dataset_3_ATGCGATGTACCCAAT-1	Activated	13
	Dataset_3_ATGGGAGCAATCGGTT-1	CD27high RM	31
	Dataset_3_ATGGGAGGTCACCCAG-1	Atypical	22
	Dataset_3_ATGGGAGTCAGGCAAG-1	CD27high RM	25
	Dataset_3_ATTACTCAGCGAAGGG-1	Activated	26
	Dataset_3_ATTGGACGTGCCTGGT-1	Atypical	21
	Dataset_3_ATTGGTGGTGTGGCTC-1	Activated	10
	Dataset_3_ATTTCTGTCTGTTGAG-1	Activated	15
	Dataset_3_CAACCAAAGATACACA-1	Atypical	8
	Dataset_3_CAACCAAGTCGTGGCT-1	CD27high RM	21
	Dataset_3_CAACCAATCAAGCCTA-1	CD27high RM	29
	Dataset_3_CAACTAGGTTAGTGGG-1	Activated	19
	Dataset_3_CAAGGCCAGGCATGTG-1	CD27low RM	9
	Dataset_3_CACAAACAGGGATGGG-1	Activated	23
	Dataset_3_CACACAACAGACGCAA-1	Unswitched	8
	Dataset_3_CACACCTAGGACAGCT-1	Activated	25
	Dataset_3_CACACTCGTGAGGGAG-1	Activated	29
	Dataset_3_CACACTCTCTTACCTA-1	Activated	24
	Dataset_3_CACAGTAGTAGGCTGA-1	Activated	13
	Dataset_3_CACAGTAGTTTACTCT-1	Activated	26
	Dataset_3_CACATTTCATCACGAT-1	CD27high RM	0
	Dataset_3_CACATTTCATTCTTAC-1	Atypical	30
	Dataset_3_CACATTTTCACGAAGG-1	Activated	21
	Dataset_3_CACCACTCAATGGATA-1	Activated	11
	Dataset_3_CACTCCACATTAGCCA-1	Activated	8
	Dataset_3_CAGCCGACAGGAACGT-1	Atypical	31
	Dataset_3_CAGCTAAAGTTTCCTT-1	Atypical	11
	Dataset_3_CAGCTGGCAGGTCCAC-1	Activated	25
	Dataset_3_CAGCTGGGTCAGCTAT-1	Activated	15
	Dataset_3_CATATGGAGCTAGGCA-1	Activated	18
	Dataset_3_CATATGGCATGTCTCC-1	Atypical	12
	Dataset_3_CATATTCCACGGTTTA-1	Atypical	22
	Dataset_3_CATATTCTCATGTCTT-1	Activated	22
	Dataset_3_CATATTCTCGGATGGA-1	Activated	10
	Dataset_3_CATCAGACAAAGTCAA-1	Activated	19
	Dataset_3_CATCAGAGTATCAGTC-1	CD27high RM	16
	Dataset_3_CATCGGGAGAAACGAG-1	Activated	21
	Dataset_3_CATCGGGGTTCACCTC-1	Unswitched	0
	Dataset_3_CATCGGGTCTCTTATG-1	CD27high RM	16
	Dataset_3_CATTCGCCACATGACT-1	CD27high RM	20
	Dataset_3_CCACGGATCAACACTG-1	Activated	22
	Dataset_3_CCACTACAGCCTATGT-1	Atypical	14
	Dataset_3_CCACTACCATAAAGGT-1	Activated	19
	Dataset_3_CCAGCGAGTTCCCTTG-1	Activated	14
	Dataset_3_CCCAATCAGTCATCCA-1	Atypical	15
	Dataset_3_CCCAGTTAGATCGATA-1	Activated	23
	Dataset_3_CCGTACTGTCAATACC-1	Atypical	18
	Dataset_3_CCTACACCAAAGAATC-1	CD27low RM	16
	Dataset_3_CCTCAGTCACGGACAA-1	Activated	17
	Dataset_3_CCTCTGAGTCGCCATG-1	CD27high RM	11
	Dataset_3_CCTTCCCGTGCAGACA-1	Activated	20
	Dataset_3_CCTTCGAAGGATATAC-1	Activated	31
	Dataset_3_CCTTTCTAGCCAGGAT-1	Atypical	13
	Dataset_3_CGAATGTCAGCATACT-1	CD27high RM	8
	Dataset_3_CGAATGTGTGGCAAAC-1	Activated	15
	Dataset_3_CGACTTCAGAGCCTAG-1	CD27high RM	7
	Dataset_3_CGACTTCAGCTGAAAT-1	Activated	14
	Dataset_3_CGAGAAGAGGCTCATT-1	Activated	34
	Dataset_3_CGAGCACTCGTTACGA-1	Activated	19
	Dataset_3_CGAGCCAGTGCTGTAT-1	Activated	21
	Dataset_3_CGATGGCGTGACTCAT-1	Atypical	15
	Dataset_3_CGGACACGTAAAGTCA-1	CD27high RM	2
	Dataset_3_CGGTTAATCGGTTCGG-1	Activated	26
	Dataset_3_CGTCACTAGCTAGTTC-1	Activated	20
	Dataset_3_CGTCACTGTTATCACG-1	Atypical	22
	Dataset_3_CGTCAGGGTACGCACC-1	CD27high RM	17
	Dataset_3_CGTCAGGTCGGATGTT-1	Activated	14
	Dataset_3_CGTCCATGTGTCCTCT-1	CD27high RM	12
	Dataset_3_CGTCCATGTTATCGGT-1	Activated	20
	Dataset_3_CGTCTACCAGCTGCTG-1	Atypical	6
	Dataset_3_CGTGTAAAGCGATCCC-1	Unswitched	0
	Dataset_3_CGTGTAACAAAGCAAT-1	CD27high RM	26
	Dataset_3_CGTGTCTTCTCTAAGG-1	Activated	13
	Dataset_3_CGTTCTGAGCACAGGT-1	CD27high RM	14
	Dataset_3_CGTTCTGCATTTGCCC-1	Activated	14
	Dataset_3_CGTTCTGTCACGATGT-1	Activated	21
	Dataset_3_CGTTGGGGTAGTGAAT-1	Activated	0
	Dataset_3_CGTTGGGGTGTGACGA-1	CD27high RM	14
	Dataset_3_CTAACTTAGGCATGTG-1	CD27low RM	7
	Dataset_3_CTAACTTCAGACGCAA-1	Atypical	25
	Dataset_3_CTAAGACAGCCACGCT-1	Atypical	17
	Dataset_3_CTAAGACCAAAGTCAA-1	Atypical	19
	Dataset_3_CTAAGACGTCATATCG-1	Activated	27
	Dataset_3_CTACACCGTCTAGAGG-1	CD27high RM	17
	Dataset_3_CTACATTAGAAGGACA-1	Activated	39
	Dataset_3_CTACATTAGAAGGGTA-1	Activated	15
	Dataset_3_CTAGAGTTCCATTCTA-1	Activated	17
	Dataset_3_CTAGCCTGTCAAGCGA-1	Atypical	23
	Dataset_3_CTAGTGACAGCTCGCA-1	CD27low RM	21
	Dataset_3_CTCACACAGAGTGAGA-1	CD27high RM	32
	Dataset_3_CTCACACAGGGATACC-1	Activated	26
	Dataset_3_CTCACACGTTATTCTC-1	CD27high RM	17
	Dataset_3_CTCAGAAGTAGATTAG-1	Activated	15
	Dataset_3_CTCGAGGAGATATACG-1	Activated	25
	Dataset_3_CTCGAGGGTAACGACG-1	CD27high RM	14
	Dataset_3_CTCGAGGTCGCCAGCA-1	CD27high RM	21
	Dataset_3_CTCGGGAAGGACACCA-1	CD27high RM	7
	Dataset_3_CTCTACGCAAGGACTG-1	Activated	14
	Dataset_3_CTGAAACAGAGCTGGT-1	Atypical	14
	Dataset_3_CTGAAGTCATAGAAAC-1	CD27high RM	8
	Dataset_3_CTGAAGTGTGACGCCT-1	CD27high RM	20
	Dataset_3_CTGATAGAGCCAGGAT-1	Activated	32
	Dataset_3_CTGCTGTTCTCGAGTA-1	CD27high RM	17
	Dataset_3_CTGGTCTAGGCAGGTT-1	Activated	14
	Dataset_3_CTGGTCTGTGTGGTTT-1	Activated	17
	Dataset_3_CTGTTTAAGGTTCCTA-1	CD27low RM	5
	Dataset_3_CTTAGGACACGTCTCT-1	CD27low RM	1
	Dataset_3_CTTGGCTTCCTCCTAG-1	Activated	11
	Dataset_3_CTTTGCGTCCGTTGTC-1	Activated	19
	Dataset_3_GAAATGAAGATGCCAG-1	Unswitched	0
	Dataset_3_GAACATCCATGCATGT-1	CD27low RM	27
	Dataset_3_GAACCTAGTCTAAAGA-1	Activated	21
	Dataset_3_GACACGCGTTGAGTTC-1	CD27high RM	7
	Dataset_3_GACACGCTCAGCGATT-1	CD27high RM	15
	Dataset_3_GACGGCTCAACACCCG-1	Activated	21
	Dataset_3_GACGGCTCATCTCCCA-1	Activated	13
	Dataset_3_GACGTGCCACATGACT-1	Activated	21
	Dataset_3_GACTGCGTCACAAACC-1	Activated	28
	Dataset_3_GAGGTGAGTCGGCTCA-1	Activated	14
	Dataset_3_GAGTCCGTCAGTGCAT-1	CD27high RM	33
	Dataset_3_GATCAGTAGCGTGAGT-1	CD27high RM	9
	Dataset_3_GATCAGTAGGGTGTTG-1	Atypical	17
	Dataset_3_GATCGATCAGAGTGTG-1	Activated	7
	Dataset_3_GATGAAAAGACCTAGG-1	Atypical	17
	Dataset_3_GATGAAAGTGTGGTTT-1	Activated	20
	Dataset_3_GATGCTAGTATATGGA-1	Atypical	19
	Dataset_3_GATTCAGTCATGTCTT-1	Activated	24
	Dataset_3_GCAATCAAGGATCGCA-1	Activated	11
	Dataset_3_GCACATAAGCTAGTTC-1	Activated	24
	Dataset_3_GCACATATCTATCCTA-1	Activated	17
	Dataset_3_GCACTCTGTTAAGAAC-1	Activated	18
	Dataset_3_GCATGATTCTCCGGTT-1	Activated	0
	Dataset_3_GCATGTACATGTAGTC-1	Unswitched	2
	Dataset_3_GCCAAATTCTGTCTAT-1	CD27high RM	7
	Dataset_3_GCCTCTAAGCGAGAAA-1	Activated	12
	Dataset_3_GCGACCAAGCGATGAC-1	Atypical	7
	Dataset_3_GCGAGAAGTAGCGATG-1	Activated	27
	Dataset_3_GCGAGAATCGGGAGTA-1	Atypical	14
	Dataset_3_GCGCAACAGGCACATG-1	Atypical	10
	Dataset_3_GCGCAACCAATCACAC-1	Atypical	7
	Dataset_3_GCTCCTACATGAAGTA-1	Atypical	13
	Dataset_3_GCTCCTATCTACTATC-1	Activated	15
	Dataset_3_GCTGCGATCAGTTAGC-1	Activated	20
	Dataset_3_GCTGCTTCATGCCTTC-1	Activated	30
	Dataset_3_GCTTCCATCTTCGGTC-1	Atypical	13
	Dataset_3_GGAAAGCGTACAGTTC-1	CD27high RM	16
	Dataset_3_GGAATAACAACGCACC-1	CD27high RM	13
	Dataset_3_GGAATAATCCGCGTTT-1	Activated	0
	Dataset_3_GGACAAGGTCGTCTTC-1	Activated	16
	Dataset_3_GGACATTGTCATATCG-1	Atypical	21
	Dataset_3_GGACGTCAGGAGTTGC-1	Activated	29
	Dataset_3_GGACGTCCATCCCATC-1	CD27high RM	33
	Dataset_3_GGATGTTGTGCGGTAA-1	CD27high RM	13
	Dataset_3_GGCAATTTCTATCCTA-1	CD27high RM	6
	Dataset_3_GGCCGATCATGACATC-1	Activated	16
	Dataset_3_GGCCGATTCTTGTTTG-1	Activated	13
	Dataset_3_GGGACCTGTACAGTTC-1	Activated	20
	Dataset_3_GGGATGAGTCATACTG-1	CD27high RM	17
	Dataset_3_GGGCATCAGAGTGACC-1	Activated	7
	Dataset_3_GGGCATCTCAAGATCC-1	Activated	30
	Dataset_3_GGGTCTGAGTCTCAAC-1	CD27low RM	3
	Dataset_3_GGGTTGCAGTTCGATC-1	CD27high RM	22
	Dataset_3_GGGTTGCCACTTACGA-1	Activated	20
	Dataset_3_GTAGTCACATGTTCCC-1	Activated	23
	Dataset_3_GTAGTCAGTAGCGTAG-1	Unswitched	0
	Dataset_3_GTATCTTCAAGCGCTC-1	Atypical	13
	Dataset_3_GTATTCTTCTCAACTT-1	CD27high RM	22
	Dataset_3_GTCACAATCTGGCGTG-1	CD27high RM	10
	Dataset_3_GTCACGGCACGGCTAC-1	Atypical	17
	Dataset_3_GTCTCGTCATACGCTA-1	Activated	18
	Dataset_3_GTGCATAGTTACGACT-1	Activated	16
	Dataset_3_GTGCTTCCAGTTCCCT-1	CD27high RM	8
	Dataset_3_GTGCTTCCATTTGCCC-1	CD27high RM	30
	Dataset_3_GTGTTAGCATCGGAAG-1	Atypical	15
	Dataset_3_GTGTTAGTCCGTCAAA-1	Activated	20
	Dataset_3_GTTACAGAGGGTTTCT-1	Atypical	12
	Dataset_3_GTTACAGGTAGGGACT-1	CD27high RM	14
	Dataset_3_GTTCATTCATTCCTCG-1	Atypical	16
	Dataset_3_GTTCATTTCAAAGACA-1	Activated	11
	Dataset_3_GTTCGGGCAAATACAG-1	Activated	20
	Dataset_3_TAAGAGACACGGTAGA-1	Activated	22
	Dataset_3_TAAGCGTGTTTGCATG-1	Activated	12
	Dataset_3_TAAGTGCAGGACAGCT-1	Activated	15
	Dataset_3_TACACGAAGAAGGCCT-1	Atypical	1
	Dataset_3_TACACGATCCGCTGTT-1	CD27low RM	7
	Dataset_3_TACCTTACATCCTTGC-1	Atypical	29
	Dataset_3_TACGGGCCATCATCCC-1	Activated	26
	Dataset_3_TACGGTAGTAAGTAGT-1	CD27high RM	24
	Dataset_3_TACTTGTCAAAGCAAT-1	Activated	22
	Dataset_3_TAGAGCTGTCAGGACA-1	Activated	19
	Dataset_3_TATCTCAAGTACGTAA-1	Unswitched	13
	Dataset_3_TATTACCTCCTCGCAT-1	CD27high RM	14
	Dataset_3_TCAACGATCACCCTCA-1	Activated	25
	Dataset_3_TCAATCTAGGATGTAT-1	CD27high RM	21
	Dataset_3_TCACAAGCAGCATACT-1	CD27high RM	12
	Dataset_3_TCAGATGAGACACTAA-1	Activated	18
	Dataset_3_TCAGGTAAGCCAGTAG-1	CD27high RM	14
	Dataset_3_TCATTACGTGCAGGTA-1	CD27low RM	11
	Dataset_3_TCATTACTCCGAAGAG-1	Atypical	14
	Dataset_3_TCATTTGGTATAGGTA-1	Activated	7
	Dataset_3_TCCACACGTACTTAGC-1	Activated	21
	Dataset_3_TCGCGTTTCCACGCAG-1	Activated	23
	Dataset_3_TCGGTAAAGATGCCAG-1	Atypical	15
	Dataset_3_TCGGTAAGTCTAACGT-1	CD27high RM	12
	Dataset_3_TCGTACCTCAGCCTAA-1	Activated	13
	Dataset_3_TCTCTAAGTATTCTCT-1	Unswitched	0
	Dataset_3_TCTCTAATCTCGGACG-1	Unswitched	4
	Dataset_3_TCTTCGGGTGTTCTTT-1	Activated	5
	Dataset_3_TGAAAGAAGGCTAGGT-1	Atypical	23
	Dataset_3_TGACAACGTGGTGTAG-1	Activated	15
	Dataset_3_TGAGAGGCACTCTGTC-1	CD27high RM	16
	Dataset_3_TGAGCCGTCAACGAAA-1	Activated	27
	Dataset_3_TGATTTCCAGTAAGAT-1	Activated	21
	Dataset_3_TGCACCTGTCTTGCGG-1	CD27high RM	13
	Dataset_3_TGCCAAACAGCGATCC-1	CD27high RM	25
	Dataset_3_TGCGCAGCATGACATC-1	CD27low RM	5
	Dataset_3_TGCGCAGTCTACTCAT-1	Activated	25
	Dataset_3_TGGCTGGGTCTTCTCG-1	Activated	7
	Dataset_3_TGGGCGTAGCTCCTCT-1	Atypical	19
	Dataset_3_TGGTTAGCAGATCTGT-1	Activated	14
	Dataset_3_TGTCCCATCGATCCCT-1	Activated	18
	Dataset_3_TGTGGTAGTTCCCGAG-1	Activated	21
	Dataset_3_TGTTCCGAGGAGTAGA-1	Activated	17
	Dataset_3_TTAGGCAAGTGAACAT-1	Activated	22
	Dataset_3_TTCCCAGAGGTTACCT-1	Activated	15
	Dataset_3_TTCGGTCCAAAGCAAT-1	CD27high RM	20
	Dataset_3_TTCTCAAAGCGTTCCG-1	Activated	15
	Dataset_3_TTCTCCTGTTAAAGTG-1	Activated	12
	Dataset_3_TTCTTAGAGTCTCCTC-1	Activated	21
	Dataset_3_TTGACTTAGAGAGCTC-1	Activated	22
	Dataset_3_TTGACTTCAAGGCTCC-1	CD27high RM	32
	Dataset_3_TTGACTTGTTTGTGTG-1	CD27high RM	15
	Dataset_3_TTGTAGGGTCTCCCTA-1	Atypical	16
	Dataset_3_TTGTAGGTCTCTAAGG-1	Activated	9
	Dataset_3_TTTACTGCAGGCTGAA-1	Activated	26
	Dataset_3_TTTACTGGTCCATGAT-1	Activated	26
	Dataset_3_TTTACTGTCTCCTATA-1	CD27high RM	19
	Dataset_3_TTTATGCAGCCGATTT-1	CD27high RM	19
	Dataset_3_TTTGCGCTCAGGTTCA-1	Unswitched	0
	Dataset_3_TTTGTCATCTGACCTC-1	Activated	15
	Dataset_4_AAACCTGCACCGATAT-1	CD27high RM	15
	Dataset_4_AAAGATGAGACAATAC-1	CD27high RM	13
	Dataset_4_AAAGATGTCTGCCAGG-1	Atypical	11
	Dataset_4_AAAGCAAGTTTGGGCC-1	Atypical	11
	Dataset_4_AAAGTAGAGTACGTAA-1	CD27high RM	11
	Dataset_4_AAAGTAGCAGATGGCA-1	Atypical	12
	Dataset_4_AAAGTAGGTATTCTCT-1	CD27high RM	21
	Dataset_4_AAATGCCAGGGAACGG-1	Activated	14
	Dataset_4_AAATGCCCAGCCTTGG-1	Atypical	15
	Dataset_4_AAATGCCTCATCTGTT-1	Atypical	12
	Dataset_4_AACCATGGTGAGTGAC-1	CD27high RM	22
	Dataset_4_AACCGCGTCAGGTAAA-1	Atypical	11
	Dataset_4_AACGTTGAGCTCCTTC-1	CD27high RM	9
	Dataset_4_AACGTTGCAAACTGCT-1	Activated	19
	Dataset_4_AACGTTGGTTTGTGTG-1	Atypical	13
	Dataset_4_AACTCAGCAACACCTA-1	Atypical	6
	Dataset_4_AACTCAGGTATGGTTC-1	Activated	12
	Dataset_4_AACTCAGGTGTGGCTC-1	Activated	25
	Dataset_4_AACTCAGTCTATCCTA-1	Atypical	21
	Dataset_4_AACTCCCGTAGCGTAG-1	CD27high RM	15
	Dataset_4_AACTCTTAGGAGTTTA-1	Activated	15
	Dataset_4_AACTCTTGTCGAAAGC-1	Atypical	17
	Dataset_4_AACTCTTTCAAGATCC-1	CD27high RM	23
	Dataset_4_AACTGGTCAAGGTTCT-1	Activated	30
	Dataset_4_AACTGGTCAGCCACCA-1	CD27high RM	9
	Dataset_4_AACTGGTCATAGAAAC-1	CD27high RM	12
	Dataset_4_AACTGGTCATATGAGA-1	CD27high RM	12
	Dataset_4_AACTGGTTCACCGGGT-1	Atypical	28
	Dataset_4_AACTTTCTCTACCAGA-1	Atypical	17
	Dataset_4_AAGACCTGTCTACCTC-1	CD27high RM	18
	Dataset_4_AAGACCTTCTATCGCC-1	Activated	15
	Dataset_4_AAGCCGCCACTACAGT-1	CD27high RM	11
	Dataset_4_AAGCCGCGTAGCGTAG-1	CD27low RM	14
	Dataset_4_AAGCCGCTCCTCCTAG-1	CD27high RM	13
	Dataset_4_AAGGAGCGTTCAGGCC-1	CD27high RM	9
	Dataset_4_AAGGCAGTCCAAACAC-1	Atypical	9
	Dataset_4_AAGTCTGGTGTAACGG-1	CD27high RM	29
	Dataset_4_AAGTCTGGTGTTCTTT-1	CD27high RM	19
	Dataset_4_AAGTCTGTCCAACCAA-1	CD27low RM	7
	Dataset_4_AATCCAGCAGATGAGC-1	CD27high RM	20
	Dataset_4_AATCCAGGTTTAGCTG-1	CD27high RM	21
	Dataset_4_AATCCAGTCTTGTCAT-1	Atypical	18
	Dataset_4_AATCGGTCACGAAATA-1	Activated	10
	Dataset_4_AATCGGTTCTCAACTT-1	CD27high RM	14
	Dataset_4_ACACCAATCACTGGGC-1	CD27high RM	23
	Dataset_4_ACACCCTCAGAGCCAA-1	Atypical	20
	Dataset_4_ACACCCTTCATAAAGG-1	Activated	13
	Dataset_4_ACACCGGCAAAGTGCG-1	CD27high RM	9
	Dataset_4_ACACTGAGTCAGGACA-1	Activated	4
	Dataset_4_ACAGCTAAGTAGTGCG-1	Atypical	15
	Dataset_4_ACAGCTAGTCAACATC-1	Atypical	9
	Dataset_4_ACAGCTAGTGGCAAAC-1	CD27high RM	30
	Dataset_4_ACAGCTATCTTAGCCC-1	CD27high RM	18
	Dataset_4_ACATACGAGTAGCCGA-1	Atypical	22
	Dataset_4_ACATACGCAGCAGTTT-1	Unswitched	9
	Dataset_4_ACATACGCATTAACCG-1	CD27high RM	24
	Dataset_4_ACATACGTCAGTGCAT-1	Atypical	19
	Dataset_4_ACATGGTTCAGGCCCA-1	Atypical	17
	Dataset_4_ACATGGTTCGCGTTTC-1	CD27low RM	15
	Dataset_4_ACATGGTTCTACCAGA-1	Atypical	13
	Dataset_4_ACCAGTAAGCATCATC-1	CD27high RM	25
	Dataset_4_ACCAGTAAGTCCGGTC-1	CD27low RM	0
	Dataset_4_ACCAGTAGTCGGCACT-1	Atypical	14
	Dataset_4_ACCCACTGTAGTGAAT-1	CD27high RM	13
	Dataset_4_ACCTTTAAGCGATTCT-1	Atypical	19
	Dataset_4_ACCTTTAGTGCAGGTA-1	CD27low RM	17
	Dataset_4_ACCTTTAGTTCCACTC-1	Atypical	22
	Dataset_4_ACGAGCCGTGGTCTCG-1	CD27high RM	15
	Dataset_4_ACGAGGAGTAAGTTCC-1	CD27high RM	20
	Dataset_4_ACGAGGAGTGTGCGTC-1	Activated	10
	Dataset_4_ACGAGGAGTTCCATGA-1	Activated	25
	Dataset_4_ACGATACTCAACTCTT-1	Atypical	9
	Dataset_4_ACGATGTCAGCTCCGA-1	Unswitched	0
	Dataset_4_ACGCAGCGTCCTCTTG-1	Atypical	13
	Dataset_4_ACGCAGCTCATGTCTT-1	CD27low RM	9
	Dataset_4_ACGCCAGCAGCCAGAA-1	CD27high RM	12
	Dataset_4_ACGCCAGGTTTACTCT-1	CD27low RM	9
	Dataset_4_ACGCCAGTCAGCCTAA-1	CD27high RM	12
	Dataset_4_ACGCCGAAGGGCTTGA-1	Atypical	19
	Dataset_4_ACGGAGAAGCTAAACA-1	Activated	10
	Dataset_4_ACGGAGAAGTGTTTGC-1	CD27low RM	18
	Dataset_4_ACGGAGACATGCTGGC-1	CD27low RM	25
	Dataset_4_ACGGCCAAGCTGCGAA-1	Atypical	8
	Dataset_4_ACGGCCAGTTAAAGTG-1	Activated	9
	Dataset_4_ACGGGCTAGAAGGGTA-1	Activated	15
	Dataset_4_ACGGGCTAGCTAGTCT-1	CD27low RM	11
	Dataset_4_ACGGGCTAGGTAGCCA-1	Atypical	18
	Dataset_4_ACGGGCTCACTACAGT-1	CD27high RM	19
	Dataset_4_ACGGGTCAGTCCGGTC-1	CD27low RM	4
	Dataset_4_ACGGGTCTCAGATAAG-1	Atypical	26
	Dataset_4_ACGGGTCTCAGTCAGT-1	CD27low RM	9
	Dataset_4_ACGTCAAAGTCCAGGA-1	CD27high RM	7
	Dataset_4_ACGTCAACAACTGCGC-1	Atypical	30
	Dataset_4_ACGTCAAGTCCCTTGT-1	Atypical	30
	Dataset_4_ACTATCTAGCAGATCG-1	Activated	24
	Dataset_4_ACTATCTCAACGCACC-1	Atypical	21
	Dataset_4_ACTATCTCACCCATTC-1	Activated	14
	Dataset_4_ACTATCTGTTATCGGT-1	Atypical	22
	Dataset_4_ACTGAACAGACAGACC-1	Atypical	14
	Dataset_4_ACTGAACAGAGACGAA-1	CD27low RM	25
	Dataset_4_ACTGAGTCACGGTAGA-1	Atypical	7
	Dataset_4_ACTGATGGTGCTGTAT-1	CD27high RM	17
	Dataset_4_ACTGTCCCACACAGAG-1	CD27high RM	19
	Dataset_4_ACTGTCCGTACAGTTC-1	Atypical	21
	Dataset_4_ACTGTCCGTCCGAGTC-1	Atypical	5
	Dataset_4_ACTGTCCGTCGACTAT-1	CD27high RM	14
	Dataset_4_ACTGTCCTCGGTTCGG-1	Activated	22
	Dataset_4_ACTTACTCATAACCTG-1	CD27high RM	12
	Dataset_4_ACTTACTCATGTAGTC-1	CD27high RM	8
	Dataset_4_ACTTACTTCTTGTATC-1	CD27high RM	15
	Dataset_4_ACTTTCACAGACTCGC-1	Atypical	7
	Dataset_4_AGAATAGCACATCCAA-1	Activated	0
	Dataset_4_AGAATAGGTGTCCTCT-1	CD27low RM	8
	Dataset_4_AGAATAGGTTAAAGAC-1	CD27high RM	13
	Dataset_4_AGACGTTAGCGCTTAT-1	CD27high RM	18
	Dataset_4_AGACGTTAGCTAGTTC-1	CD27high RM	8
	Dataset_4_AGACGTTCACAGGAGT-1	Unswitched	8
	Dataset_4_AGACGTTCACCTTGTC-1	Atypical	12
	Dataset_4_AGAGCGAAGCAGATCG-1	Atypical	15
	Dataset_4_AGAGCTTCAGGAATGC-1	Activated	15
	Dataset_4_AGAGCTTCATGGGACA-1	CD27low RM	8
	Dataset_4_AGAGCTTTCCTTCAAT-1	Atypical	17
	Dataset_4_AGATCTGGTTCGGGCT-1	CD27high RM	25
	Dataset_4_AGATTGCAGGCAGGTT-1	CD27high RM	21
	Dataset_4_AGATTGCAGTTTCCTT-1	Atypical	14
	Dataset_4_AGATTGCGTCAGGACA-1	CD27low RM	13
	Dataset_4_AGATTGCGTCGCCATG-1	Atypical	5
	Dataset_4_AGATTGCTCTAGCACA-1	CD27high RM	8
	Dataset_4_AGCAGCCAGAGTAATC-1	Unswitched	12
	Dataset_4_AGCAGCCTCCACGTTC-1	Atypical	15
	Dataset_4_AGCATACAGGAGTTGC-1	Activated	24
	Dataset_4_AGCATACCAAGTCATC-1	CD27high RM	23
	Dataset_4_AGCCTAACACCTGGTG-1	Activated	21
	Dataset_4_AGCGTATCAAGAGTCG-1	Atypical	22
	Dataset_4_AGCGTCGAGTGGGCTA-1	Atypical	14
	Dataset_4_AGCGTCGCAAGTAGTA-1	Atypical	12
	Dataset_4_AGCGTCGCAGACAAGC-1	Atypical	16
	Dataset_4_AGCTCCTAGAGTACCG-1	CD27low RM	15
	Dataset_4_AGCTCTCGTCGAAAGC-1	CD27low RM	12
	Dataset_4_AGGCCACTCACAAACC-1	Atypical	13
	Dataset_4_AGGCCACTCGGCGCAT-1	CD27high RM	22
	Dataset_4_AGGCCACTCTCGCTTG-1	Activated	22
	Dataset_4_AGGGAGTAGAGTACAT-1	CD27high RM	11
	Dataset_4_AGGGATGAGGGTGTTG-1	Atypical	22
	Dataset_4_AGGGATGCACAGATTC-1	Atypical	5
	Dataset_4_AGGGATGCAGGATCGA-1	Atypical	15
	Dataset_4_AGGGTGAAGACTCGGA-1	Atypical	16
	Dataset_4_AGGGTGATCCTCAACC-1	Atypical	22
	Dataset_4_AGGTCATTCGATCCCT-1	CD27high RM	1
	Dataset_4_AGGTCCGAGCATCATC-1	CD27high RM	7
	Dataset_4_AGTAGTCCAGGTCGTC-1	Atypical	17
	Dataset_4_AGTAGTCCATAGTAAG-1	Atypical	13
	Dataset_4_AGTCTTTAGCCAGTTT-1	CD27high RM	10
	Dataset_4_AGTCTTTAGGAGTCTG-1	Activated	25
	Dataset_4_AGTCTTTGTGATGTGG-1	Atypical	15
	Dataset_4_AGTCTTTTCCGTCAAA-1	Atypical	7
	Dataset_4_AGTGAGGCACAGACTT-1	CD27high RM	13
	Dataset_4_AGTGAGGGTATAGTAG-1	Unswitched	0
	Dataset_4_AGTGGGAAGTACGTTC-1	Activated	13
	Dataset_4_AGTGGGACACATGTGT-1	CD27high RM	27
	Dataset_4_AGTGGGAGTACACCGC-1	CD27high RM	22
	Dataset_4_AGTGTCAAGACGCTTT-1	CD27high RM	26
	Dataset_4_AGTGTCACATGCAATC-1	CD27high RM	15
	Dataset_4_AGTGTCATCGCGTAGC-1	CD27high RM	8
	Dataset_4_AGTTGGTGTGGTCCGT-1	CD27high RM	11
	Dataset_4_AGTTGGTGTTTAGCTG-1	CD27high RM	11
	Dataset_4_ATAACGCCACCCTATC-1	CD27high RM	6
	Dataset_4_ATAAGAGCATCACAAC-1	CD27high RM	18
	Dataset_4_ATAAGAGTCTTATCTG-1	Atypical	12
	Dataset_4_ATAGACCCAGACAAAT-1	Activated	12
	Dataset_4_ATAGACCTCCGAATGT-1	Activated	29
	Dataset_4_ATAGACCTCGTCACGG-1	Atypical	6
	Dataset_4_ATCACGAAGGGAACGG-1	CD27high RM	26
	Dataset_4_ATCACGAAGTCCATAC-1	CD27high RM	15
	Dataset_4_ATCACGAGTGTTAAGA-1	Activated	19
	Dataset_4_ATCACGAGTTAAGTAG-1	Atypical	5
	Dataset_4_ATCACGATCCCATTAT-1	CD27high RM	11
	Dataset_4_ATCATCTAGAGACGAA-1	Activated	18
	Dataset_4_ATCATCTCAGCCAGAA-1	CD27high RM	20
	Dataset_4_ATCATCTCAGGCAGTA-1	Activated	15
	Dataset_4_ATCATCTGTCGCATCG-1	CD27high RM	8
	Dataset_4_ATCATGGAGGCTATCT-1	CD27high RM	8
	Dataset_4_ATCATGGCAGGATCGA-1	CD27high RM	17
	Dataset_4_ATCATGGCATGCGCAC-1	Atypical	19
	Dataset_4_ATCATGGGTCATTAGC-1	Atypical	9
	Dataset_4_ATCATGGGTCTGGTCG-1	Atypical	13
	Dataset_4_ATCCACCAGGCAATTA-1	CD27high RM	19
	Dataset_4_ATCCGAAAGCGTTTAC-1	CD27high RM	17
	Dataset_4_ATCTGCCAGACGCAAC-1	CD27high RM	14
	Dataset_4_ATCTGCCTCTCGCATC-1	Atypical	16
	Dataset_4_ATGAGGGGTTTAGCTG-1	Atypical	8
	Dataset_4_ATGAGGGTCCGAACGC-1	CD27high RM	20
	Dataset_4_ATGAGGGTCCTCAACC-1	Atypical	22
	Dataset_4_ATGCGATGTACAGACG-1	Activated	22
	Dataset_4_ATGGGAGCAGTTCATG-1	Atypical	15
	Dataset_4_ATGGGAGGTATAATGG-1	CD27low RM	7
	Dataset_4_ATGTGTGAGGTGTGGT-1	Activated	15
	Dataset_4_ATGTGTGAGTGTTTGC-1	Activated	10
	Dataset_4_ATGTGTGGTGCGCTTG-1	Atypical	23
	Dataset_4_ATTCTACCAGATTGCT-1	Activated	22
	Dataset_4_ATTCTACTCGGATGGA-1	Atypical	13
	Dataset_4_ATTGGACCACGACGAA-1	CD27low RM	13
	Dataset_4_ATTGGACTCCCATTAT-1	CD27high RM	16
	Dataset_4_ATTGGTGGTAGCGTGA-1	CD27high RM	10
	Dataset_4_ATTTCTGAGCTGCCCA-1	CD27low RM	8
	Dataset_4_CAACCAAAGCGTAGTG-1	CD27high RM	19
	Dataset_4_CAACCAAGTCGCATAT-1	CD27high RM	12
	Dataset_4_CAACCAATCTGTTTGT-1	Atypical	10
	Dataset_4_CAACCTCCATGTTCCC-1	Atypical	16
	Dataset_4_CAACTAGAGAGTACCG-1	CD27high RM	10
	Dataset_4_CAACTAGGTTCGGCAC-1	Atypical	24
	Dataset_4_CAACTAGTCATCACCC-1	CD27low RM	18
	Dataset_4_CAACTAGTCGTTTGCC-1	CD27high RM	4
	Dataset_4_CAAGGCCAGCGAGAAA-1	Atypical	12
	Dataset_4_CAAGTTGCATCTCGCT-1	Activated	10
	Dataset_4_CAAGTTGTCGGTTAAC-1	CD27high RM	30
	Dataset_4_CACACAAAGAGTGACC-1	CD27high RM	15
	Dataset_4_CACACCTCACCGATAT-1	CD27high RM	12
	Dataset_4_CACACTCAGAGTGACC-1	CD27high RM	21
	Dataset_4_CACACTCGTAAAGTCA-1	Atypical	10
	Dataset_4_CACACTCTCGAGAACG-1	CD27high RM	20
	Dataset_4_CACAGGCAGCTGTCTA-1	CD27high RM	22
	Dataset_4_CACAGGCAGGCCCGTT-1	CD27high RM	2
	Dataset_4_CACAGGCAGTAGCCGA-1	CD27low RM	13
	Dataset_4_CACAGGCCAAACCTAC-1	Atypical	30
	Dataset_4_CACAGTAGTCTTCTCG-1	Atypical	16
	Dataset_4_CACATAGTCGGATGTT-1	CD27high RM	5
	Dataset_4_CACATAGTCTCCAACC-1	Atypical	15
	Dataset_4_CACCACTGTCAATACC-1	CD27high RM	14
	Dataset_4_CACCAGGTCAAAGACA-1	CD27high RM	14
	Dataset_4_CACCTTGAGGTGGGTT-1	Atypical	4
	Dataset_4_CACCTTGAGTCGTTTG-1	CD27low RM	16
	Dataset_4_CACCTTGGTTGGACCC-1	Atypical	19
	Dataset_4_CACTCCAAGACATAAC-1	Activated	7
	Dataset_4_CAGCAGCCATCACCCT-1	CD27high RM	13
	Dataset_4_CAGCAGCTCACTGGGC-1	CD27low RM	8
	Dataset_4_CAGCATAAGTTGCAGG-1	Atypical	15
	Dataset_4_CAGCATATCACGACTA-1	Activated	14
	Dataset_4_CAGCGACAGTCGCCGT-1	Atypical	22
	Dataset_4_CAGCGACCAGTCAGAG-1	Atypical	13
	Dataset_4_CAGCTAAGTGACTACT-1	Activated	26
	Dataset_4_CAGCTGGTCGTGGGAA-1	Atypical	16
	Dataset_4_CAGGTGCGTATAGGGC-1	CD27low RM	7
	Dataset_4_CAGGTGCTCGACCAGC-1	CD27high RM	14
	Dataset_4_CAGTAACAGATCCCGC-1	CD27high RM	11
	Dataset_4_CAGTAACAGGTGCTAG-1	Atypical	19
	Dataset_4_CAGTAACAGTCATCCA-1	CD27low RM	21
	Dataset_4_CATATGGCACGAAAGC-1	CD27low RM	33
	Dataset_4_CATATTCAGGTAGCCA-1	Activated	24
	Dataset_4_CATATTCCACACCGCA-1	CD27high RM	13
	Dataset_4_CATCAAGAGGCGTACA-1	Atypical	23
	Dataset_4_CATCAAGGTAGTACCT-1	Atypical	12
	Dataset_4_CATCAGACATGGATGG-1	Atypical	19
	Dataset_4_CATCAGATCAGAGCTT-1	CD27high RM	19
	Dataset_4_CATCCACGTAGGCATG-1	Atypical	16
	Dataset_4_CATCGAACATTCGACA-1	CD27high RM	18
	Dataset_4_CATGACAAGACAGGCT-1	CD27high RM	8
	Dataset_4_CATGACAGTGGTGTAG-1	CD27high RM	18
	Dataset_4_CATTATCAGGAGTAGA-1	Atypical	16
	Dataset_4_CCAATCCGTTGTTTGG-1	CD27high RM	16
	Dataset_4_CCAATCCTCTCAACTT-1	CD27high RM	8
	Dataset_4_CCACCTATCGTATCAG-1	CD27low RM	26
	Dataset_4_CCACGGACATCTATGG-1	Atypical	9
	Dataset_4_CCACGGACATTCCTCG-1	CD27high RM	7
	Dataset_4_CCACGGATCTGCTGCT-1	CD27low RM	25
	Dataset_4_CCACGGATCTGTACGA-1	Atypical	20
	Dataset_4_CCACTACAGTGTTAGA-1	CD27high RM	11
	Dataset_4_CCACTACCACACATGT-1	Atypical	19
	Dataset_4_CCACTACTCTGCTTGC-1	CD27high RM	17
	Dataset_4_CCAGCGACAGCGTTCG-1	Atypical	20
	Dataset_4_CCATTCGCATACGCCG-1	Atypical	4
	Dataset_4_CCATTCGGTATAGGGC-1	Atypical	14
	Dataset_4_CCCAATCAGCCAGTTT-1	Unswitched	7
	Dataset_4_CCCAATCAGCGCTTAT-1	CD27high RM	6
	Dataset_4_CCCAATCGTACATGTC-1	Unswitched	13
	Dataset_4_CCCAGTTAGGACGAAA-1	CD27high RM	11
	Dataset_4_CCCAGTTCACCAGTTA-1	Activated	17
	Dataset_4_CCCATACGTCATCCCT-1	Activated	7
	Dataset_4_CCCATACGTTGGTTTG-1	Activated	12
	Dataset_4_CCCATACTCGGATGGA-1	Atypical	12
	Dataset_4_CCGGGATCAACCGCCA-1	CD27high RM	19
	Dataset_4_CCGGGATCATGGGAAC-1	Activated	41
	Dataset_4_CCGTGGACAAAGGTGC-1	Activated	10
	Dataset_4_CCGTGGACAATAACGA-1	CD27high RM	8
	Dataset_4_CCGTGGAGTTCTGGTA-1	Atypical	16
	Dataset_4_CCGTTCATCGGTGTCG-1	CD27low RM	12
	Dataset_4_CCTAAAGCACATTTCT-1	Atypical	25
	Dataset_4_CCTAAAGTCTTTACGT-1	Atypical	12
	Dataset_4_CCTACCAAGAGTAATC-1	CD27high RM	23
	Dataset_4_CCTATTAAGCTAAGAT-1	CD27high RM	12
	Dataset_4_CCTATTAAGTGGGCTA-1	Atypical	5
	Dataset_4_CCTCAGTAGGACAGCT-1	Activated	20
	Dataset_4_CCTCAGTAGGGAGTAA-1	CD27high RM	16
	Dataset_4_CCTCAGTTCTTGTACT-1	CD27high RM	29
	Dataset_4_CCTCTGAAGCACGCCT-1	Atypical	20
	Dataset_4_CCTCTGAAGTACCGGA-1	CD27low RM	13
	Dataset_4_CCTCTGAGTAGCCTAT-1	Atypical	12
	Dataset_4_CCTCTGATCTCGCATC-1	CD27high RM	15
	Dataset_4_CCTTACGAGCCACGTC-1	Atypical	18
	Dataset_4_CCTTACGTCACGCATA-1	CD27high RM	23
	Dataset_4_CCTTCCCAGGACCACA-1	CD27high RM	13
	Dataset_4_CCTTCCCGTGGTACAG-1	Activated	32
	Dataset_4_CCTTCCCTCCTCAATT-1	CD27high RM	14
	Dataset_4_CCTTCGAAGAACAATC-1	CD27high RM	20
	Dataset_4_CCTTCGAAGTTCGCAT-1	Atypical	28
	Dataset_4_CCTTTCTAGAGCAATT-1	Atypical	30
	Dataset_4_CCTTTCTTCATGTCCC-1	Atypical	30
	Dataset_4_CGAACATAGTTGTAGA-1	Activated	20
	Dataset_4_CGAACATTCAAACAAG-1	CD27high RM	9
	Dataset_4_CGAATGTGTTAGGGTG-1	Atypical	2
	Dataset_4_CGACCTTTCAACGGCC-1	CD27low RM	9
	Dataset_4_CGACTTCCAATGAATG-1	Atypical	7
	Dataset_4_CGACTTCCAGACGCCT-1	Atypical	23
	Dataset_4_CGAGAAGAGTCGCCGT-1	Activated	12
	Dataset_4_CGAGAAGCAAACGTGG-1	CD27high RM	9
	Dataset_4_CGAGAAGCATTGTGCA-1	Activated	17
	Dataset_4_CGAGAAGTCATGCAAC-1	CD27high RM	8
	Dataset_4_CGAGAAGTCTCGTATT-1	Atypical	20
	Dataset_4_CGAGCACGTCTCCATC-1	Atypical	5
	Dataset_4_CGAGCACTCTTCGGTC-1	CD27high RM	14
	Dataset_4_CGATCGGAGCGGCTTC-1	Atypical	10
	Dataset_4_CGATCGGTCTACCAGA-1	Activated	14
	Dataset_4_CGATGGCCAGATGGGT-1	CD27high RM	13
	Dataset_4_CGATGGCGTTGCGCAC-1	Activated	6
	Dataset_4_CGATTGAAGCCATCGC-1	Unswitched	0
	Dataset_4_CGATTGAAGCTAGTTC-1	CD27low RM	5
	Dataset_4_CGATTGACACCACCAG-1	Atypical	21
	Dataset_4_CGATTGAGTACCATCA-1	CD27low RM	10
	Dataset_4_CGATTGAGTGCACGAA-1	CD27high RM	30
	Dataset_4_CGATTGAGTTTGGGCC-1	Activated	22
	Dataset_4_CGCGGTATCCGCATCT-1	Activated	12
	Dataset_4_CGCGGTATCGTATCAG-1	Atypical	14
	Dataset_4_CGCGTTTAGCGTAGTG-1	CD27high RM	12
	Dataset_4_CGCGTTTCATGCCCGA-1	CD27low RM	15
	Dataset_4_CGCGTTTGTAAGTGTA-1	Atypical	15
	Dataset_4_CGCGTTTGTGCCTGTG-1	Activated	15
	Dataset_4_CGCGTTTTCGCCTGTT-1	Atypical	9
	Dataset_4_CGCTGGAAGCAATCTC-1	CD27high RM	8
	Dataset_4_CGCTGGACAAACGTGG-1	Atypical	10
	Dataset_4_CGCTGGACAGGAATCG-1	Atypical	12
	Dataset_4_CGCTGGATCAAGGTAA-1	Activated	11
	Dataset_4_CGCTTCACACAGACTT-1	Activated	12
	Dataset_4_CGCTTCACAGTGACAG-1	CD27high RM	21
	Dataset_4_CGCTTCATCAGCCTAA-1	CD27high RM	13
	Dataset_4_CGCTTCATCCTCATTA-1	Atypical	16
	Dataset_4_CGCTTCATCGGCGCTA-1	Activated	26
	Dataset_4_CGGACACAGTACCGGA-1	Atypical	13
	Dataset_4_CGGACACGTCTAAACC-1	Atypical	9
	Dataset_4_CGGACGTAGACTGGGT-1	Atypical	16
	Dataset_4_CGGACGTAGACTTGAA-1	CD27high RM	0
	Dataset_4_CGGACGTTCCTAGGGC-1	Atypical	6
	Dataset_4_CGGACTGGTAGATTAG-1	Activated	10
	Dataset_4_CGGAGCTCACTGCCAG-1	Atypical	9
	Dataset_4_CGGAGCTGTGCAGTAG-1	Atypical	16
	Dataset_4_CGGAGTCAGTTTCCTT-1	Activated	10
	Dataset_4_CGGAGTCGTAGGCATG-1	Atypical	20
	Dataset_4_CGGAGTCGTCCAACTA-1	CD27low RM	7
	Dataset_4_CGGAGTCGTCGCGGTT-1	CD27high RM	20
	Dataset_4_CGGCTAGCACCAGGTC-1	CD27high RM	22
	Dataset_4_CGGCTAGTCCTCAACC-1	CD27high RM	14
	Dataset_4_CGGCTAGTCTGTACGA-1	CD27low RM	9
	Dataset_4_CGGGTCACAATAAGCA-1	Activated	8
	Dataset_4_CGGGTCATCCAAATGC-1	Atypical	10
	Dataset_4_CGGTTAAAGGGTGTGT-1	Atypical	9
	Dataset_4_CGTAGCGGTACTTAGC-1	Atypical	19
	Dataset_4_CGTAGCGGTCCTGCTT-1	CD27low RM	12
	Dataset_4_CGTAGGCCACATTCGA-1	CD27high RM	24
	Dataset_4_CGTAGGCTCGATAGAA-1	Atypical	13
	Dataset_4_CGTAGGCTCTACTTAC-1	CD27low RM	8
	Dataset_4_CGTCACTAGCCACTAT-1	Activated	16
	Dataset_4_CGTCACTGTGTTCGAT-1	CD27high RM	10
	Dataset_4_CGTCAGGAGTGAACGC-1	Activated	8
	Dataset_4_CGTCAGGCACATCCAA-1	CD27high RM	12
	Dataset_4_CGTCAGGGTTTCGCTC-1	Atypical	27
	Dataset_4_CGTCAGGTCAAACCGT-1	Atypical	13
	Dataset_4_CGTCAGGTCAACGAAA-1	Unswitched	2
	Dataset_4_CGTCCATAGTGTTTGC-1	Activated	4
	Dataset_4_CGTCCATCATGCGCAC-1	Atypical	20
	Dataset_4_CGTCCATGTCTTGATG-1	CD27low RM	18
	Dataset_4_CGTCTACAGCTAACTC-1	Activated	21
	Dataset_4_CGTCTACCAGGTTTCA-1	Unswitched	0
	Dataset_4_CGTCTACCATTGTGCA-1	Atypical	19
	Dataset_4_CGTCTACGTCGCGAAA-1	Activated	11
	Dataset_4_CGTCTACGTTGGAGGT-1	Atypical	24
	Dataset_4_CGTGAGCTCCAAAGTC-1	Activated	19
	Dataset_4_CGTGTAAGTTCCACAA-1	Atypical	18
	Dataset_4_CGTGTCTAGTCATCCA-1	CD27high RM	11
	Dataset_4_CGTGTCTTCTCGTATT-1	Activated	19
	Dataset_4_CGTTAGAAGCGTGAAC-1	Activated	24
	Dataset_4_CGTTAGAGTCGGATCC-1	Atypical	27
	Dataset_4_CGTTAGAGTTGAGTTC-1	Atypical	7
	Dataset_4_CGTTAGATCTGCTGCT-1	CD27high RM	9
	Dataset_4_CGTTAGATCTTATCTG-1	Atypical	14
	Dataset_4_CGTTAGATCTTCCTTC-1	Atypical	3
	Dataset_4_CGTTCTGCAAGGCTCC-1	CD27high RM	17
	Dataset_4_CGTTCTGGTGTGGCTC-1	CD27high RM	16
	Dataset_4_CGTTGGGAGCGACGTA-1	CD27high RM	23
	Dataset_4_CGTTGGGCACCGAATT-1	CD27high RM	16
	Dataset_4_CGTTGGGCATTGGTAC-1	Activated	12
	Dataset_4_CGTTGGGTCGTACCGG-1	CD27low RM	8
	Dataset_4_CTAACTTCAACAACCT-1	Atypical	11
	Dataset_4_CTAACTTCATGTTGAC-1	Atypical	27
	Dataset_4_CTAAGACCAGTTCCCT-1	Unswitched	11
	Dataset_4_CTAAGACTCTCGCATC-1	Activated	24
	Dataset_4_CTAAGACTCTTGTACT-1	Atypical	21
	Dataset_4_CTAATGGCACGGACAA-1	Atypical	15
	Dataset_4_CTAATGGGTCTGCAAT-1	Atypical	17
	Dataset_4_CTACACCAGTTCGATC-1	CD27high RM	8
	Dataset_4_CTACACCCAGGCAGTA-1	Atypical	10
	Dataset_4_CTACATTAGGACCACA-1	CD27high RM	11
	Dataset_4_CTACCCATCTTGTACT-1	Activated	16
	Dataset_4_CTACGTCAGGTTCCTA-1	Activated	32
	Dataset_4_CTACGTCCACAGACAG-1	Atypical	15
	Dataset_4_CTACGTCCATTGAGCT-1	CD27high RM	2
	Dataset_4_CTAGAGTCAAGCGTAG-1	Activated	27
	Dataset_4_CTAGCCTAGAGTGAGA-1	Atypical	19
	Dataset_4_CTAGCCTAGCTGGAAC-1	CD27low RM	18
	Dataset_4_CTAGCCTGTCATACTG-1	CD27high RM	21
	Dataset_4_CTAGCCTTCTCGTTTA-1	Atypical	12
	Dataset_4_CTAGTGAAGCAGGCTA-1	Atypical	18
	Dataset_4_CTAGTGAAGTTCGATC-1	Atypical	28
	Dataset_4_CTAGTGATCTGAAAGA-1	Atypical	9
	Dataset_4_CTCAGAAAGTAATCCC-1	Activated	8
	Dataset_4_CTCAGAACACGCATCG-1	Atypical	12
	Dataset_4_CTCAGAACAGACGCCT-1	Activated	14
	Dataset_4_CTCATTAGTATCAGTC-1	CD27high RM	15
	Dataset_4_CTCCTAGAGGATGCGT-1	Atypical	7
	Dataset_4_CTCCTAGCAGTCAGCC-1	CD27low RM	10
	Dataset_4_CTCCTAGGTCAGAAGC-1	CD27high RM	13
	Dataset_4_CTCGAAACAAGAGTCG-1	CD27high RM	14
	Dataset_4_CTCGAAAGTGATGCCC-1	Atypical	7
	Dataset_4_CTCGAGGCAGCTTCGG-1	Unswitched	0
	Dataset_4_CTCGAGGGTTCGTGAT-1	Activated	15
	Dataset_4_CTCGAGGTCGGAGGTA-1	Atypical	16
	Dataset_4_CTCGAGGTCTAACCGA-1	Activated	7
	Dataset_4_CTCGGAGTCCAAACTG-1	Activated	9
	Dataset_4_CTCGGGAAGACCTAGG-1	CD27low RM	15
	Dataset_4_CTCGGGACATAGACTC-1	Atypical	12
	Dataset_4_CTCGGGAGTCATCGGC-1	CD27high RM	12
	Dataset_4_CTCGTACAGTCTCCTC-1	CD27low RM	3
	Dataset_4_CTCGTACCAGAGTGTG-1	Activated	22
	Dataset_4_CTCGTACTCAACCATG-1	CD27high RM	5
	Dataset_4_CTCGTCATCCTGCTTG-1	Atypical	12
	Dataset_4_CTCTAATAGCGGATCA-1	CD27high RM	21
	Dataset_4_CTCTAATGTAACGACG-1	Activated	14
	Dataset_4_CTCTAATTCACCTCGT-1	Atypical	15
	Dataset_4_CTCTGGTAGAATTCCC-1	Atypical	18
	Dataset_4_CTCTGGTAGATCTGCT-1	Atypical	22
	Dataset_4_CTCTGGTCACACTGCG-1	CD27high RM	12
	Dataset_4_CTCTGGTTCGTACGGC-1	Atypical	19
	Dataset_4_CTGAAACGTAATTGGA-1	Activated	15
	Dataset_4_CTGAAACTCATCGATG-1	CD27low RM	16
	Dataset_4_CTGAAGTGTCGCGGTT-1	Atypical	14
	Dataset_4_CTGAAGTGTGGAAAGA-1	Activated	4
	Dataset_4_CTGATAGTCATCACCC-1	Atypical	13
	Dataset_4_CTGATAGTCCCTCAGT-1	Activated	9
	Dataset_4_CTGATCCCATGAGCGA-1	Atypical	11
	Dataset_4_CTGATCCGTAGCGCTC-1	CD27low RM	36
	Dataset_4_CTGCCTAAGGACTGGT-1	CD27high RM	32
	Dataset_4_CTGCCTACATTTCACT-1	CD27high RM	17
	Dataset_4_CTGCGGAAGGCCCGTT-1	CD27high RM	35
	Dataset_4_CTGCGGAGTCTAGCGC-1	CD27high RM	22
	Dataset_4_CTGCGGAGTTGTGGAG-1	Atypical	19
	Dataset_4_CTGCTGTAGCGCTCCA-1	Activated	38
	Dataset_4_CTGCTGTGTGGTAACG-1	Atypical	22
	Dataset_4_CTGGTCTCACTTGGAT-1	CD27high RM	18
	Dataset_4_CTGGTCTGTGGTTTCA-1	CD27low RM	14
	Dataset_4_CTGTGCTTCCGCAGTG-1	CD27high RM	14
	Dataset_4_CTGTTTAAGCAACGGT-1	Atypical	13
	Dataset_4_CTGTTTAAGGGATGGG-1	Activated	22
	Dataset_4_CTGTTTACACTGTCGG-1	Atypical	11
	Dataset_4_CTGTTTACAGAGCCAA-1	CD27high RM	12
	Dataset_4_CTGTTTACATCCGTGG-1	Activated	8
	Dataset_4_CTGTTTATCACCCGAG-1	CD27high RM	14
	Dataset_4_CTTAACTGTACAGTTC-1	Atypical	16
	Dataset_4_CTTACCGAGACCTTTG-1	Activated	0
	Dataset_4_CTTACCGCACTAAGTC-1	Atypical	16
	Dataset_4_CTTACCGCATCAGTAC-1	CD27high RM	20
	Dataset_4_CTTACCGGTATAGTAG-1	Atypical	25
	Dataset_4_CTTACCGGTTTGGGCC-1	Atypical	17
	Dataset_4_CTTACCGTCCTATTCA-1	CD27high RM	30
	Dataset_4_CTTACCGTCTGCGGCA-1	Activated	8
	Dataset_4_CTTAGGACACATGACT-1	Activated	26
	Dataset_4_CTTAGGAGTAGCTGCC-1	CD27high RM	12
	Dataset_4_CTTCTCTCAAAGCGGT-1	Atypical	16
	Dataset_4_CTTGGCTTCCTTTACA-1	Atypical	21
	Dataset_4_CTTGGCTTCGCCATAA-1	CD27high RM	16
	Dataset_4_GAAACTCTCAATACCG-1	CD27high RM	15
	Dataset_4_GAAATGAGTAGCGATG-1	CD27low RM	13
	Dataset_4_GAAATGAGTCCCTTGT-1	Activated	16
	Dataset_4_GAAATGATCGTGGGAA-1	CD27high RM	15
	Dataset_4_GAACATCGTCGACTAT-1	Atypical	24
	Dataset_4_GAACCTATCCTTGGTC-1	CD27high RM	17
	Dataset_4_GAAGCAGTCCATGCTC-1	Atypical	13
	Dataset_4_GAATGAATCATGTCCC-1	Atypical	14
	Dataset_4_GACACGCAGAATTCCC-1	Unswitched	14
	Dataset_4_GACACGCCAGGGCATA-1	Activated	5
	Dataset_4_GACACGCTCACAGGCC-1	CD27low RM	0
	Dataset_4_GACACGCTCTAACTCT-1	Atypical	28
	Dataset_4_GACAGAGAGCCTCGTG-1	Atypical	12
	Dataset_4_GACCAATCATGGTCAT-1	CD27high RM	15
	Dataset_4_GACCTGGAGCCCAATT-1	CD27high RM	16
	Dataset_4_GACCTGGAGGGCTTCC-1	CD27high RM	28
	Dataset_4_GACGCGTAGTCGTACT-1	Atypical	19
	Dataset_4_GACGGCTCACGGACAA-1	Activated	21
	Dataset_4_GACGTGCCAATGGATA-1	CD27high RM	12
	Dataset_4_GACGTTACAATCCGAT-1	CD27low RM	10
	Dataset_4_GACTAACAGGACAGCT-1	Activated	9
	Dataset_4_GACTAACTCACCTCGT-1	Atypical	15
	Dataset_4_GACTACAAGACCTTTG-1	Atypical	10
	Dataset_4_GACTACAGTCCGAACC-1	CD27high RM	12
	Dataset_4_GACTGCGAGCTATGCT-1	Atypical	8
	Dataset_4_GACTGCGTCACAGGCC-1	CD27high RM	10
	Dataset_4_GAGCAGAAGAACAACT-1	Atypical	18
	Dataset_4_GAGCAGAGTGATGTCT-1	Activated	10
	Dataset_4_GAGCAGATCACCTTAT-1	Activated	23
	Dataset_4_GAGCAGATCGTTACAG-1	Atypical	17
	Dataset_4_GAGGTGACATACCATG-1	Activated	19
	Dataset_4_GAGGTGAGTGACTACT-1	CD27high RM	30
	Dataset_4_GAGGTGATCCGCGGTA-1	CD27high RM	19
	Dataset_4_GAGTCCGAGTGGACGT-1	CD27low RM	0
	Dataset_4_GATCAGTAGTCAAGCG-1	Atypical	20
	Dataset_4_GATCAGTCACTGTCGG-1	CD27high RM	4
	Dataset_4_GATCAGTGTACTTAGC-1	Atypical	12
	Dataset_4_GATCAGTGTCTGATCA-1	CD27high RM	11
	Dataset_4_GATCGATTCTGGAGCC-1	Atypical	18
	Dataset_4_GATCGCGAGGCGTACA-1	Atypical	14
	Dataset_4_GATCGCGTCGTCGTTC-1	CD27high RM	9
	Dataset_4_GATCGTAAGCAGGTCA-1	Atypical	14
	Dataset_4_GATCGTACACATTTCT-1	Atypical	9
	Dataset_4_GATCGTATCGTCACGG-1	CD27high RM	20
	Dataset_4_GATCTAGAGTCCCACG-1	Atypical	24
	Dataset_4_GATCTAGGTCCGTTAA-1	Atypical	19
	Dataset_4_GATGAAAAGGACATTA-1	Atypical	10
	Dataset_4_GATGAGGGTTCAGACT-1	Atypical	21
	Dataset_4_GATGAGGTCGGTCCGA-1	Atypical	19
	Dataset_4_GATGCTATCCGCGTTT-1	Activated	9
	Dataset_4_GCAAACTTCTTACCGC-1	CD27high RM	11
	Dataset_4_GCAATCACATATGAGA-1	CD27high RM	15
	Dataset_4_GCACATACACAGCCCA-1	Atypical	23
	Dataset_4_GCACATATCCGCAAGC-1	Activated	20
	Dataset_4_GCACTCTCAGAGCCAA-1	CD27high RM	14
	Dataset_4_GCACTCTTCACCTCGT-1	CD27low RM	8
	Dataset_4_GCAGCCAGTCTAGCGC-1	Activated	2
	Dataset_4_GCAGTTACAGTTAACC-1	CD27high RM	21
	Dataset_4_GCAGTTATCATGTCTT-1	Unswitched	4
	Dataset_4_GCAGTTATCGGTGTCG-1	Activated	14
	Dataset_4_GCATACAGTCTGCGGT-1	CD27high RM	15
	Dataset_4_GCATACATCGGTTAAC-1	Activated	16
	Dataset_4_GCATGATAGGAATCGC-1	Atypical	13
	Dataset_4_GCATGATGTGATGCCC-1	CD27low RM	9
	Dataset_4_GCATGCGAGAAACGCC-1	CD27high RM	9
	Dataset_4_GCATGCGCATCTACGA-1	CD27high RM	24
	Dataset_4_GCATGTATCCGTTGTC-1	CD27low RM	15
	Dataset_4_GCCAAATAGTTGAGTA-1	Activated	16
	Dataset_4_GCCAAATCAAACCTAC-1	CD27high RM	22
	Dataset_4_GCCAAATGTATTCTCT-1	Atypical	38
	Dataset_4_GCCTCTAAGACAAAGG-1	Activated	13
	Dataset_4_GCCTCTACAACGCACC-1	Atypical	9
	Dataset_4_GCCTCTATCAGCGATT-1	CD27high RM	20
	Dataset_4_GCGACCATCTGGCGTG-1	Atypical	28
	Dataset_4_GCGCAACCAAACGCGA-1	CD27low RM	18
	Dataset_4_GCGCAGTCACATGACT-1	CD27high RM	27
	Dataset_4_GCGCCAAGTACAGCAG-1	Activated	9
	Dataset_4_GCGGGTTCAGATGAGC-1	Atypical	35
	Dataset_4_GCGGGTTGTTCTGAAC-1	Atypical	17
	Dataset_4_GCTCTGTAGGAATGGA-1	Atypical	16
	Dataset_4_GCTCTGTCACCAGATT-1	CD27high RM	3
	Dataset_4_GCTCTGTCAGTTCCCT-1	CD27high RM	20
	Dataset_4_GCTCTGTCATATGCTG-1	Atypical	18
	Dataset_4_GCTCTGTTCCTGTAGA-1	Activated	21
	Dataset_4_GCTCTGTTCGCGTTTC-1	CD27high RM	17
	Dataset_4_GCTGCAGCAATCCGAT-1	CD27low RM	3
	Dataset_4_GCTGCAGGTAGGACAC-1	CD27high RM	12
	Dataset_4_GCTGCGAGTGGGTATG-1	Activated	0
	Dataset_4_GCTGCGATCGGAAATA-1	CD27high RM	22
	Dataset_4_GCTGCTTAGACACTAA-1	Atypical	15
	Dataset_4_GCTGCTTTCGAGCCCA-1	CD27high RM	27
	Dataset_4_GCTGGGTAGGCTCATT-1	CD27high RM	18
	Dataset_4_GCTGGGTGTAATAGCA-1	CD27high RM	3
	Dataset_4_GCTGGGTTCGATGAGG-1	Atypical	26
	Dataset_4_GCTTCCAAGTCAAGCG-1	CD27high RM	14
	Dataset_4_GCTTCCAAGTTCCACA-1	Activated	6
	Dataset_4_GCTTCCACAGGCTCAC-1	CD27high RM	7
	Dataset_4_GCTTCCATCAGATAAG-1	CD27high RM	24
	Dataset_4_GCTTCCATCCCATTAT-1	CD27low RM	13
	Dataset_4_GCTTCCATCGTTGCCT-1	Atypical	16
	Dataset_4_GCTTGAACATGGGACA-1	Activated	14
	Dataset_4_GCTTGAAGTTACGCGC-1	Atypical	23
	Dataset_4_GCTTGAAGTTCAGGCC-1	CD27low RM	4
	Dataset_4_GGAAAGCAGCGTCAAG-1	CD27high RM	16
	Dataset_4_GGAACTTCATTGAGCT-1	Activated	20
	Dataset_4_GGAATAAGTACATGTC-1	Atypical	19
	Dataset_4_GGAATAATCTACTCAT-1	Activated	10
	Dataset_4_GGACAAGAGCGAAGGG-1	Atypical	15
	Dataset_4_GGACAAGTCTAGCACA-1	CD27high RM	13
	Dataset_4_GGACAGAAGGGTCGAT-1	Atypical	18
	Dataset_4_GGACAGAGTGATGCCC-1	Atypical	4
	Dataset_4_GGACAGATCTTGTTTG-1	Unswitched	0
	Dataset_4_GGACATTCAATAGAGT-1	CD27high RM	18
	Dataset_4_GGACATTGTGCACGAA-1	CD27high RM	12
	Dataset_4_GGACGTCAGGAACTGC-1	Atypical	21
	Dataset_4_GGACGTCTCGCGATCG-1	CD27high RM	7
	Dataset_4_GGAGCAAAGAGAACAG-1	Activated	18
	Dataset_4_GGAGCAAGTTAGGGTG-1	Atypical	14
	Dataset_4_GGAGCAATCGTTGCCT-1	CD27high RM	16
	Dataset_4_GGATTACCACTTCTGC-1	Atypical	7
	Dataset_4_GGATTACCAGCGAACA-1	Atypical	12
	Dataset_4_GGCAATTAGCGTTTAC-1	CD27high RM	6
	Dataset_4_GGCAATTCATGTCTCC-1	Atypical	15
	Dataset_4_GGCCGATAGTCCGTAT-1	Atypical	14
	Dataset_4_GGCGACTAGAGACGAA-1	CD27high RM	10
	Dataset_4_GGCGACTCATAACCTG-1	CD27high RM	14
	Dataset_4_GGCGACTTCGCTTAGA-1	Atypical	11
	Dataset_4_GGCGTGTAGACAATAC-1	Activated	12
	Dataset_4_GGCTCGATCTCGGACG-1	Atypical	18
	Dataset_4_GGCTCGATCTTTCCTC-1	Activated	18
	Dataset_4_GGCTGGTAGAGCCCAA-1	Atypical	12
	Dataset_4_GGCTGGTTCCTCAATT-1	Activated	5
	Dataset_4_GGCTGGTTCTGGAGCC-1	Activated	16
	Dataset_4_GGGAATGAGACTTGAA-1	Activated	14
	Dataset_4_GGGACCTGTAATCGTC-1	CD27low RM	12
	Dataset_4_GGGAGATAGACGCACA-1	CD27high RM	13
	Dataset_4_GGGAGATGTCAATGTC-1	CD27high RM	19
	Dataset_4_GGGATGACAGTCTTCC-1	Atypical	9
	Dataset_4_GGGCATCAGGTTACCT-1	Activated	21
	Dataset_4_GGGCATCTCGGAATCT-1	Atypical	9
	Dataset_4_GGGTCTGAGTCCTCCT-1	CD27high RM	7
	Dataset_4_GGGTCTGCAATAGAGT-1	Activated	13
	Dataset_4_GGGTTGCGTAGGACAC-1	Activated	21
	Dataset_4_GGGTTGCGTATTACCG-1	CD27low RM	15
	Dataset_4_GGTGAAGTCGATCCCT-1	CD27low RM	18
	Dataset_4_GGTGCGTAGCAGCCTC-1	Atypical	12
	Dataset_4_GGTGCGTCATATACGC-1	CD27low RM	11
	Dataset_4_GGTGCGTTCTTGGGTA-1	Atypical	20
	Dataset_4_GGTGTTAAGGTAAACT-1	Activated	26
	Dataset_4_GGTGTTAGTGTTGAGG-1	Atypical	10
	Dataset_4_GGTGTTATCTTGAGGT-1	CD27high RM	19
	Dataset_4_GTAACGTAGTTTGCGT-1	Atypical	12
	Dataset_4_GTAACTGGTAGCGATG-1	Atypical	17
	Dataset_4_GTAACTGGTTCAGACT-1	Atypical	5
	Dataset_4_GTACTCCAGCGTCAAG-1	CD27low RM	3
	Dataset_4_GTAGGCCAGAGTCTGG-1	Atypical	16
	Dataset_4_GTAGGCCGTGTGGCTC-1	CD27high RM	17
	Dataset_4_GTAGTCAAGTCTCGGC-1	Activated	22
	Dataset_4_GTAGTCAAGTGGAGAA-1	Atypical	21
	Dataset_4_GTAGTCACAGCTGTTA-1	Activated	27
	Dataset_4_GTAGTCATCACGATGT-1	Activated	16
	Dataset_4_GTATCTTAGAATAGGG-1	CD27low RM	13
	Dataset_4_GTATCTTCATCAGTAC-1	CD27low RM	14
	Dataset_4_GTCAAGTAGCCAGTAG-1	Activated	13
	Dataset_4_GTCAAGTCAAAGGAAG-1	Atypical	8
	Dataset_4_GTCAAGTGTCATGCCG-1	Activated	24
	Dataset_4_GTCACAATCCTGCTTG-1	Atypical	17
	Dataset_4_GTCCTCAAGACCTTTG-1	CD27high RM	8
	Dataset_4_GTCCTCACAGCTCGAC-1	Atypical	17
	Dataset_4_GTCGGGTGTCCTAGCG-1	Atypical	8
	Dataset_4_GTCGGGTTCTTTCCTC-1	Atypical	7
	Dataset_4_GTCTTCGAGTTTAGGA-1	CD27high RM	16
	Dataset_4_GTGAAGGCACAACGCC-1	Atypical	17
	Dataset_4_GTGCAGCAGCTGCGAA-1	CD27high RM	8
	Dataset_4_GTGCAGCGTGTTTGTG-1	CD27low RM	14
	Dataset_4_GTGCATAAGTCTCCTC-1	Activated	19
	Dataset_4_GTGCATACAGCCTATA-1	Activated	16
	Dataset_4_GTGCATAGTGTGAATA-1	CD27high RM	8
	Dataset_4_GTGCGGTCAGTGACAG-1	CD27high RM	21
	Dataset_4_GTGCGGTGTGCATCTA-1	CD27high RM	16
	Dataset_4_GTGCTTCCAATGAAAC-1	CD27high RM	22
	Dataset_4_GTGCTTCCAATGGATA-1	Activated	24
	Dataset_4_GTGGGTCAGGTCATCT-1	Activated	27
	Dataset_4_GTGTGCGTCGCGGATC-1	Atypical	15
	Dataset_4_GTGTTAGGTACCCAAT-1	Atypical	16
	Dataset_4_GTGTTAGGTACTTCTT-1	CD27high RM	12
	Dataset_4_GTGTTAGGTTAAGATG-1	Atypical	18
	Dataset_4_GTTAAGCGTCATGCCG-1	Atypical	16
	Dataset_4_GTTACAGCATATACGC-1	Atypical	16
	Dataset_4_GTTCATTGTCTTGATG-1	CD27high RM	19
	Dataset_4_GTTCATTTCTTAGAGC-1	Atypical	9
	Dataset_4_GTTCGGGAGATCGATA-1	CD27high RM	17
	Dataset_4_GTTCGGGAGCGATAGC-1	CD27high RM	22
	Dataset_4_GTTCGGGCAGGGATTG-1	CD27low RM	14
	Dataset_4_GTTCGGGTCCGCGGTA-1	Activated	10
	Dataset_4_GTTCGGGTCTGAAAGA-1	CD27high RM	12
	Dataset_4_GTTCTCGAGTAGTGCG-1	CD27high RM	14
	Dataset_4_GTTCTCGGTGTTAAGA-1	Atypical	17
	Dataset_4_GTTCTCGGTTAAGTAG-1	Atypical	20
	Dataset_4_GTTCTCGTCCCTAACC-1	CD27high RM	16
	Dataset_4_GTTTCTAAGCAGGCTA-1	CD27high RM	25
	Dataset_4_GTTTCTAGTGAAATCA-1	CD27high RM	15
	Dataset_4_TAAACCGAGAACAATC-1	Activated	25
	Dataset_4_TAAACCGCAGATCCAT-1	CD27high RM	17
	Dataset_4_TAAACCGCATGCAATC-1	Activated	15
	Dataset_4_TAAGCGTAGATCGGGT-1	CD27high RM	14
	Dataset_4_TAAGCGTGTGTGGCTC-1	Atypical	22
	Dataset_4_TAAGCGTTCCCAAGAT-1	Atypical	15
	Dataset_4_TAAGCGTTCCTCAATT-1	CD27high RM	19
	Dataset_4_TAAGTGCGTGATGTCT-1	CD27high RM	12
	Dataset_4_TACAGTGGTTAAAGAC-1	Atypical	27
	Dataset_4_TACCTATGTACAGCAG-1	Atypical	16
	Dataset_4_TACCTTAAGAACAACT-1	CD27high RM	7
	Dataset_4_TACGGATAGCGATAGC-1	Atypical	17
	Dataset_4_TACGGATTCCTGTACC-1	Atypical	8
	Dataset_4_TACGGGCCAATCTACG-1	CD27high RM	11
	Dataset_4_TACGGGCCATTCTCAT-1	Atypical	14
	Dataset_4_TACGGGCTCCTAGGGC-1	CD27high RM	20
	Dataset_4_TACGGGCTCTGGTTCC-1	CD27high RM	11
	Dataset_4_TACGGTACAGATCGGA-1	Atypical	19
	Dataset_4_TACGGTAGTCCCTTGT-1	Atypical	20
	Dataset_4_TACTCATTCACAATGC-1	Unswitched	11
	Dataset_4_TACTCATTCCTCTAGC-1	CD27high RM	22
	Dataset_4_TACTCATTCTGTCTCG-1	Atypical	16
	Dataset_4_TACTCGCGTCCGTTAA-1	Atypical	25
	Dataset_4_TACTCGCTCTTCAACT-1	CD27high RM	17
	Dataset_4_TACTTACCAAGCCGTC-1	CD27high RM	12
	Dataset_4_TACTTACGTAGATTAG-1	Atypical	15
	Dataset_4_TACTTACTCACCCGAG-1	CD27high RM	16
	Dataset_4_TACTTACTCGCGGATC-1	Activated	14
	Dataset_4_TAGACCAGTAAGAGGA-1	Activated	18
	Dataset_4_TAGACCAGTACCGCTG-1	Activated	25
	Dataset_4_TAGACCAGTTACGACT-1	CD27high RM	18
	Dataset_4_TAGAGCTAGGCTCTTA-1	CD27high RM	17
	Dataset_4_TAGAGCTCACCGGAAA-1	CD27high RM	15
	Dataset_4_TAGCCGGAGCCAGGAT-1	CD27high RM	9
	Dataset_4_TAGCCGGAGTGGACGT-1	CD27high RM	16
	Dataset_4_TAGGCATAGTGTTAGA-1	CD27high RM	14
	Dataset_4_TAGGCATCAGCCTATA-1	CD27high RM	7
	Dataset_4_TAGGCATTCGGAAATA-1	CD27high RM	11
	Dataset_4_TAGTGGTAGATGTGTA-1	Atypical	20
	Dataset_4_TAGTGGTAGCTCCTCT-1	Atypical	17
	Dataset_4_TAGTGGTAGTGGGCTA-1	Atypical	4
	Dataset_4_TAGTGGTCAGACAAAT-1	CD27high RM	23
	Dataset_4_TAGTGGTCAGCTGTGC-1	Atypical	29
	Dataset_4_TAGTGGTGTCATCCCT-1	CD27high RM	17
	Dataset_4_TAGTTGGTCTAACTCT-1	Atypical	7
	Dataset_4_TATCAGGGTAAAGGAG-1	Activated	18
	Dataset_4_TATCTCACAACGATGG-1	CD27high RM	15
	Dataset_4_TATCTCACATTTGCTT-1	Activated	17
	Dataset_4_TATGCCCAGCGCTTAT-1	CD27high RM	23
	Dataset_4_TATGCCCGTAAACGCG-1	Atypical	22
	Dataset_4_TATGCCCGTAGGGACT-1	Unswitched	0
	Dataset_4_TATGCCCTCGTATCAG-1	CD27high RM	15
	Dataset_4_TATTACCCATAGACTC-1	CD27high RM	9
	Dataset_4_TATTACCCATCGACGC-1	Atypical	19
	Dataset_4_TATTACCGTTGACGTT-1	Atypical	16
	Dataset_4_TCAACGACACAGGTTT-1	Atypical	17
	Dataset_4_TCAACGATCTGCTGCT-1	Unswitched	10
	Dataset_4_TCAATCTCATCGGGTC-1	Atypical	5
	Dataset_4_TCACAAGCATATACGC-1	Atypical	9
	Dataset_4_TCACAAGTCCGAAGAG-1	Activated	21
	Dataset_4_TCACGAAGTCCAGTAT-1	CD27low RM	10
	Dataset_4_TCAGATGAGTACGTTC-1	Atypical	18
	Dataset_4_TCAGATGGTTACCGAT-1	Activated	11
	Dataset_4_TCAGATGTCTCTTATG-1	Atypical	24
	Dataset_4_TCAGCAAGTCAATACC-1	Activated	16
	Dataset_4_TCAGCAAGTCTAGCCG-1	Activated	12
	Dataset_4_TCAGCAAGTTCAACCA-1	Atypical	14
	Dataset_4_TCAGCTCCATTCTTAC-1	Activated	10
	Dataset_4_TCAGGATAGACTGTAA-1	CD27low RM	13
	Dataset_4_TCAGGATAGGTAAACT-1	Atypical	22
	Dataset_4_TCAGGATCACAGAGGT-1	CD27high RM	15
	Dataset_4_TCAGGATGTCGAGTTT-1	Activated	29
	Dataset_4_TCAGGTAAGCGTGAGT-1	CD27high RM	12
	Dataset_4_TCATTTGTCAAGATCC-1	CD27high RM	22
	Dataset_4_TCCACACTCTTCCTTC-1	CD27high RM	19
	Dataset_4_TCCCGATTCTAGAGTC-1	Activated	17
	Dataset_4_TCGAGGCAGCGTCAAG-1	Atypical	25
	Dataset_4_TCGAGGCTCGCTTAGA-1	Unswitched	13
	Dataset_4_TCGCGAGAGTGTGGCA-1	Atypical	15
	Dataset_4_TCGCGAGCAATGTTGC-1	Atypical	10
	Dataset_4_TCGCGAGTCCCAGGTG-1	Atypical	10
	Dataset_4_TCGCGTTAGGTAGCTG-1	CD27high RM	31
	Dataset_4_TCGCGTTGTAGCAAAT-1	Atypical	5
	Dataset_4_TCGGTAAAGGCCGAAT-1	Atypical	15
	Dataset_4_TCGGTAACACGTAAGG-1	Activated	10
	Dataset_4_TCTCATAAGTGCGTGA-1	CD27high RM	12
	Dataset_4_TCTCATACATCATCCC-1	Atypical	25
	Dataset_4_TCTCATAGTATAGGTA-1	Activated	16
	Dataset_4_TCTCATAGTCTAAACC-1	Activated	19
	Dataset_4_TCTCATATCAAGGCTT-1	Atypical	9
	Dataset_4_TCTCTAACAGGATTGG-1	CD27high RM	12
	Dataset_4_TCTCTAAGTTGAACTC-1	Atypical	39
	Dataset_4_TCTGAGACACAGGTTT-1	Atypical	8
	Dataset_4_TCTGGAACACGAAGCA-1	CD27high RM	20
	Dataset_4_TCTGGAACATGACGGA-1	Unswitched	0
	Dataset_4_TCTTCGGAGAAAGTGG-1	Atypical	9
	Dataset_4_TCTTCGGCAAACGCGA-1	Activated	5
	Dataset_4_TGACAACAGCCAGGAT-1	Atypical	16
	Dataset_4_TGACGGCAGGGTATCG-1	Activated	20
	Dataset_4_TGACGGCCATGCATGT-1	Activated	16
	Dataset_4_TGACGGCGTTCCCTTG-1	Unswitched	0
	Dataset_4_TGACTAGCACTTGGAT-1	CD27high RM	4
	Dataset_4_TGACTAGGTTACGTCA-1	Atypical	26
	Dataset_4_TGACTAGGTTAGATGA-1	Atypical	22
	Dataset_4_TGACTTTGTTCCCTTG-1	Atypical	11
	Dataset_4_TGAGAGGAGCGATCCC-1	Atypical	9
	Dataset_4_TGAGAGGAGTAGCGGT-1	CD27high RM	18
	Dataset_4_TGAGAGGCACTCTGTC-1	Activated	12
	Dataset_4_TGAGAGGGTATAGTAG-1	Atypical	5
	Dataset_4_TGAGCATAGGCCCTCA-1	CD27high RM	22
	Dataset_4_TGAGCATAGTGCGTGA-1	CD27low RM	21
	Dataset_4_TGAGCATCATGTCGAT-1	CD27high RM	12
	Dataset_4_TGAGGGACACTGTGTA-1	CD27high RM	3
	Dataset_4_TGAGGGACAGCGTTCG-1	Atypical	18
	Dataset_4_TGAGGGAGTACCCAAT-1	CD27low RM	0
	Dataset_4_TGAGGGATCCGCATCT-1	Unswitched	6
	Dataset_4_TGATTTCAGATATGGT-1	CD27high RM	26
	Dataset_4_TGATTTCGTAGGAGTC-1	Atypical	43
	Dataset_4_TGATTTCGTCGACTAT-1	CD27low RM	9
	Dataset_4_TGCACCTAGTCGCCGT-1	CD27high RM	17
	Dataset_4_TGCACCTTCAACCATG-1	Atypical	13
	Dataset_4_TGCACCTTCATAACCG-1	CD27high RM	12
	Dataset_4_TGCACCTTCGTACCGG-1	Atypical	13
	Dataset_4_TGCCAAAAGTGCCATT-1	CD27high RM	16
	Dataset_4_TGCCAAATCATGCATG-1	Activated	19
	Dataset_4_TGCCAAATCTGTGCAA-1	Atypical	14
	Dataset_4_TGCCCATGTACAGCAG-1	CD27low RM	8
	Dataset_4_TGCCCATTCACTATTC-1	Activated	5
	Dataset_4_TGCCCTAGTGTAATGA-1	Activated	17
	Dataset_4_TGCGGGTAGACTCGGA-1	CD27high RM	13
	Dataset_4_TGCGGGTAGTCCTCCT-1	CD27high RM	13
	Dataset_4_TGCGGGTCAAATTGCC-1	Activated	9
	Dataset_4_TGCGTGGTCCATGAGT-1	Atypical	23
	Dataset_4_TGCGTGGTCGAACTGT-1	CD27high RM	9
	Dataset_4_TGCGTGGTCTGGCGTG-1	CD27high RM	27
	Dataset_4_TGCTACCGTCTTCTCG-1	CD27high RM	18
	Dataset_4_TGCTACCGTTCCATGA-1	CD27high RM	14
	Dataset_4_TGCTACCTCATTGCCC-1	Atypical	17
	Dataset_4_TGCTGCTAGCTTATCG-1	Activated	26
	Dataset_4_TGCTGCTGTTCGCTAA-1	Atypical	18
	Dataset_4_TGCTGCTTCTCTGTCG-1	Atypical	7
	Dataset_4_TGGACGCAGAAACGAG-1	CD27high RM	23
	Dataset_4_TGGACGCGTCCGACGT-1	Activated	18
	Dataset_4_TGGCCAGCAGCTTAAC-1	Atypical	16
	Dataset_4_TGGCCAGGTTACTGAC-1	Atypical	13
	Dataset_4_TGGCGCAAGGCTCATT-1	Atypical	17
	Dataset_4_TGGCGCAAGGTGTTAA-1	CD27low RM	6
	Dataset_4_TGGCTGGAGCAGATCG-1	Activated	17
	Dataset_4_TGGCTGGCAAGTCTAC-1	Activated	7
	Dataset_4_TGGCTGGGTGCAACTT-1	Atypical	13
	Dataset_4_TGGCTGGTCTTCGAGA-1	CD27high RM	9
	Dataset_4_TGGGAAGAGATCTGAA-1	Atypical	5
	Dataset_4_TGGGAAGGTAACGACG-1	Atypical	9
	Dataset_4_TGGGAAGTCCACTGGG-1	CD27high RM	13
	Dataset_4_TGGGCGTAGTATCGAA-1	Atypical	19
	Dataset_4_TGGTTAGCAAGCGTAG-1	Activated	19
	Dataset_4_TGGTTCCAGCCACGTC-1	Atypical	13
	Dataset_4_TGTATTCGTGAACCTT-1	CD27high RM	14
	Dataset_4_TGTATTCGTTAAGAAC-1	Atypical	13
	Dataset_4_TGTCCCAAGAACTGTA-1	Unswitched	0
	Dataset_4_TGTCCCAAGTCGAGTG-1	Atypical	6
	Dataset_4_TGTCCCAGTGGTGTAG-1	CD27high RM	27
	Dataset_4_TGTGGTACAAGTCTAC-1	Activated	15
	Dataset_4_TGTGGTACATTAGCCA-1	Atypical	13
	Dataset_4_TGTGGTAGTGTGGCTC-1	Activated	11
	Dataset_4_TTAACTCCAGGCTCAC-1	CD27high RM	22
	Dataset_4_TTAACTCTCCTGTAGA-1	Activated	21
	Dataset_4_TTAGGACGTACGCACC-1	Unswitched	6
	Dataset_4_TTAGGACGTGCACGAA-1	CD27low RM	5
	Dataset_4_TTAGGCACAACTGGCC-1	Atypical	16
	Dataset_4_TTATGCTAGAGCCCAA-1	CD27high RM	13
	Dataset_4_TTATGCTCAATGGAGC-1	Atypical	16
	Dataset_4_TTATGCTTCTTGTATC-1	CD27high RM	6
	Dataset_4_TTCCCAGGTCGGCTCA-1	Atypical	26
	Dataset_4_TTCCCAGGTCTAAACC-1	Activated	23
	Dataset_4_TTCCCAGTCGTTTAGG-1	CD27high RM	22
	Dataset_4_TTCGAAGTCAAAGTAG-1	Atypical	24
	Dataset_4_TTCGGTCAGGAGCGAG-1	CD27low RM	11
	Dataset_4_TTCGGTCCACATGTGT-1	CD27high RM	22
	Dataset_4_TTCGGTCCACGGCTAC-1	Atypical	22
	Dataset_4_TTCGGTCGTCGGCACT-1	CD27high RM	26
	Dataset_4_TTCGGTCTCGGATGGA-1	Atypical	14
	Dataset_4_TTCTACAGTAGTAGTA-1	CD27high RM	9
	Dataset_4_TTCTACAGTCTTCAAG-1	Activated	7
	Dataset_4_TTCTCAAAGCTAGTCT-1	CD27high RM	23
	Dataset_4_TTCTCCTCAGTTTACG-1	CD27high RM	13
	Dataset_4_TTCTCCTGTTTGTTGG-1	CD27high RM	15
	Dataset_4_TTCTCCTTCATTATCC-1	Atypical	9
	Dataset_4_TTCTTAGCAATCAGAA-1	Atypical	7
	Dataset_4_TTGAACGAGGAATTAC-1	CD27high RM	29
	Dataset_4_TTGAACGTCACATAGC-1	Activated	8
	Dataset_4_TTGACTTAGAGGTTAT-1	CD27high RM	17
	Dataset_4_TTGACTTCACCGGAAA-1	Atypical	35
	Dataset_4_TTGACTTGTCCGAACC-1	CD27high RM	17
	Dataset_4_TTGACTTTCGCGATCG-1	CD27high RM	12
	Dataset_4_TTGCCGTAGCTTATCG-1	CD27high RM	17
	Dataset_4_TTGCCGTCAGTAAGCG-1	Atypical	21
	Dataset_4_TTGGAACTCACGGTTA-1	Atypical	9
	Dataset_4_TTGGAACTCGGCATCG-1	Atypical	9
	Dataset_4_TTGGCAATCAAACCAC-1	Atypical	10
	Dataset_4_TTGGCAATCCTAGGGC-1	CD27high RM	13
	Dataset_4_TTGTAGGAGATCCCGC-1	Atypical	14
	Dataset_4_TTTACTGGTCCAACTA-1	CD27high RM	24
	Dataset_4_TTTACTGGTCCCTTGT-1	CD27high RM	15
	Dataset_4_TTTATGCCAGTATGCT-1	CD27high RM	5
	Dataset_4_TTTATGCGTACTCGCG-1	Atypical	22
	Dataset_4_TTTATGCGTATGAAAC-1	CD27low RM	20
	Dataset_4_TTTATGCTCGTCTGAA-1	CD27high RM	10
	Dataset_4_TTTCCTCAGCCCAATT-1	Atypical	23
	Dataset_4_TTTGCGCAGTATTGGA-1	CD27high RM	28
	Dataset_4_TTTGCGCCATTCTCAT-1	CD27high RM	9
	Dataset_4_TTTGCGCGTAAGGGAA-1	CD27high RM	25
	Dataset_4_TTTGCGCGTAAGTAGT-1	CD27high RM	25
	Dataset_4_TTTGCGCGTAGGAGTC-1	CD27high RM	23
	Dataset_4_TTTGGTTAGGCTAGAC-1	Atypical	20
	Dataset_4_TTTGGTTAGTCGAGTG-1	CD27high RM	15
	Dataset_4_TTTGGTTAGTGAAGTT-1	Atypical	22
	Dataset_4_TTTGGTTGTCAGATAA-1	CD27high RM	24
	Dataset_4_TTTGGTTTCTGCGTAA-1	CD27low RM	13
	Dataset_4_TTTGTCAAGGCCCTTG-1	Atypical	15
	Dataset_4_TTTGTCAGTTCGCGAC-1	CD27high RM	8
