# Supplementary material for: Human memory B cells show plasticity and adopt multiple fates upon recall response to SARS-CoV-2
Source: Nat Immunol. 2023 Apr 27;24(6):955–65. doi: 10.1038/s41590-023-01497-y (PMC10232369; doi:10.1038/s41590-023-01497-y)
Supplement: Source Data Extended Data Fig. 2 — Statistical source data. [file 41590_2023_1497_MOESM10_ESM.xlsx]

## Sheet: Extended Data Fig. 2c
	Patient ID	Days post-symptom onset	Timepoint	RBD+ Bm % B cells		Timepoint	ONE	Acute
	CoV-P4	214	SIX	0.019			SIX	Month 6
	CoV-P5	213	SIX	0.13			TWELVE	Month 12
	CoV-P5	397	TWELVE	0.11
	CoV-P21	205	SIX	0.029
	CoV-P21	388	TWELVE	0.013
	CoV-P22	17	ONE	0.034
	CoV-P22	203	SIX	0.046
	CoV-P24	11	ONE	0.00514
	CoV-P24	207	SIX	0.13
	CoV-P25	2	ONE	0
	CoV-P25	184	SIX	0.012
	CoV-P25	375	TWELVE	0.015
	CoV-P26	190	SIX	0.24
	CoV-P31	185	SIX	0.078
	CoV-P32	5	ONE	0
	CoV-P33	16	ONE	0
	CoV-P33	188	SIX	0.3
	CoV-P36	27	ONE	0.1
	CoV-P36	218	SIX	0.013
	CoV-P37	16	ONE	0.042
	CoV-P37	214	SIX	0.049
	CoV-P37	408	TWELVE	0.025
	CoV-P39	8	ONE	0.00127
	CoV-P39	181	SIX	0.02
	CoV-P40	9	ONE	0
	CoV-P40	177	SIX	0.054
	CoV-P41	23	ONE	0.041
	CoV-P41	224	SIX	0.052
	CoV-P44	244	SIX	0.14
	CoV-P45	36	ONE	0.035
	CoV-P45	245	SIX	0.032
	CoV-P2	32	ONE	0.16
	CoV-P2	255	SIX	0.077
	CoV-P2	394	TWELVE	0.078
	CoV-P50	33	ONE	0.00709
	CoV-P50	222	SIX	0.029
	CoV-P50	404	TWELVE	0.04
	CoV-P52	16	ONE	0.00465
	CoV-P52	205	SIX	0.087
	CoV-P57	33	ONE	0.02
	CoV-P57	225	SIX	0.028
	CoV-P60	9	ONE	0
	CoV-P60	195	SIX	0.073
	CoV-P60	370	TWELVE	0.075
	CoV-P63	41	ONE	0.00507
	CoV-P63	229	SIX	0.00426
	CoV-P66	12	ONE	0.012
	CoV-P66	191	SIX	0.017
	CoV-P94	7	ONE	0
	CoV-P94	251	SIX	0.039
	CoV-P106	15	ONE	0.00192
	CoV-P106	117	SIX	0.04
	CoV-P106	312	TWELVE	0.011
	CoV-P107	28	ONE	0
	CoV-P107	214	SIX	0.00753
	CoV-P112	10	ONE	0.011
	CoV-P112	109	SIX	0.012
	CoV-P116	15	ONE	0.00685
	CoV-P116	233	SIX	0.014
	CoV-P116	399	TWELVE	0.02
	CoV-P117	3	ONE	0
	CoV-P117	211	SIX	0.15
	CoV-P119	7	ONE	0
	CoV-P119	203	SIX	0.039
	CoV-P120	8	ONE	0.00494
	CoV-P120	204	SIX	0.02
	CoV-P121	3	ONE	0
	CoV-P125	2	ONE	0.01
	CoV-P125	206	SIX	0.015
	CoV-P127	7	ONE	0.05
	CoV-P127	195	SIX	0.028
	CoV-P129	10	ONE	0
	CoV-P129	199	SIX	0.011
	CoV-P131	9	ONE	0.00135
	CoV-P131	199	SIX	0
	CoV-P131	381	TWELVE	0.016
	CoV-P133	14	ONE	0.033
	CoV-P133	199	SIX	0.022
	CoV-P134	10	ONE	0.00851
	CoV-P134	193	SIX	0.087
	CoV-P135	10	ONE	0.019
	CoV-P135	193	SIX	0.046
	CoV-P140	13	ONE	0.00233
	CoV-P140	203	SIX	0.034
	CoV-P141	12	ONE	0
	CoV-P141	203	SIX	0.00656
	CoV-P142	8	ONE	0
	CoV-P142	189	SIX	0.023
	CoV-P146	38	ONE	0.03
	CoV-P146	211	SIX	0.17
	CoV-P147	6	ONE	0
	CoV-P147	181	SIX	0
	CoV-P147	363	TWELVE	0.00216
	CoV-P148	7	ONE	0
	CoV-P148	189	SIX	0.03
	CoV-P149	4	ONE	0
	CoV-P149	191	SIX	0
	CoV-P150	5	ONE	0
	CoV-P150	194	SIX	0.033
	CoV-P150	362	TWELVE	0.022
	CoV-P151	4	ONE	0
	CoV-P151	185	SIX	0.012
	CoV-P152	10	ONE	0
	CoV-P152	183	SIX	0.013
	CoV-P152	360	TWELVE	0.016
	CoV-P154	16	ONE	0.034
	CoV-P154	202	SIX	0.034
	CoV-P155	5	ONE	0.014
	CoV-P155	186	SIX	0
	CoV-P155	362	TWELVE	0.017
	CoV-P156	9	ONE	0.032
	CoV-P157	16	ONE	0.079
	CoV-P157	189	SIX	0.12
	CoV-P163	17	ONE	0.045
	CoV-P163	193	SIX	0.062
	CoV-P165	17	ONE	0
	CoV-P165	188	SIX	0.012
	CoV-P167	8	ONE	0
	CoV-P167	183	SIX	0.013
	CoV-P167	360	TWELVE	0.0086
	CoV-P170	20	ONE	0.003
	CoV-P170	282	SIX	0.038
	CoV-P174	4	ONE	0
	CoV-P174	151	SIX	0.059
	CoV-P175	9	ONE	0
	CoV-P175	156	SIX	0.35
	CoV-P177	24	ONE	0.023
	CoV-P177	193	SIX	0.043
	CoV-P178	14	ONE	0
	CoV-P178	241	SIX	0.16
	CoV-P178	367	TWELVE	0.13
	CoV-P179	14	ONE	0
	CoV-P3	6	ONE	0
	CoV-P3	230	SIX	0.035
	CoV-P193	19	ONE	0.012
	CoV-P193	255	SIX	0.033
	CoV-P193	359	TWELVE	0.02
