# Supplementary material for: Human memory B cells show plasticity and adopt multiple fates upon recall response to SARS-CoV-2
Source: Nat Immunol. 2023 Apr 27;24(6):955–65. doi: 10.1038/s41590-023-01497-y (PMC10232369; doi:10.1038/s41590-023-01497-y)
Supplement: Source Data Extended Data Fig. 4 — Statistical source data. [file 41590_2023_1497_MOESM11_ESM.xlsx]

## Sheet: Extended Data Fig. 4d
	PatientID	Timepoint	Disease Severity	CD21-CD27+ B cells % S+ Bm cells	CD21+CD27+ B cells % S+ Bm cells	CD21+CD27- B cells % S+ Bm cells	CD21-CD27- B cells % S+ Bm cells		Timepoint	ONE	Acute
	CoV-P5	SIX	Severe	4.65	66.9	25	3.49			SIX	Month 6
	CoV-P5	TWELVE	Severe	2.88	74	21.2	1.92			TWELVE	Month 12
	CoV-P21	SIX	Mild	8.33	29.2	58.3	4.17
	CoV-P21	TWELVE	Mild	0	50	38.9	11.1
	CoV-P22	ONE	Severe	54.2	20.8	8.33	16.7
	CoV-P22	SIX	Severe	7.89	55.3	31.6	5.26
	CoV-P24	SIX	Severe	7.58	68.2	21.2	3.03
	CoV-P25	SIX	Mild	7.55	49.1	39.6	3.77
	CoV-P25	TWELVE	Mild	7.06	52.9	35.3	4.71
	CoV-P26	SIX	Mild	2.17	68.5	28.3	1.09
	CoV-P31	SIX	Severe	16	72	12	0
	CoV-P33	SIX	Severe	11.1	57.1	19.8	12
	CoV-P36	ONE	Mild	44.3	29.5	12.5	13.6
	CoV-P36	SIX	Mild	6.9	51.7	31	10.3
	CoV-P37	ONE	Mild	38.2	61.8	0	0
	CoV-P37	SIX	Mild	7.84	62.7	25.5	3.92
	CoV-P37	TWELVE	Mild	8.33	77.4	9.52	4.76
	CoV-P39	SIX	Mild	0	73.7	26.3	0
	CoV-P40	SIX	Mild	9.09	59.1	27.3	4.55
	CoV-P41	ONE	Severe	38.6	33.1	4.82	23.5
	CoV-P41	SIX	Severe	3.51	40.4	46.5	9.65
	CoV-P44	SIX	Severe	3.05	43.1	49.4	4.47
	CoV-P45	ONE	Severe	34.5	3.45	24.1	37.9
	CoV-P45	SIX	Severe	10	36	40	14
	CoV-P2	ONE	Severe	38.7	43.4	10.4	7.55
	CoV-P2	SIX	Severe	7.43	53.8	31.9	6.83
	CoV-P2	TWELVE	Severe	5.75	71.6	16.1	6.51
	CoV-P50	SIX	Severe	12.3	69.1	11.1	7.41
	CoV-P50	TWELVE	Severe	13	56.5	17.6	13
	CoV-P52	SIX	Severe	6.13	33.7	50.9	9.2
	CoV-P57	ONE	Severe	13.5	35.1	27	24.3
	CoV-P57	SIX	Severe	3.77	37.7	49.1	9.43
	CoV-P60	SIX	Severe	12	51	26	11
	CoV-P60	TWELVE	Severe	6.31	52.9	35	5.83
	CoV-P63	ONE	Severe	40	20	13.3	26.7
	CoV-P66	ONE	Mild	60.7	35.7	0	3.57
	CoV-P66	SIX	Mild	4.94	76.5	17.3	1.23
	CoV-P94	SIX	Mild	13.2	64.9	20.2	1.75
	CoV-P106	ONE	Severe	57.1	35.7	0	7.14
	CoV-P106	SIX	Severe	5.56	38.9	50	5.56
	CoV-P106	TWELVE	Severe	0	32.1	64.2	3.77
	CoV-P107	SIX	Severe	18.8	43.8	12.5	25
	CoV-P112	ONE	Severe	59.3	33.3	0	7.41
	CoV-P116	ONE	Mild	45	35	6	14
	CoV-P116	SIX	Mild	2.15	58.1	39.8	0
	CoV-P116	TWELVE	Mild	1.12	71.9	24.7	2.25
	CoV-P117	SIX	Severe	4.26	82.7	12.3	0.71
	CoV-P119	SIX	Mild	0	46.2	46.2	7.69
	CoV-P120	SIX	Mild	0	77.5	21.3	1.12
	CoV-P125	SIX	Mild	0	58.6	41.4	0
	CoV-P127	SIX	Mild	8.47	49.2	33.9	8.47
	CoV-P129	SIX	Mild	7.14	64.3	28.6	0
	CoV-P131	TWELVE	Mild	1.43	67.1	20	11.4
	CoV-P133	ONE	Mild	65.6	24	4.17	6.25
	CoV-P133	SIX	Mild	8	60	28	4
	CoV-P134	ONE	Mild	69.3	10.7	4	16
	CoV-P134	SIX	Mild	6.99	56	31.9	5.18
	CoV-P135	ONE	Mild	48.9	28.9	0	22.2
	CoV-P135	SIX	Mild	4.48	62.7	23.9	8.96
	CoV-P140	SIX	Mild	0	37.5	58.3	4.17
	CoV-P141	SIX	Mild	0	76.3	18.4	5.26
	CoV-P142	SIX	Mild	5.26	71.9	21.1	1.75
	CoV-P146	ONE	Mild	23	29.5	27.9	19.7
	CoV-P146	SIX	Mild	4.64	25.8	64.9	4.64
	CoV-P148	SIX	Mild	0	46.3	43.9	9.76
	CoV-P150	SIX	Mild	12.9	29	54.8	3.23
	CoV-P150	TWELVE	Mild	1.29	65.8	31	1.94
	CoV-P152	SIX	Mild	6.67	68.9	22.2	2.22
	CoV-P152	TWELVE	Mild	0	72.5	25.5	1.96
	CoV-P154	ONE	Mild	61.9	14.3	4.76	19
	CoV-P154	SIX	Mild	15.6	46.9	37.5	0
	CoV-P155	TWELVE	Mild	6.58	56.6	22.4	14.5
	CoV-P156	ONE	Mild	62.6	26.2	2.8	8.41
	CoV-P157	ONE	Mild	48.6	28.4	2.7	20.3
	CoV-P157	SIX	Mild	0	43.5	52.2	4.35
	CoV-P163	ONE	Mild	85.4	3.66	2.44	8.54
	CoV-P165	ONE	Mild	40	30	5	25
	CoV-P165	SIX	Mild	3.33	33.3	56.7	6.67
	CoV-P167	SIX	Mild	9.38	43.8	40.6	6.25
	CoV-P167	TWELVE	Mild	3.7	48.1	37	11.1
	CoV-P170	SIX	Mild	6.4	40	42.4	11.2
	CoV-P174	SIX	Severe	5.69	34.1	50.4	9.76
	CoV-P175	SIX	Severe	7.74	48	37.7	6.51
	CoV-P177	ONE	Mild	22.7	36.4	22.7	18.2
	CoV-P177	SIX	Mild	1.82	69.1	28.5	0.61
	CoV-P178	SIX	Severe	13.2	27.4	50.8	8.63
	CoV-P178	TWELVE	Severe	0	40	50	10
	CoV-P3	SIX	Mild	4.42	34.5	59.3	1.77
	CoV-P193	ONE	Mild	53.7	9.76	4.88	31.7
	CoV-P193	SIX	Mild	0	61.8	38.2	0
	CoV-P193	TWELVE	Mild	3.08	78.5	16.9	1.54
