# Supplementary material for: Human memory B cells show plasticity and adopt multiple fates upon recall response to SARS-CoV-2
Source: Nat Immunol. 2023 Apr 27;24(6):955–65. doi: 10.1038/s41590-023-01497-y (PMC10232369; doi:10.1038/s41590-023-01497-y)
Supplement: Source Data Extended Data Fig. 5 — Statistical source data. [file 41590_2023_1497_MOESM12_ESM.xlsx]

## Sheet: Extended Data Fig. 5c
		S+ Ki-67+Bcl-6+ B cells % of B cells
	Patient_ID	Vac Tonsil	Recovered Tonsil
	CoV-T9	0.000248
	CoV-T10	0.000634
	CoV-T11	0
	CoV-T1	0.000405
	CoV-T13	0.0005
	CoV-T14	0
	CoV-T4	0.00725
	CoV-T7	0.00105
	CoV-T12		0.00143
	CoV-T15		0.000805
	CoV-T2		0.00122
	CoV-T16		0.000343
	CoV-T3		0.00315
	CoV-T5		0.00107
	CoV-T6		0.000138
	CoV-T8		0.000365
		N+ Ki-67+Bcl-6+ B cells % of B cells
	Patient ID	Vac Tonsil	Recovered Tonsil
	CoV-T9	0.000248
	CoV-T10	0.000181
	CoV-T11	8.07e-05
	CoV-T1	0
	CoV-T13	0
	CoV-T14	0.000243
	CoV-T4	0.000154
	CoV-T7	0.000699
	CoV-T12		0.000909
	CoV-T15		0.000201
	CoV-T2		0.000261
	CoV-T16		0.000229
	CoV-T3		0.00242
	CoV-T5		0
	CoV-T6		0.00234
	CoV-T8		0.000439

## Sheet: Extended Data Fig. 5d
		%Ki-67+ in S+ Bm cells
	Patient-ID	Blood	Tonsil
	CoV-T9	10.4	4.67
	CoV-T10	21.9	7.51
	CoV-T11	6.82	3.51
	CoV-T1	5.16	2.02
	CoV-T12	7.21	4.96
	CoV-T13	5.52	1.74
	CoV-T14	11.8	2.71
	CoV-T15	6.45	1.42
	CoV-T2	18.9	17.4
	CoV-T16	23.3	16
	CoV-T3	10.7	5.64
	CoV-T4	2.21	1.31
	CoV-T5	2.94	1.41
	CoV-T6	6.9	4.26
	CoV-T7	7.19	1.7
	CoV-T8	8.8	3.62

## Sheet: Extended Data Fig. 5e
	Patient ID	COVID_Status	Organ	N+ Bm Cell Count	MFI CD45RB N+ Bm cells	MFI CD27 N+ Bm cells	MFI CD21 N+ Bm cells	MFI CD20 N+ Bm cells	MFI FcRL5 N+ Bm cells	MFI CD69 N+ Bm cells	MFI Tbet N+ Bm cells	MFI CXCR5 N+ Bm cells	MFI Blimp1 N+ Bm cells	MFI CXCR4 N+ Bm cells	S+ Bm Cell Count	MFI CD45RB S+ Bm cells	MFI CD27 S+ Bm cells	MFI CD21 S+ Bm cells	MFI CD20 S+ Bm cells	MFI FcRL5 S+ Bm cells	MFI CD69 S+ Bm cells	MFI Tbet S+ Bm cells	MFI CXCR5 S+ Bm cells	MFI Blimp1 S+ Bm cells	MFI CXCR4 S+ Bm cells
	CoV-T3	COVID	PBMC	16	13058	14429	13926	21097	1012	3979	2958	15912	3108	11709	225	8054	12980	17818	39892	1284	2478	4875	11481	4288	8816
	CoV-T4	Vacc	PBMC	16	17221	9301	23493	37612	888	2930	3658	14621	2462	16056	136	5230	7180	15072	47453	1622	2142	5074	9555	2714	13796
	CoV-T5	COVID	PBMC	41	2529	3458	17664	49713	2229	3049	5178	14559	2940	10761	340	4661	4400	17637	39869	1286	2624	3325	11469	2706	8880
	CoV-T6	COVID	PBMC	37	10114	9847	15652	48644	1343	2127	4155	15354	3267	7045	58	3438	6478	16838	70656	1614	2122	4473	12310	3528	5947
	CoV-T7	Vacc	PBMC	5	5147	13310	12396	29987	1254	2810	5075	23320	2969	28207	292	6087	6918	14478	28689	1838	2185	4200	11276	3161	16859
	CoV-T8	COVID	PBMC	57	4356	8288	8857	58846	2414	2361	5126	9312	2099	9070	216	6593	10755	12475	57323	2116	2214	5037	10004	2375	7342
	CoV-T3	COVID	Tonsil	160	5191	18896	18970	27000	1406	5429	2822	9197	3312	29124	2891	9451	13790	42742	32316	1366	6503	3056	5660	3603	25774
	CoV-T4	Vacc	Tonsil	174	9660	7123	37570	17561	1050	5979	2630	9977	2789	30452	2057	5560	8632	30477	22198	996	6426	2616	7488	2794	35773
	CoV-T5	COVID	Tonsil	255	3862	3778	26226	23811	1471	5336	2684	7204	3583	11310	2832	5460	4463	22517	19197	954	4859	2182	5087	3219	9429
	CoV-T6	COVID	Tonsil	113	3537	15893	17931	33144	1004	5867	2593	8062	3574	16526	352	4242	8863	38980	36023	1271	7044	2614	5414	3504	13757
	CoV-T7	Vacc	Tonsil	62	5037	19648	18000	19400	1117	5466	2330	10998	3341	24359	2409	6261	6174	20956	15928	1070	3880	2358	7302	3117	19112
	CoV-T8	COVID	Tonsil	169	4423	12430	20903	29052	1442	5540	3184	10171	3183	16207	608	6837	9264	35403	27952	1214	6122	2750	8402	3094	14611
	CoV-T9	Vacc	PBMC	16	7703	31410	13561	42487	586	2219	2514	13871	2904	14285	337	2737	5506	9641	54778	2304	1902	2084	7893	4799	14078
	CoV-T10	Vacc	PBMC	8	5771	27221	13845	23525	2562	3546	2391	15382	2963	16331	270	2651	8645	7652	42085	2701	1911	1940	6659	5450	13047
	CoV-T11	Vacc	PBMC	1	33811	16065	62768	53723	-191	2790	2066	24729	2518	30871	88	3941	10683	9734	41895	2122	1688	2092	8281	4409	5249
	CoV-T1	Vacc	PBMC	7	4960	10814	14140	43492	2611	1931	1980	7649	3970	4104	795	1378	6459	14470	32453	1742	1742	1328	7250	3575	5418
	CoV-T12	COVID	PBMC	61	145	4049	2634	62309	10086	2492	11427	2944	3225	6731	111	3425	7431	11458	50480	3150	2277	3296	7088	3064	12368
	CoV-T13	Vacc	PBMC	5	14931	7836	9269	26061	2065	1603	2316	10425	3207	7367	344	1677	8020	9123	30617	1182	1622	858	7383	3359	14064
	CoV-T14	Vacc	PBMC	13	18058	7702	17628	36757	1131	1866	1142	12002	4154	9224	297	7799	8252	14245	32575	1470	1675	998	8057	4105	6442
	CoV-T15	COVID	PBMC	17	3411	3568	20327	36050	831	1647	919	3300	1800	14306	31	5221	8170	22624	38634	913	1280	849	3048	1795	10642
	CoV-T2	COVID	PBMC	252	1483	7069	3285	112627	6420	2113	5992	3551	4845	5115	270	6949	11012	8392	78719	3076	1608	2967	5396	4767	6441
	CoV-T16	COVID	PBMC	13	4904	7662	6963	54105	2736	1315	3793	6719	6765	6808	563	5513	14630	7945	37064	1341	1724	1067	3744	4569	7628
	CoV-T9	Vacc	Tonsil	29	4955	16192	11531	24092	712	5918	906	8705	3578	24341	899	2921	3762	11013	32730	1044	3501	829	4705	4027	11842
	CoV-T10	Vacc	Tonsil	42	7538	15152	16782	21316	1948	5818	1566	7551	3820	13263	1824	2565	5375	8414	21752	1275	2970	896	3466	3949	7304
	CoV-T11	Vacc	Tonsil	73	7815	19720	19518	19584	725	4360	1251	8745	3861	17106	541	4592	8499	18675	22995	1196	4234	1070	5596	4458	10414
	CoV-T1	Vacc	Tonsil	4	4275	9292	43838	19522	528	5630	407	11405	4345	25428	741	1723	5050	20585	15222	1179	3805	997	4008	4098	9075
	CoV-T12	COVID	Tonsil	57	3475	8662	17545	25488	1488	5447	1670	5769	4351	20112	827	5103	8023	32680	30043	1420	4932	1084	4450	4471	20474
	CoV-T13	Vacc	Tonsil	42	6979	15982	17890	19621	711	4386	891	7000	4390	21856	1148	1979	5729	12055	19909	1000	3219	700	4070	4186	15262
	CoV-T14	Vacc	Tonsil	56	10251	12044	20753	22693	1263	6526	1168	8268	3851	16667	479	6057	5897	19380	24205	1120	3793	926	5420	4194	10667
	CoV-T15	COVID	Tonsil	223	4343	4579	32408	19917	756	4386	1452	7817	3814	17671	1058	5455	9251	42735	23354	988	5839	949	6643	4125	15607
	CoV-T2	COVID	Tonsil	487	4569	9287	15567	34384	2745	4307	2112	3922	4794	16545	2466	10225	14306	33101	31014	1331	5250	982	5008	4774	18464
	CoV-T16	COVID	Tonsil	48	7788	10271	19766	33741	2434	5935	1633	7635	5202	23122	1670	5313	10057	16164	28505	1335	4516	761	4883	4759	17079

## Sheet: Extended Data Fig. 5g
			% FcRL4+
	Patient-ID	Status	Blood - total Bm cells	Tonsil - total Bm cells	Tonsil Recovered - S+ Bm cells	Tonsil Vac - S+ Bm cells
	CoV-T15	Recovered	0.48	11.1	3.99
	CoV-T13	Vaccinated	0.49	7.95		3.56
	CoV-T6	Recovered	0.23	12.1	1.52
	CoV-T3	Recovered	0.46	12.2	2
	CoV-T11	Vaccinated	0.29	6.9		3.42
	CoV-T2	Recovered	0.97	15.5	4.92
	CoV-T8	Recovered	0.63	12.7	1.44
	CoV-T1	Vaccinated	0.24	7.99		1.73
	CoV-T10	Vaccinated	0.56	6.57		1.05
	CoV-T7	Vaccinated	0.33	7.32		1.15
	CoV-T9	Vaccinated	1.03	7.25		0.58
	CoV-T14	Vaccinated	0.28	6.69		1.66
	CoV-T12	Recovered	0.79	14.3	4.13
	CoV-T16	Recovered	0.58	13.5	2.92
	CoV-T5	Recovered	0.26	6.08	1.12
	CoV-T4	Vaccinated		10.9		0.38
