# Supplementary material for: Human memory B cells show plasticity and adopt multiple fates upon recall response to SARS-CoV-2
Source: Nat Immunol. 2023 Apr 27;24(6):955–65. doi: 10.1038/s41590-023-01497-y (PMC10232369; doi:10.1038/s41590-023-01497-y)
Supplement: Source Data Extended Data Fig. 7 — Statistical source data. [file 41590_2023_1497_MOESM13_ESM.xlsx]

## Sheet: Extended Data Fig. 7a,b
		% of S+ Bm cells of total B cells
	Patient_ID	Baseline	Week 2 post-second dose	Month 6 post-second dose	Week 2 post-third dose
	CoV_V1	0.00913	0.12	0.43	0.45
	CoV_V2	0.00788	0.37	0.22	-
	CoV_V3	0.00822	0.31	0.23	0.36
	CoV_V4	0	0.21	0.13	0.74
	CoV_V5	0.00522	0.074	0.19	0.46
	CoV_V6	0.00464	0.063	0.044	0.15
	CoV_V7	0.00175	0.17	0.38	0.95
	CoV_V8	0.0034	0.35	0.1	0.24
	CoV_V9	0	0.22	0.18	0.61
	CoV_V10	0.00967	0.057	0.15	0.18
	CoV_V11	-	-	0.17	0.31

## Sheet: Extended Data Fig. 7c
		% IgG+ in S+ Bm cells
	Patient ID	Week 2 post-second dose	Month 6 post-second dose	Week 2 post-third dose
	CoV_V1	82.9	95.9	96.2
	CoV_V2	86.2	92.9	-
	CoV_V3	75.4	84.9	87.9
	CoV_V4	89.7	92	97.5
	CoV_V5	81.2	94.5	97.3
	CoV_V6	71	79.2	92.2
	CoV_V7	88.3	96.9	97.2
	CoV_V11	-	93.2	94.3
	CoV_V8	89.2	82.8	94.4
	CoV_V9	83.3	87.9	97.6
	CoV_V10	62.3	91.9	94.6
		% IgM+ in S+ Bm cells
	Patient ID	Week 2 post-second dose	Month 6 post-second dose	Week 2 post-third dose
	CoV_V1	9.76	1.24	1.37
	CoV_V2	7.76	4.92	-
	CoV_V3	5.26	1.68	0.87
	CoV_V4	10.3	6.25	1.01
	CoV_V5	0	1.82	0.84
	CoV_V6	9.68	12.5	6.8
	CoV_V7	4.91	1.57	0.4
	CoV_V11	-	3.79	1.51
	CoV_V8	1.54	6.9	0.7
	CoV_V9	8.33	4.04	0.82
	CoV_V10	22.6	4.03	1.97
		% IgA+ in S+ Bm cells
	Patient ID	Week 2 post-second dose	Month 6 post-second dose	Week 2 post-third dose
	CoV_V1	7.32	1.95	1.37
	CoV_V2	5.17	0.55	-
	CoV_V3	15.8	11.8	9.96
	CoV_V4	0	0.89	0.76
	CoV_V5	12.5	3.64	0.63
	CoV_V6	9.68	4.17	0
	CoV_V7	6.75	0.79	0.94
	CoV_V11	-	0.76	2.64
	CoV_V8	9.23	10.3	3.52
	CoV_V9	5.56	7.07	1.36
	CoV_V10	11.3	1.61	1.97
		% Other (calculated) in S+ Bm cells
	Patient ID	Week 2 post-second dose	Month 6 post-second dose	Week 2 post-third dose
	CoV_V1	0.02	0.91	1.06
	CoV_V2	0.87	1.63	-
	CoV_V3	3.54	1.62	1.27
	CoV_V4	-1.388e-15	0.86	0.73
	CoV_V5	6.3	0.04	1.23
	CoV_V6	9.64	4.13	1
	CoV_V7	0.04	0.74	1.46
	CoV_V11	-	2.25	1.55
	CoV_V8	0.03	4.1633e-15	1.38
	CoV_V9	2.81	0.99	0.22
	CoV_V10	3.8	2.46	1.46

## Sheet: Extended Data Fig. 7d
		CD21-CD27+ % of S+ Bm cells
	Patient ID	Week 2 post-second dose	Month 6 post-second dose	Week 2 post-third dose
	CoV_V1	56.1	6.75	42.6
	CoV_V2	69	9.29
	CoV_V3	56.1	8.82	54.5
	CoV_V4	62.1	18.8	57
	CoV_V5	43.8	12.7	50.8
	CoV_V6	58.1	8.33	57.3
	CoV_V7	53.4	6.3	46.8
	CoV_V11		12.1	61.1
	CoV_V8	72.3	19	63.4
	CoV_V9	61.1	6.06	56
	CoV_V10	58.5	14.5	49.8
		CD21+CD27+ % of S+ Bm cells
	Patient ID	Week 2 post-second dose	Month 6 post-second dose	Week 2 post-third dose
	CoV_V1	34.1	52.8	39.1
	CoV_V2	14.7	57.4
	CoV_V3	15.8	59.7	34.6
	CoV_V4	20.7	66.1	33.2
	CoV_V5	18.8	38.2	26.1
	CoV_V6	19.4	50	26.2
	CoV_V7	16	55.1	39.6
	CoV_V11		65.9	24.2
	CoV_V8	12.3	53.4	20.4
	CoV_V9	27.8	62.6	38.3
	CoV_V10	30.2	58.9	35
		CD21+CD27- % of S+ Bm cells
	Patient ID	Week 2 post-second dose	Month 6 post-second dose	Week 2 post-third dose
	CoV_V1	7.32	34.5	14.5
	CoV_V2	1.72	27.9
	CoV_V3	1.75	26.9	6.93
	CoV_V4	0	13.4	1.77
	CoV_V5	12.5	39.1	12.4
	CoV_V6	6.45	37.5	7.77
	CoV_V7	9.2	30.7	10.2
	CoV_V11		18.9	3.02
	CoV_V8	0	12.1	4.93
	CoV_V9	0	26.3	3.8
	CoV_V10	1.89	23.4	9.36
		CD21-CD27- % of S+ Bm cells
	Patient ID	Week 2 post-second dose	Month 6 post-second dose	Week 2 post-third dose
	CoV_V1	2.44	6.04	3.83
	CoV_V2	16.4	5.46
	CoV_V3	26.3	4.62	3.9
	CoV_V4	17.2	1.79	8.1
	CoV_V5	25	10	10.7
	CoV_V6	16.1	4.17	8.74
	CoV_V7	21.5	7.87	3.36
	CoV_V11		3.03	11.7
	CoV_V8	15.4	15.5	11.3
	CoV_V9	11.1	5.05	1.9
	CoV_V10	9.43	3.23	5.91

## Sheet: Extended Data Fig. 7e
		Blimp1 gMFI (PE/CF594) in S+ Bm cells
	Patient ID	Week 2 post-second dose	Month 6 post-second dose	Week 2 post-third dose
	CoV_V1	5067	2594	3506
	CoV_V2	5263	3272
	CoV_V3	4657	3163	3686
	CoV_V4	4992	3227	3465
	CoV_V5	4436	2833	3257
	CoV_V6	5104	3511	4108
	CoV_V7	4706	3709	4264
	CoV_V11		3161	3424
	CoV_V8	4577	2786	3178
	CoV_V9	5134	3365	3863
	CoV_V10	4063	3043	3171
		Tbet gMFI (BV711) in S+ Bm cells
	Patient ID	Week 2 post-second dose	Month 6 post-second dose	Week 2 post-third dose
	CoV_V1	5054	2185	2906
	CoV_V2	8288	2613
	CoV_V3	4860	2252	3246
	CoV_V4	5250	2413	3583
	CoV_V5	3844	2110	3134
	CoV_V6	5834	2109	4443
	CoV_V7	9170	2689	5054
	CoV_V11		1904	5719
	CoV_V8	3875	1475	4088
	CoV_V9	4671	2357	3689
	CoV_V10	4917	2012	2584
		% FcRL5+ of S+ Bm cells
	Patient ID	Week 2 post-second dose	Month 6 post-second dose	Week 2 post-third dose
	CoV_V1	26.8	1.42	20.8
	CoV_V2	28.4	2.73
	CoV_V3	59.6	4.2	45.9
	CoV_V4	48.3	6.25	34.2
	CoV_V5	25	0.91	30.3
	CoV_V6	35.5	0	38.8
	CoV_V7	50.3	2.36	32.2
	CoV_V11		4.55	57.7
	CoV_V8	35.4	6.9	55.6
	CoV_V9	16.7	4.04	22.3
	CoV_V10	37.7	0	15.8
		CD71 gMFI (PerCP-Cy5.5) in S+ Bm cells
	Patient ID	Week 2 post-second dose	Month 6 post-second dose	Week 2 post-third dose
	CoV_V1	3422	2046	3859
	CoV_V2	3440	2006
	CoV_V3	4027	2403	4437
	CoV_V4	3812	2402	4969
	CoV_V5	3573	2282	4433
	CoV_V6	4508	2418	4929
	CoV_V7	4452	2126	4465
	CoV_V11		2241	3941
	CoV_V8	4488	2720	5030
	CoV_V9	5368	3376	6089
	CoV_V10	3955	2157	3452

## Sheet: Extended Data Fig. 7f
		% Ki-67+ in S+ Bm cells
	Patient_ID	Week 2 post-second dose	Month 6 post-second dose	Week 2 post-third dose
	CoV_V1	7.32	5.15	26.2
	CoV_V2	0.86	5.46
	CoV_V3	12.3	7.56	17.7
	CoV_V4	17.2	8.93	34.4
	CoV_V5	12.5	7.27	24.6
	CoV_V6	58.1	4.17	30.1
	CoV_V7	12.9	4.72	13.3
	CoV_V11		5.3	3.4
	CoV_V8	33.8	6.9	13.4
	CoV_V9	38.9	9.09	16
	CoV_V10	9.43	6.45	10.8

## Sheet: Extended Data Fig. 7g
	Cell ID	Timepoint	SHM count		Timepoint	Post 2nd vacc	Week 2 post-second dose - S+ Bm cells
	Dataset_1_AAAGATGTCTCATTCA-1	Post boost vacc	27			6M post 2nd vacc	Month 6 post-second dose - S+ Bm cells
	Dataset_1_AAAGCAATCTCACATT-1	Post boost vacc	23			Post Boost vacc	Week 2 post-third dose - S+ Bm cells
	Dataset_1_AAATGCCCACCAGGTC-1	6M post 2nd vacc	15
	Dataset_1_AAATGCCGTCAATGTC-1	Post boost vacc	21
	Dataset_1_AAATGCCGTCTAGCCG-1	Post boost vacc	11
	Dataset_1_AAATGCCGTGCACGAA-1	Post boost vacc	19
	Dataset_1_AAATGCCTCAGATAAG-1	Post boost vacc	4
	Dataset_1_AACACGTCACACGCTG-1	Post boost vacc	NA
	Dataset_1_AACACGTCATTTCAGG-1	6M post 2nd vacc	19
	Dataset_1_AACACGTGTTAAAGTG-1	Post boost vacc	9
	Dataset_1_AACACGTTCACGAAGG-1	Post boost vacc	15
	Dataset_1_AACACGTTCAGAGCTT-1	6M post 2nd vacc	18
	Dataset_1_AACCATGCATTCCTGC-1	Post boost vacc	10
	Dataset_1_AACCGCGCATAGAAAC-1	Post boost vacc	NA
	Dataset_1_AACCGCGTCTCAAGTG-1	Post 2nd vacc	7
	Dataset_1_AACGTTGGTGCACTTA-1	6M post 2nd vacc	22
	Dataset_1_AACTCAGCATGTCTCC-1	Post boost vacc	20
	Dataset_1_AACTCCCAGACTAGAT-1	Post boost vacc	8
	Dataset_1_AACTCTTCACGAAATA-1	Post boost vacc	15
	Dataset_1_AACTGGTTCTTGACGA-1	6M post 2nd vacc	14
	Dataset_1_AACTTTCAGAGTACCG-1	Post 2nd vacc	4
	Dataset_1_AACTTTCAGCGAAGGG-1	Post boost vacc	11
	Dataset_1_AACTTTCAGCTACCTA-1	6M post 2nd vacc	2
	Dataset_1_AACTTTCAGTCTTGCA-1	Post 2nd vacc	0
	Dataset_1_AACTTTCGTCTGATCA-1	6M post 2nd vacc	19
	Dataset_1_AAGACCTGTATTACCG-1	Post boost vacc	9
	Dataset_1_AAGCCGCCAGGTCTCG-1	Post boost vacc	13
	Dataset_1_AAGCCGCGTTAGGGTG-1	Post boost vacc	17
	Dataset_1_AAGGAGCAGCTATGCT-1	Post 2nd vacc	4
	Dataset_1_AAGGAGCTCTACGAGT-1	Post boost vacc	20
	Dataset_1_AAGGCAGTCCCAACGG-1	Post boost vacc	19
	Dataset_1_AAGGTTCGTACAGTGG-1	6M post 2nd vacc	0
	Dataset_1_AAGGTTCTCAACACGT-1	Post boost vacc	23
	Dataset_1_AAGTCTGAGGAGTCTG-1	Post 2nd vacc	2
	Dataset_1_AAGTCTGCATCCCATC-1	Post boost vacc	23
	Dataset_1_AATCGGTGTAGCGTGA-1	6M post 2nd vacc	0
	Dataset_1_AATCGGTGTGTAATGA-1	Post boost vacc	17
	Dataset_1_AATCGGTTCGCGATCG-1	Post boost vacc	NA
	Dataset_1_AATCGGTTCTTCAACT-1	Post boost vacc	18
	Dataset_1_ACACCAACAGCTGTTA-1	Post 2nd vacc	54
	Dataset_1_ACACCAAGTGTCAATC-1	Post boost vacc	16
	Dataset_1_ACACCAATCCGCGCAA-1	Post 2nd vacc	2
	Dataset_1_ACACCCTCAATCTGCA-1	Post boost vacc	NA
	Dataset_1_ACACCGGAGTATCGAA-1	6M post 2nd vacc	7
	Dataset_1_ACACCGGAGTGCCAGA-1	Post boost vacc	NA
	Dataset_1_ACACTGAAGACAATAC-1	Post boost vacc	26
	Dataset_1_ACACTGAAGACCCACC-1	6M post 2nd vacc	12
	Dataset_1_ACACTGAAGTAATCCC-1	Post 2nd vacc	0
	Dataset_1_ACACTGACATTACCTT-1	Post boost vacc	NA
	Dataset_1_ACAGCCGAGATCCCAT-1	Post 2nd vacc	0
	Dataset_1_ACAGCCGAGGAGTACC-1	6M post 2nd vacc	NA
	Dataset_1_ACAGCCGGTCAGAATA-1	Post 2nd vacc	9
	Dataset_1_ACATACGTCATCGATG-1	Post boost vacc	27
	Dataset_1_ACATGGTCAACGCACC-1	Post boost vacc	NA
	Dataset_1_ACATGGTCAGATTGCT-1	6M post 2nd vacc	12
	Dataset_1_ACATGGTGTCACAAGG-1	Post 2nd vacc	0
	Dataset_1_ACCCACTTCCTAGTGA-1	Post boost vacc	19
	Dataset_1_ACCGTAACAATGAATG-1	6M post 2nd vacc	23
	Dataset_1_ACCGTAACAGTACACT-1	Post 2nd vacc	2
	Dataset_1_ACCGTAAGTAAGTGTA-1	Post boost vacc	18
	Dataset_1_ACCGTAAGTTCGCGAC-1	Post boost vacc	19
	Dataset_1_ACCTTTAAGCGTGTCC-1	Post boost vacc	0
	Dataset_1_ACCTTTAAGTGCGTGA-1	Post boost vacc	7
	Dataset_1_ACCTTTACAACACGCC-1	Post boost vacc	2
	Dataset_1_ACCTTTACACGGACAA-1	6M post 2nd vacc	0
	Dataset_1_ACGAGGAAGCGAGAAA-1	Post boost vacc	26
	Dataset_1_ACGAGGACAGTCAGCC-1	Post boost vacc	12
	Dataset_1_ACGAGGATCAAAGTAG-1	6M post 2nd vacc	NA
	Dataset_1_ACGAGGATCATGTAGC-1	6M post 2nd vacc	0
	Dataset_1_ACGATGTGTTCGGCAC-1	6M post 2nd vacc	11
	Dataset_1_ACGATGTTCGCTTGTC-1	Post boost vacc	NA
	Dataset_1_ACGCAGCTCGTGGGAA-1	6M post 2nd vacc	NA
	Dataset_1_ACGCCGAAGCCGGTAA-1	Post boost vacc	20
	Dataset_1_ACGCCGACAAGCGAGT-1	Post boost vacc	13
	Dataset_1_ACGCCGAGTCTCCATC-1	6M post 2nd vacc	13
	Dataset_1_ACGGAGATCCACGTTC-1	Post 2nd vacc	0
	Dataset_1_ACGGAGATCCTGCTTG-1	6M post 2nd vacc	13
	Dataset_1_ACGGCCAAGCAGCCTC-1	Post boost vacc	10
	Dataset_1_ACGGCCATCTTCAACT-1	6M post 2nd vacc	10
	Dataset_1_ACGGGCTGTAGCGTCC-1	Post boost vacc	24
	Dataset_1_ACGGGCTTCCACGTGG-1	Post boost vacc	20
	Dataset_1_ACGTCAAAGACTAGAT-1	Post boost vacc	4
	Dataset_1_ACGTCAAAGTGGAGTC-1	Post boost vacc	24
	Dataset_1_ACTGAACCAAGGACAC-1	Post boost vacc	17
	Dataset_1_ACTGAACCATCCGTGG-1	Post boost vacc	21
	Dataset_1_ACTGATGGTCTGATCA-1	6M post 2nd vacc	14
	Dataset_1_ACTGATGTCAATCACG-1	Post boost vacc	8
	Dataset_1_ACTGCTCTCGGAGCAA-1	6M post 2nd vacc	15
	Dataset_1_ACTGTCCCAGCGATCC-1	Post boost vacc	20
	Dataset_1_ACTGTCCGTGACGGTA-1	Post 2nd vacc	4
	Dataset_1_ACTGTCCTCAGGCAAG-1	Post boost vacc	NA
	Dataset_1_ACTTACTAGAGACTTA-1	Post boost vacc	14
	Dataset_1_ACTTACTTCGTACCGG-1	Post boost vacc	14
	Dataset_1_ACTTGTTCAAGCTGTT-1	Post boost vacc	29
	Dataset_1_AGACGTTAGGCCCGTT-1	6M post 2nd vacc	0
	Dataset_1_AGACGTTCAGGTCCAC-1	6M post 2nd vacc	12
	Dataset_1_AGACGTTGTTAAGGGC-1	Post boost vacc	17
	Dataset_1_AGACGTTTCAACTCTT-1	6M post 2nd vacc	15
	Dataset_1_AGAGCGACAAGCCTAT-1	Post 2nd vacc	1
	Dataset_1_AGAGCGACAGCAGTTT-1	Post boost vacc	12
	Dataset_1_AGAGCGATCCAATGGT-1	Post boost vacc	NA
	Dataset_1_AGAGCGATCTTCGGTC-1	Post boost vacc	16
	Dataset_1_AGAGCTTGTAAGTTCC-1	Post boost vacc	14
	Dataset_1_AGAGTGGTCTTGAGAC-1	6M post 2nd vacc	36
	Dataset_1_AGATCTGGTGCGCTTG-1	Post boost vacc	NA
	Dataset_1_AGATTGCAGTGGGTTG-1	Post boost vacc	12
	Dataset_1_AGCATACGTCGGCATC-1	Post boost vacc	20
	Dataset_1_AGCCTAAAGGCTAGAC-1	Post boost vacc	0
	Dataset_1_AGCCTAATCTGCAAGT-1	Post boost vacc	17
	Dataset_1_AGCGTATGTACCGTAT-1	Post boost vacc	NA
	Dataset_1_AGCGTATTCGGCGGTT-1	Post 2nd vacc	39
	Dataset_1_AGCGTCGGTCTGGTCG-1	Post 2nd vacc	14
	Dataset_1_AGCGTCGTCTGAGTGT-1	Post boost vacc	13
	Dataset_1_AGCTCCTAGTTAAGTG-1	6M post 2nd vacc	25
	Dataset_1_AGCTCCTGTAGCGTCC-1	Post 2nd vacc	3
	Dataset_1_AGCTCCTTCGCGATCG-1	Post boost vacc	6
	Dataset_1_AGCTCTCCACGGACAA-1	6M post 2nd vacc	20
	Dataset_1_AGCTTGATCGCCTGTT-1	Post boost vacc	NA
	Dataset_1_AGGCCACCAACTTGAC-1	Post boost vacc	12
	Dataset_1_AGGCCACCATGCAACT-1	6M post 2nd vacc	15
	Dataset_1_AGGCCACGTTCGTGAT-1	Post boost vacc	NA
	Dataset_1_AGGCCGTAGGTGTGGT-1	Post boost vacc	14
	Dataset_1_AGGGAGTTCTAACGGT-1	Post boost vacc	26
	Dataset_1_AGGGATGAGAGTAAGG-1	Post boost vacc	4
	Dataset_1_AGGGATGCAGTCACTA-1	6M post 2nd vacc	19
	Dataset_1_AGGGATGTCCGTACAA-1	Post 2nd vacc	0
	Dataset_1_AGGGTGAGTCTTCGTC-1	Post boost vacc	12
	Dataset_1_AGGGTGATCACAACGT-1	Post boost vacc	5
	Dataset_1_AGGTCATAGGTAGCCA-1	6M post 2nd vacc	NA
	Dataset_1_AGGTCCGTCCACGTGG-1	Post boost vacc	11
	Dataset_1_AGTCTTTGTAGCCTAT-1	Post boost vacc	2
	Dataset_1_AGTCTTTTCACTTCAT-1	Post 2nd vacc	18
	Dataset_1_AGTTGGTAGTCCATAC-1	6M post 2nd vacc	23
	Dataset_1_AGTTGGTGTCGCCATG-1	Post boost vacc	18
	Dataset_1_AGTTGGTGTGATAAAC-1	Post boost vacc	21
	Dataset_1_ATAACGCGTAGCGTAG-1	Post boost vacc	NA
	Dataset_1_ATCATCTCACGCCAGT-1	Post 2nd vacc	0
	Dataset_1_ATCATCTGTATGAATG-1	Post boost vacc	5
	Dataset_1_ATCATGGCAAACCCAT-1	Post 2nd vacc	1
	Dataset_1_ATCCGAAAGTGTACTC-1	Post 2nd vacc	5
	Dataset_1_ATCGAGTGTGGTTTCA-1	6M post 2nd vacc	NA
	Dataset_1_ATCTGCCTCAGGCAAG-1	6M post 2nd vacc	26
	Dataset_1_ATGAGGGTCAGAGCTT-1	Post 2nd vacc	2
	Dataset_1_ATGCGATGTCGAGATG-1	Post boost vacc	NA
	Dataset_1_ATGCGATTCCAGAAGG-1	Post 2nd vacc	0
	Dataset_1_ATGCGATTCTCGCATC-1	Post 2nd vacc	5
	Dataset_1_ATGGGAGCAAGACGTG-1	Post boost vacc	7
	Dataset_1_ATTACTCCAAGGGTCA-1	Post boost vacc	11
	Dataset_1_ATTCTACGTGCGAAAC-1	Post boost vacc	17
	Dataset_1_ATTGGACAGGATGTAT-1	Post 2nd vacc	1
	Dataset_1_ATTTCTGAGCCACTAT-1	6M post 2nd vacc	0
	Dataset_1_CAACCAAAGTGCAAGC-1	Post boost vacc	11
	Dataset_1_CAACCAATCTGCCAGG-1	6M post 2nd vacc	29
	Dataset_1_CAACTAGCAGTAACGG-1	6M post 2nd vacc	18
	Dataset_1_CAACTAGGTCGCATAT-1	Post boost vacc	19
	Dataset_1_CAAGATCAGCTCCTTC-1	6M post 2nd vacc	15
	Dataset_1_CAAGATCGTACAAGTA-1	Post boost vacc	14
	Dataset_1_CAAGGCCTCAGTTCGA-1	6M post 2nd vacc	18
	Dataset_1_CAAGTTGTCGGTCTAA-1	Post boost vacc	7
	Dataset_1_CAAGTTGTCGGTTCGG-1	Post boost vacc	5
	Dataset_1_CACAAACCACCAGTTA-1	Post boost vacc	26
	Dataset_1_CACAAACCAGATGGGT-1	Post boost vacc	14
	Dataset_1_CACAAACGTACTTAGC-1	Post 2nd vacc	5
	Dataset_1_CACAGGCCAGCTGCAC-1	6M post 2nd vacc	23
	Dataset_1_CACAGTAAGTGTACGG-1	6M post 2nd vacc	18
	Dataset_1_CACATAGAGGCATGTG-1	Post 2nd vacc	0
	Dataset_1_CACATAGCAAGGACAC-1	Post boost vacc	16
	Dataset_1_CACATAGTCAATAAGG-1	Post 2nd vacc	4
	Dataset_1_CACATTTTCACTTACT-1	6M post 2nd vacc	7
	Dataset_1_CACCAGGCAATGGATA-1	6M post 2nd vacc	NA
	Dataset_1_CACCAGGTCGTCACGG-1	Post boost vacc	10
	Dataset_1_CACCTTGAGCCTTGAT-1	Post 2nd vacc	3
	Dataset_1_CACCTTGGTTTGTTGG-1	Post 2nd vacc	3
	Dataset_1_CACCTTGTCTGAGGGA-1	Post boost vacc	NA
	Dataset_1_CACTCCACACTCTGTC-1	6M post 2nd vacc	13
	Dataset_1_CAGAATCAGCGATCCC-1	Post boost vacc	14
	Dataset_1_CAGAGAGCATGTAAGA-1	Post 2nd vacc	0
	Dataset_1_CAGAGAGGTAAAGGAG-1	Post 2nd vacc	NA
	Dataset_1_CAGAGAGGTCTGGTCG-1	Post boost vacc	10
	Dataset_1_CAGAGAGTCATCTGCC-1	Post boost vacc	14
	Dataset_1_CAGAGAGTCCGTAGTA-1	6M post 2nd vacc	15
	Dataset_1_CAGATCACACATCCGG-1	Post 2nd vacc	33
	Dataset_1_CAGATCAGTGATGATA-1	Post boost vacc	NA
	Dataset_1_CAGCATAAGATCCTGT-1	Post boost vacc	0
	Dataset_1_CAGCATACATTGTGCA-1	Post boost vacc	29
	Dataset_1_CAGCATATCTACTCAT-1	Post boost vacc	18
	Dataset_1_CAGCCGAGTGACAAAT-1	Post boost vacc	20
	Dataset_1_CAGCGACGTTTCCACC-1	Post 2nd vacc	3
	Dataset_1_CAGCTAATCAGCTTAG-1	Post boost vacc	31
	Dataset_1_CAGGTGCTCAGCGATT-1	6M post 2nd vacc	6
	Dataset_1_CATATGGAGTTAGCGG-1	Post boost vacc	19
	Dataset_1_CATATGGCACGGATAG-1	Post boost vacc	4
	Dataset_1_CATATTCAGCGTAATA-1	Post boost vacc	22
	Dataset_1_CATATTCAGTGGAGAA-1	6M post 2nd vacc	19
	Dataset_1_CATCAAGCAATCCGAT-1	6M post 2nd vacc	12
	Dataset_1_CATCAGAAGCTACCTA-1	6M post 2nd vacc	NA
	Dataset_1_CATCAGAAGGATGCGT-1	Post boost vacc	15
	Dataset_1_CATCAGATCTCTGCTG-1	Post boost vacc	9
	Dataset_1_CATCCACCATCGACGC-1	Post boost vacc	9
	Dataset_1_CATCCACTCTGTCTAT-1	Post boost vacc	17
	Dataset_1_CATCGAAAGCACCGTC-1	Post 2nd vacc	4
	Dataset_1_CATCGAACATGCTGGC-1	Post 2nd vacc	3
	Dataset_1_CATCGGGAGCTCCTCT-1	Post boost vacc	21
	Dataset_1_CATCGGGAGCTGGAAC-1	Post boost vacc	18
	Dataset_1_CATCGGGTCCCAGGTG-1	Post boost vacc	17
	Dataset_1_CATCGGGTCCTCAACC-1	Post boost vacc	11
	Dataset_1_CATGACAAGTACGCCC-1	Post 2nd vacc	7
	Dataset_1_CATGACAGTCTAACGT-1	Post boost vacc	13
	Dataset_1_CATGCCTCATTAGGCT-1	Post boost vacc	12
	Dataset_1_CATGCCTTCTCAAACG-1	6M post 2nd vacc	25
	Dataset_1_CATGGCGGTACCTACA-1	6M post 2nd vacc	23
	Dataset_1_CATTATCGTAAAGTCA-1	Post boost vacc	9
	Dataset_1_CATTCGCAGACCCACC-1	Post 2nd vacc	0
	Dataset_1_CATTCGCTCTTCGAGA-1	Post boost vacc	18
	Dataset_1_CCAATCCAGGCGCTCT-1	Post 2nd vacc	6
	Dataset_1_CCAATCCAGGTGCTTT-1	6M post 2nd vacc	25
	Dataset_1_CCACGGAAGGACATTA-1	6M post 2nd vacc	16
	Dataset_1_CCACTACCACTATCTT-1	Post boost vacc	NA
	Dataset_1_CCACTACGTCTTGCGG-1	6M post 2nd vacc	13
	Dataset_1_CCAGCGACATAGAAAC-1	Post boost vacc	16
	Dataset_1_CCATTCGGTATGGTTC-1	Post 2nd vacc	NA
	Dataset_1_CCCAATCTCACTCCTG-1	Post boost vacc	2
	Dataset_1_CCCAGTTGTGCGATAG-1	6M post 2nd vacc	12
	Dataset_1_CCCAGTTTCAGCTCTC-1	6M post 2nd vacc	16
	Dataset_1_CCCTCCTCAGATTGCT-1	Post 2nd vacc	0
	Dataset_1_CCCTCCTTCCGCAGTG-1	Post 2nd vacc	16
	Dataset_1_CCGGGATAGGTGACCA-1	Post boost vacc	22
	Dataset_1_CCGGGATTCCGAAGAG-1	6M post 2nd vacc	5
	Dataset_1_CCGGTAGTCATCGATG-1	Post boost vacc	18
	Dataset_1_CCGTACTAGCTAGTTC-1	Post boost vacc	12
	Dataset_1_CCGTACTCAGACAAAT-1	Post boost vacc	0
	Dataset_1_CCGTGGAGTAGAAAGG-1	Post boost vacc	17
	Dataset_1_CCGTGGAGTGTGACGA-1	Post boost vacc	6
	Dataset_1_CCGTTCACAGATCGGA-1	Post boost vacc	10
	Dataset_1_CCGTTCATCGCTGATA-1	Post 2nd vacc	4
	Dataset_1_CCTAAAGCAAGCGAGT-1	Post boost vacc	10
	Dataset_1_CCTAAAGGTCCAAGTT-1	Post boost vacc	11
	Dataset_1_CCTAAAGTCCCGACTT-1	6M post 2nd vacc	7
	Dataset_1_CCTACACCAATGGAAT-1	Post boost vacc	17
	Dataset_1_CCTAGCTGTGCCTTGG-1	Post boost vacc	25
	Dataset_1_CCTAGCTTCATTGCCC-1	Post boost vacc	15
	Dataset_1_CCTCAGTGTTGCCTCT-1	6M post 2nd vacc	4
	Dataset_1_CCTCTGAAGACTAGAT-1	Post boost vacc	8
	Dataset_1_CCTCTGACAAGCGCTC-1	Post 2nd vacc	2
	Dataset_1_CCTCTGACATTTGCTT-1	Post 2nd vacc	9
	Dataset_1_CCTTACGCACTGTTAG-1	Post 2nd vacc	4
	Dataset_1_CCTTCCCCAATGGAGC-1	Post boost vacc	30
	Dataset_1_CCTTCCCTCCCAACGG-1	Post boost vacc	14
	Dataset_1_CCTTTCTGTTGCCTCT-1	6M post 2nd vacc	21
	Dataset_1_CGAACATCAGCGATCC-1	Post boost vacc	21
	Dataset_1_CGAATGTGTAAGTGGC-1	Post 2nd vacc	0
	Dataset_1_CGAATGTTCGGCGCAT-1	Post boost vacc	31
	Dataset_1_CGACCTTTCACCGTAA-1	Post 2nd vacc	25
	Dataset_1_CGACTTCCAATCGAAA-1	Post boost vacc	21
	Dataset_1_CGACTTCTCGAATCCA-1	6M post 2nd vacc	0
	Dataset_1_CGAGAAGCACATTCGA-1	Post boost vacc	26
	Dataset_1_CGAGAAGCAGTACACT-1	6M post 2nd vacc	25
	Dataset_1_CGAGAAGTCGAACTGT-1	Post 2nd vacc	7
	Dataset_1_CGAGCCACAGACACTT-1	Post boost vacc	12
	Dataset_1_CGAGCCAGTAGTAGTA-1	Post boost vacc	20
	Dataset_1_CGATCGGAGCATCATC-1	Post boost vacc	20
	Dataset_1_CGATCGGAGTGACTCT-1	Post boost vacc	16
	Dataset_1_CGATGGCTCTTGCCGT-1	Post boost vacc	2
	Dataset_1_CGATGTAAGAAGGTGA-1	Post boost vacc	12
	Dataset_1_CGATGTACAAAGGAAG-1	6M post 2nd vacc	10
	Dataset_1_CGATGTATCAATAAGG-1	Post boost vacc	22
	Dataset_1_CGCCAAGAGGAGTACC-1	Post boost vacc	12
	Dataset_1_CGCCAAGCAATGACCT-1	Post boost vacc	11
	Dataset_1_CGCGGTAAGGCTAGGT-1	Post boost vacc	8
	Dataset_1_CGCGGTATCCTCTAGC-1	Post boost vacc	15
	Dataset_1_CGCGTTTAGTGGGATC-1	Post boost vacc	24
	Dataset_1_CGCTGGATCTCTGAGA-1	Post boost vacc	34
	Dataset_1_CGCTTCACACCGAATT-1	Post boost vacc	8
	Dataset_1_CGCTTCAGTGTCCTCT-1	Post boost vacc	26
	Dataset_1_CGGACACGTGACTACT-1	Post boost vacc	18
	Dataset_1_CGGACACGTGTTCTTT-1	6M post 2nd vacc	0
	Dataset_1_CGGACGTAGCTCCTCT-1	Post 2nd vacc	2
	Dataset_1_CGGACGTAGTCTTGCA-1	6M post 2nd vacc	16
	Dataset_1_CGGACGTGTAAATGTG-1	6M post 2nd vacc	16
	Dataset_1_CGGACGTTCACCAGGC-1	Post boost vacc	15
	Dataset_1_CGGACTGTCTAGAGTC-1	Post boost vacc	7
	Dataset_1_CGGAGCTAGCCTATGT-1	Post boost vacc	23
	Dataset_1_CGGAGCTAGTACGATA-1	Post boost vacc	11
	Dataset_1_CGGGTCAAGCTAGCCC-1	Post boost vacc	2
	Dataset_1_CGGGTCACACCACCAG-1	Post boost vacc	15
	Dataset_1_CGGTTAACACACGCTG-1	Post boost vacc	20
	Dataset_1_CGGTTAATCTTGTTTG-1	Post boost vacc	6
	Dataset_1_CGTAGCGGTAGCGATG-1	Post 2nd vacc	NA
	Dataset_1_CGTAGGCCAACACCCG-1	6M post 2nd vacc	13
	Dataset_1_CGTCACTAGTCCATAC-1	Post boost vacc	13
	Dataset_1_CGTCAGGCACCCATGG-1	Post boost vacc	NA
	Dataset_1_CGTCAGGGTTGGTGGA-1	Post boost vacc	15
	Dataset_1_CGTGAGCGTAGCGTAG-1	6M post 2nd vacc	NA
	Dataset_1_CGTGAGCTCTTAGAGC-1	6M post 2nd vacc	23
	Dataset_1_CGTGTAAAGCACCGTC-1	6M post 2nd vacc	12
	Dataset_1_CGTGTAACACCCATTC-1	Post boost vacc	33
	Dataset_1_CGTGTAAGTCTTGCGG-1	6M post 2nd vacc	0
	Dataset_1_CGTGTAATCCCTCAGT-1	6M post 2nd vacc	11
	Dataset_1_CGTTAGACACTGCCAG-1	Post boost vacc	11
	Dataset_1_CGTTGGGAGGCCCTTG-1	Post boost vacc	27
	Dataset_1_CTAACTTCAAACGCGA-1	Post boost vacc	20
	Dataset_1_CTAACTTCAGACGCAA-1	6M post 2nd vacc	1
	Dataset_1_CTAACTTTCCCTCAGT-1	Post boost vacc	26
	Dataset_1_CTAAGACAGCCACGTC-1	6M post 2nd vacc	11
	Dataset_1_CTAAGACAGGCCATAG-1	Post boost vacc	11
	Dataset_1_CTAAGACCAATGAATG-1	Post 2nd vacc	1
	Dataset_1_CTAAGACCATAGGATA-1	6M post 2nd vacc	17
	Dataset_1_CTAAGACTCACGAAGG-1	Post boost vacc	16
	Dataset_1_CTAAGACTCTAACCGA-1	Post boost vacc	15
	Dataset_1_CTAATGGTCATGCATG-1	Post 2nd vacc	23
	Dataset_1_CTAATGGTCCCTCTTT-1	Post 2nd vacc	NA
	Dataset_1_CTACACCCATGGATGG-1	Post boost vacc	18
	Dataset_1_CTACACCTCGTTTATC-1	Post boost vacc	23
	Dataset_1_CTACATTGTCGATTGT-1	Post boost vacc	NA
	Dataset_1_CTACATTGTCTAGAGG-1	Post 2nd vacc	4
	Dataset_1_CTACGTCAGATCCCGC-1	Post boost vacc	8
	Dataset_1_CTAGAGTAGTCAATAG-1	Post boost vacc	9
	Dataset_1_CTAGAGTAGTGTCTCA-1	Post boost vacc	NA
	Dataset_1_CTAGAGTTCTGGAGCC-1	6M post 2nd vacc	16
	Dataset_1_CTAGTGAAGATGTGGC-1	Post 2nd vacc	2
	Dataset_1_CTCACACAGTTGCAGG-1	6M post 2nd vacc	6
	Dataset_1_CTCACACTCTGATTCT-1	6M post 2nd vacc	26
	Dataset_1_CTCATTATCCTAGTGA-1	Post boost vacc	9
	Dataset_1_CTCCTAGAGAAGCCCA-1	Post boost vacc	20
	Dataset_1_CTCCTAGAGACTTTCG-1	6M post 2nd vacc	12
	Dataset_1_CTCGAAAAGTGAAGAG-1	Post 2nd vacc	4
	Dataset_1_CTCGAAAGTGGTTTCA-1	Post 2nd vacc	NA
	Dataset_1_CTCGAGGCATGCATGT-1	Post 2nd vacc	1
	Dataset_1_CTCGTACAGGCGATAC-1	Post 2nd vacc	3
	Dataset_1_CTCGTACGTTATGTGC-1	6M post 2nd vacc	17
	Dataset_1_CTCGTACTCCAAGCCG-1	6M post 2nd vacc	21
	Dataset_1_CTCGTACTCTGCGTAA-1	6M post 2nd vacc	12
	Dataset_1_CTCGTCAAGCGCTTAT-1	Post boost vacc	NA
	Dataset_1_CTCGTCAAGGGCACTA-1	Post boost vacc	25
	Dataset_1_CTCGTCAGTATCTGCA-1	6M post 2nd vacc	10
	Dataset_1_CTCGTCATCACCGTAA-1	Post boost vacc	12
	Dataset_1_CTCTAATGTAGAGGAA-1	Post boost vacc	14
	Dataset_1_CTCTACGTCTGGTGTA-1	6M post 2nd vacc	7
	Dataset_1_CTCTGGTAGTGCGATG-1	Post boost vacc	20
	Dataset_1_CTCTGGTCAGATCCAT-1	Post boost vacc	12
	Dataset_1_CTGAAGTTCGAACGGA-1	Post 2nd vacc	38
	Dataset_1_CTGATAGAGACACGAC-1	Post boost vacc	18
	Dataset_1_CTGATAGGTAGGAGTC-1	6M post 2nd vacc	30
	Dataset_1_CTGATCCAGCTGATAA-1	Post boost vacc	16
	Dataset_1_CTGCCTAAGACCTAGG-1	6M post 2nd vacc	NA
	Dataset_1_CTGCGGACAATGCCAT-1	6M post 2nd vacc	NA
	Dataset_1_CTGCGGAGTAGAAAGG-1	Post boost vacc	25
	Dataset_1_CTGCTGTCAGCTGTAT-1	Post 2nd vacc	2
	Dataset_1_CTGCTGTGTTCGGGCT-1	Post boost vacc	18
	Dataset_1_CTGGTCTAGGCATTGG-1	Post boost vacc	12
	Dataset_1_CTGGTCTGTTCGAATC-1	Post boost vacc	13
	Dataset_1_CTGTGCTGTCAATACC-1	Post boost vacc	NA
	Dataset_1_CTGTGCTGTGACCAAG-1	Post 2nd vacc	13
	Dataset_1_CTTAACTAGCGATAGC-1	Post boost vacc	14
	Dataset_1_CTTACCGCACTTAACG-1	6M post 2nd vacc	0
	Dataset_1_CTTACCGTCTCGATGA-1	6M post 2nd vacc	NA
	Dataset_1_CTTCTCTAGTACGCCC-1	Post 2nd vacc	0
	Dataset_1_CTTCTCTTCAGCTGGC-1	Post boost vacc	12
	Dataset_1_CTTTGCGAGGTGATAT-1	Post 2nd vacc	1
	Dataset_1_CTTTGCGTCACGAAGG-1	6M post 2nd vacc	10
	Dataset_1_GAAACTCCAGGTTTCA-1	Post 2nd vacc	7
	Dataset_1_GAAACTCCATCCGGGT-1	Post boost vacc	18
	Dataset_1_GAAACTCGTTACTGAC-1	Post boost vacc	26
	Dataset_1_GAAATGAAGCTGAACG-1	Post boost vacc	4
	Dataset_1_GAAATGAGTCTCACCT-1	Post boost vacc	12
	Dataset_1_GAAATGATCCAGGGCT-1	Post boost vacc	9
	Dataset_1_GAACCTAGTCACAAGG-1	Post boost vacc	14
	Dataset_1_GAACGGACAGCGAACA-1	6M post 2nd vacc	7
	Dataset_1_GAACGGAGTTCCACTC-1	6M post 2nd vacc	26
	Dataset_1_GAAGCAGAGATTACCC-1	Post 2nd vacc	15
	Dataset_1_GAAGCAGCACGGTGTC-1	6M post 2nd vacc	NA
	Dataset_1_GAAGCAGGTACTCTCC-1	Post boost vacc	NA
	Dataset_1_GACAGAGAGTGACATA-1	Post 2nd vacc	1
	Dataset_1_GACAGAGTCACCTTAT-1	Post boost vacc	27
	Dataset_1_GACCAATCAATCGAAA-1	Post 2nd vacc	NA
	Dataset_1_GACCAATTCCCTCTTT-1	Post boost vacc	18
	Dataset_1_GACCTGGTCCCATTTA-1	Post boost vacc	9
	Dataset_1_GACGCGTCAATTCCTT-1	Post boost vacc	16
	Dataset_1_GACGTGCGTTGACGTT-1	Post 2nd vacc	3
	Dataset_1_GACGTTAAGGTGATAT-1	Post 2nd vacc	NA
	Dataset_1_GACTAACAGATAGGAG-1	Post boost vacc	12
	Dataset_1_GACTAACTCATAACCG-1	Post boost vacc	12
	Dataset_1_GACTACACAAGTTGTC-1	Post boost vacc	NA
	Dataset_1_GACTACATCGCCTGAG-1	Post boost vacc	13
	Dataset_1_GACTGCGAGCGACGTA-1	Post boost vacc	NA
	Dataset_1_GACTGCGAGCTAGGCA-1	Post boost vacc	30
	Dataset_1_GACTGCGAGCTCCCAG-1	6M post 2nd vacc	4
	Dataset_1_GAGCAGAAGTGTGGCA-1	Post boost vacc	13
	Dataset_1_GAGCAGAGTTGAGTTC-1	Post boost vacc	26
	Dataset_1_GAGGTGAAGAGCAATT-1	Post boost vacc	NA
	Dataset_1_GAGGTGATCAGGCCCA-1	Post boost vacc	11
	Dataset_1_GATCAGTTCTGGTATG-1	Post 2nd vacc	3
	Dataset_1_GATCGATCAAGTCTAC-1	Post 2nd vacc	16
	Dataset_1_GATCGATTCAGTACGT-1	Post 2nd vacc	0
	Dataset_1_GATCGATTCTTCCTTC-1	Post boost vacc	12
	Dataset_1_GATCGCGTCATGTGGT-1	6M post 2nd vacc	19
	Dataset_1_GATCGTACATAGGATA-1	Post boost vacc	22
	Dataset_1_GATCGTAGTAGCGTAG-1	Post boost vacc	27
	Dataset_1_GATCTAGCACTTAAGC-1	Post boost vacc	9
	Dataset_1_GATCTAGGTTTGACAC-1	Post boost vacc	23
	Dataset_1_GATCTAGTCCCTGACT-1	Post boost vacc	0
	Dataset_1_GATGAAATCGAGAACG-1	6M post 2nd vacc	5
	Dataset_1_GATGAGGGTCAAAGAT-1	Post 2nd vacc	30
	Dataset_1_GATGAGGGTCCGAGTC-1	Post 2nd vacc	4
	Dataset_1_GATGCTACACAACGTT-1	Post boost vacc	27
	Dataset_1_GATGCTATCACCTCGT-1	6M post 2nd vacc	22
	Dataset_1_GATTCAGAGACTCGGA-1	6M post 2nd vacc	14
	Dataset_1_GATTCAGAGGATGGTC-1	6M post 2nd vacc	10
	Dataset_1_GATTCAGAGGGAACGG-1	Post boost vacc	6
	Dataset_1_GATTCAGCAAGTTAAG-1	Post boost vacc	14
	Dataset_1_GCAAACTTCGTCTGCT-1	Post boost vacc	23
	Dataset_1_GCAATCAGTAACGCGA-1	Post boost vacc	5
	Dataset_1_GCAATCATCCGATATG-1	Post boost vacc	8
	Dataset_1_GCACATATCTGCCAGG-1	Post boost vacc	7
	Dataset_1_GCACTCTCAGGGTATG-1	Post 2nd vacc	4
	Dataset_1_GCAGCCACATCGGTTA-1	Post boost vacc	28
	Dataset_1_GCAGCCACATTCCTGC-1	Post boost vacc	14
	Dataset_1_GCAGCCATCACTCTTA-1	Post boost vacc	19
	Dataset_1_GCAGTTAAGTATCTCG-1	Post boost vacc	24
	Dataset_1_GCATACATCGCATGAT-1	Post boost vacc	2
	Dataset_1_GCATGATAGCAGGCTA-1	Post 2nd vacc	4
	Dataset_1_GCATGATAGCTGCGAA-1	6M post 2nd vacc	5
	Dataset_1_GCATGATCAAGGACTG-1	Post boost vacc	18
	Dataset_1_GCATGATTCAAGAAGT-1	Post boost vacc	22
	Dataset_1_GCATGATTCCAACCAA-1	6M post 2nd vacc	16
	Dataset_1_GCATGCGAGAAGGTGA-1	6M post 2nd vacc	11
	Dataset_1_GCATGTATCCCACTTG-1	Post boost vacc	7
	Dataset_1_GCGACCACACCCATTC-1	Post 2nd vacc	1
	Dataset_1_GCGACCACATCAGTAC-1	Post boost vacc	23
	Dataset_1_GCGACCAGTCGCCATG-1	Post boost vacc	20
	Dataset_1_GCGACCATCTAAGCCA-1	Post boost vacc	14
	Dataset_1_GCGAGAAGTATTAGCC-1	Post boost vacc	12
	Dataset_1_GCGAGAATCTAGAGTC-1	6M post 2nd vacc	NA
	Dataset_1_GCGCAACGTCCTAGCG-1	Post boost vacc	18
	Dataset_1_GCGCAACTCCAAGCCG-1	Post 2nd vacc	10
	Dataset_1_GCTGCAGAGATGTAAC-1	Post boost vacc	NA
	Dataset_1_GCTGCAGCAGTCAGAG-1	Post boost vacc	28
	Dataset_1_GCTGCAGTCCCTAACC-1	6M post 2nd vacc	17
	Dataset_1_GCTGCGAAGCTGATAA-1	Post boost vacc	17
	Dataset_1_GCTGCTTAGACGCACA-1	Post boost vacc	16
	Dataset_1_GCTGCTTGTATAATGG-1	6M post 2nd vacc	23
	Dataset_1_GCTGGGTTCTCGAGTA-1	Post boost vacc	15
	Dataset_1_GCTTCCAGTACGCTGC-1	Post boost vacc	10
	Dataset_1_GCTTGAACATATGCTG-1	Post boost vacc	19
	Dataset_1_GGAAAGCCATTGCGGC-1	Post 2nd vacc	2
	Dataset_1_GGAACTTTCATCATTC-1	Post boost vacc	1
	Dataset_1_GGAATAAAGACGCTTT-1	Post boost vacc	21
	Dataset_1_GGAATAACAGCTCGCA-1	Post 2nd vacc	2
	Dataset_1_GGACAAGAGCATGGCA-1	6M post 2nd vacc	NA
	Dataset_1_GGACAGAAGACGCACA-1	Post boost vacc	15
	Dataset_1_GGAGCAAAGAATCTCC-1	6M post 2nd vacc	11
	Dataset_1_GGATGTTAGACATAAC-1	Post 2nd vacc	0
	Dataset_1_GGATGTTAGGGTGTTG-1	Post boost vacc	11
	Dataset_1_GGATGTTTCGGCATCG-1	Post boost vacc	12
	Dataset_1_GGATTACCATCACCCT-1	Post boost vacc	20
	Dataset_1_GGCAATTCATTTGCCC-1	Post 2nd vacc	1
	Dataset_1_GGCAATTTCTATCCTA-1	6M post 2nd vacc	NA
	Dataset_1_GGCCGATCACATGTGT-1	6M post 2nd vacc	23
	Dataset_1_GGCCGATGTTCACGGC-1	Post boost vacc	16
	Dataset_1_GGCGTGTTCCCTTGCA-1	Post boost vacc	14
	Dataset_1_GGCTCGATCTACTCAT-1	Post boost vacc	17
	Dataset_1_GGCTCGATCTGATTCT-1	Post 2nd vacc	30
	Dataset_1_GGCTCGATCTGCTTGC-1	Post boost vacc	13
	Dataset_1_GGGAGATCAGGCAGTA-1	Post boost vacc	20
	Dataset_1_GGGAGATCATCACAAC-1	Post boost vacc	15
	Dataset_1_GGGCATCCAGTGGGAT-1	Post boost vacc	NA
	Dataset_1_GGGTCTGGTAAATGTG-1	Post boost vacc	11
	Dataset_1_GGGTCTGTCGAACTGT-1	Post boost vacc	0
	Dataset_1_GGGTTGCAGTAATCCC-1	Post 2nd vacc	42
	Dataset_1_GGTATTGTCACAACGT-1	6M post 2nd vacc	11
	Dataset_1_GGTATTGTCTCAAGTG-1	Post boost vacc	22
	Dataset_1_GGTGCGTCAGTCACTA-1	Post boost vacc	12
	Dataset_1_GGTGCGTCATACGCTA-1	Post boost vacc	3
	Dataset_1_GGTGTTAAGGACAGAA-1	Post boost vacc	15
	Dataset_1_GGTGTTAAGGCGTACA-1	Post boost vacc	20
	Dataset_1_GGTGTTATCGCAGGCT-1	Post boost vacc	30
	Dataset_1_GTAACGTAGAAGCCCA-1	Post boost vacc	23
	Dataset_1_GTAACGTCAAGCTGAG-1	Post boost vacc	19
	Dataset_1_GTAACGTGTAATTGGA-1	Post boost vacc	12
	Dataset_1_GTAACGTGTTGGTGGA-1	6M post 2nd vacc	18
	Dataset_1_GTAACGTTCGGACAAG-1	Post boost vacc	22
	Dataset_1_GTAACTGCAATAAGCA-1	Post boost vacc	NA
	Dataset_1_GTAACTGCACCTTGTC-1	Post 2nd vacc	0
	Dataset_1_GTACGTACAAGGTTTC-1	6M post 2nd vacc	17
	Dataset_1_GTACGTATCAGTTAGC-1	Post boost vacc	17
	Dataset_1_GTACTCCAGACGCACA-1	Post boost vacc	NA
	Dataset_1_GTACTCCAGGAGTCTG-1	6M post 2nd vacc	6
	Dataset_1_GTACTCCCACTTCTGC-1	Post boost vacc	20
	Dataset_1_GTACTTTAGATCCGAG-1	Post boost vacc	7
	Dataset_1_GTACTTTTCAGAGCTT-1	Post boost vacc	10
	Dataset_1_GTAGGCCCACGGCGTT-1	Post boost vacc	15
	Dataset_1_GTAGGCCCAGGATTGG-1	6M post 2nd vacc	8
	Dataset_1_GTAGTCAGTGCGATAG-1	Post boost vacc	22
	Dataset_1_GTAGTCAGTTGAACTC-1	6M post 2nd vacc	0
	Dataset_1_GTATTCTCACCAACCG-1	Post boost vacc	NA
	Dataset_1_GTATTCTCATTCCTGC-1	Post boost vacc	20
	Dataset_1_GTCAAGTAGCAGGTCA-1	Post boost vacc	11
	Dataset_1_GTCACAAAGGCAAAGA-1	Post 2nd vacc	1
	Dataset_1_GTCACAACACATTTCT-1	Post 2nd vacc	2
	Dataset_1_GTCACGGAGCGGATCA-1	Post boost vacc	9
	Dataset_1_GTCACGGTCACCATAG-1	Post boost vacc	NA
	Dataset_1_GTCCTCACAATCACAC-1	6M post 2nd vacc	NA
	Dataset_1_GTCCTCATCACCTCGT-1	Post 2nd vacc	3
	Dataset_1_GTCGTAATCGGTCCGA-1	Post 2nd vacc	0
	Dataset_1_GTCTCGTAGCTAACTC-1	6M post 2nd vacc	7
	Dataset_1_GTCTCGTTCAGAGACG-1	Post boost vacc	21
	Dataset_1_GTCTTCGAGCTAGGCA-1	Post 2nd vacc	0
	Dataset_1_GTCTTCGGTAAGGGAA-1	Post boost vacc	15
	Dataset_1_GTCTTCGGTTACAGAA-1	Post boost vacc	16
	Dataset_1_GTCTTCGGTTTGACTG-1	6M post 2nd vacc	13
	Dataset_1_GTGAAGGCAGATCTGT-1	6M post 2nd vacc	14
	Dataset_1_GTGAAGGGTGCAACTT-1	6M post 2nd vacc	12
	Dataset_1_GTGAAGGTCCAGAGGA-1	Post 2nd vacc	NA
	Dataset_1_GTGCAGCTCTTGTATC-1	Post boost vacc	24
	Dataset_1_GTGCATATCGGAAATA-1	Post boost vacc	NA
	Dataset_1_GTGCATATCTAGAGTC-1	Post boost vacc	13
	Dataset_1_GTGCGGTCAGCTGCTG-1	Post boost vacc	17
	Dataset_1_GTGCGGTCAGTCCTTC-1	Post boost vacc	NA
	Dataset_1_GTGCGGTCATGGTCAT-1	Post 2nd vacc	20
	Dataset_1_GTGTGCGAGAAACCAT-1	Post boost vacc	27
	Dataset_1_GTTAAGCCAAGGTTCT-1	Post boost vacc	14
	Dataset_1_GTTACAGAGTAACCCT-1	Post boost vacc	NA
	Dataset_1_GTTACAGCACCAGGCT-1	Post boost vacc	15
	Dataset_1_GTTACAGTCGGTGTTA-1	Post boost vacc	12
	Dataset_1_GTTCATTAGGTGTGGT-1	Post 2nd vacc	0
	Dataset_1_GTTCATTAGTGTTGAA-1	6M post 2nd vacc	14
	Dataset_1_GTTCATTGTAGAGGAA-1	Post 2nd vacc	2
	Dataset_1_GTTCGGGAGTACCGGA-1	Post boost vacc	11
	Dataset_1_GTTCGGGCAATCTGCA-1	Post boost vacc	15
	Dataset_1_GTTCGGGCATCCCATC-1	Post boost vacc	22
	Dataset_1_GTTCTCGCATGCCTAA-1	Post boost vacc	15
	Dataset_1_GTTTCTACATGGGACA-1	Post boost vacc	16
	Dataset_1_TAAACCGGTCCGAACC-1	Post boost vacc	13
	Dataset_1_TAAGAGATCTATGTGG-1	Post 2nd vacc	2
	Dataset_1_TAAGCGTAGTGGAGAA-1	Post boost vacc	NA
	Dataset_1_TAAGTGCAGGTGCTTT-1	Post boost vacc	NA
	Dataset_1_TAAGTGCAGTGGACGT-1	Post boost vacc	15
	Dataset_1_TACAGTGGTCAGAATA-1	Post 2nd vacc	NA
	Dataset_1_TACCTATAGATCCCGC-1	Post boost vacc	6
	Dataset_1_TACCTTAAGCTAAACA-1	Post boost vacc	15
	Dataset_1_TACCTTACATGCATGT-1	Post 2nd vacc	2
	Dataset_1_TACCTTAGTTCTGAAC-1	Post boost vacc	14
	Dataset_1_TACGGATGTGTGCGTC-1	6M post 2nd vacc	12
	Dataset_1_TACGGTAAGATAGTCA-1	Post 2nd vacc	10
	Dataset_1_TACGGTACAGATTGCT-1	Post boost vacc	11
	Dataset_1_TACGGTAGTCACCCAG-1	Post boost vacc	19
	Dataset_1_TACGGTAGTTCCACAA-1	Post boost vacc	31
	Dataset_1_TACTCATCAATGTAAG-1	Post 2nd vacc	44
	Dataset_1_TACTCATGTCCGTCAG-1	Post boost vacc	13
	Dataset_1_TACTTACGTTCTGGTA-1	Post boost vacc	NA
	Dataset_1_TACTTGTAGAGTAAGG-1	Post boost vacc	20
	Dataset_1_TACTTGTAGGCTAGAC-1	Post boost vacc	18
	Dataset_1_TAGACCACAGGGATTG-1	Post 2nd vacc	7
	Dataset_1_TAGAGCTAGGTGTTAA-1	Post 2nd vacc	NA
	Dataset_1_TAGGCATAGGCACATG-1	Post boost vacc	20
	Dataset_1_TAGGCATTCAGCCTAA-1	Post boost vacc	9
	Dataset_1_TAGGCATTCTCCAACC-1	Post boost vacc	24
	Dataset_1_TAGTGGTCAGATGAGC-1	Post boost vacc	12
	Dataset_1_TAGTGGTTCATGCATG-1	Post boost vacc	20
	Dataset_1_TATCTCACAGCTGTTA-1	Post boost vacc	NA
	Dataset_1_TATCTCACAGTAAGCG-1	Post boost vacc	37
	Dataset_1_TATGCCCGTAGTACCT-1	6M post 2nd vacc	7
	Dataset_1_TATTACCCACACATGT-1	Post boost vacc	14
	Dataset_1_TATTACCTCAGCTCTC-1	6M post 2nd vacc	7
	Dataset_1_TCAATCTGTAGGCATG-1	6M post 2nd vacc	22
	Dataset_1_TCAATCTTCTATCGCC-1	Post boost vacc	25
	Dataset_1_TCACAAGAGGGTCTCC-1	Post boost vacc	14
	Dataset_1_TCACGAAAGTGTTTGC-1	Post 2nd vacc	14
	Dataset_1_TCACGAAGTTAAGAAC-1	Post boost vacc	25
	Dataset_1_TCAGATGAGGAATGGA-1	Post boost vacc	27
	Dataset_1_TCAGATGGTCCAGTAT-1	Post boost vacc	0
	Dataset_1_TCAGCAAAGAAACCGC-1	Post boost vacc	5
	Dataset_1_TCAGCAACATGCAATC-1	Post boost vacc	4
	Dataset_1_TCAGCAATCAAAGACA-1	Post boost vacc	10
	Dataset_1_TCAGGTAGTCTAAAGA-1	Post boost vacc	25
	Dataset_1_TCAGGTATCCGTTGCT-1	6M post 2nd vacc	NA
	Dataset_1_TCAGGTATCTCCTATA-1	Post boost vacc	18
	Dataset_1_TCATTACAGGTGACCA-1	Post boost vacc	12
	Dataset_1_TCATTACGTGTTGAGG-1	Post 2nd vacc	1
	Dataset_1_TCATTTGGTGATGCCC-1	Post boost vacc	10
	Dataset_1_TCGAGGCGTGACGGTA-1	Post boost vacc	16
	Dataset_1_TCGAGGCGTGATGCCC-1	6M post 2nd vacc	4
	Dataset_1_TCGAGGCTCAAACGGG-1	6M post 2nd vacc	15
	Dataset_1_TCGCGTTAGATGTGTA-1	Post boost vacc	14
	Dataset_1_TCGCGTTCAAGGTTTC-1	Post boost vacc	17
	Dataset_1_TCGGTAACACGTTGGC-1	Post boost vacc	21
	Dataset_1_TCGTACCTCGAATCCA-1	Post 2nd vacc	13
	Dataset_1_TCGTAGAAGCTGTCTA-1	6M post 2nd vacc	11
	Dataset_1_TCGTAGATCGCGCCAA-1	Post boost vacc	16
	Dataset_1_TCTATTGGTCTTCTCG-1	Post boost vacc	18
	Dataset_1_TCTCATACACCAGTTA-1	6M post 2nd vacc	10
	Dataset_1_TCTCTAACAGTTCCCT-1	Post boost vacc	16
	Dataset_1_TCTGGAAAGTGATCGG-1	Post boost vacc	13
	Dataset_1_TCTGGAACAGCTTCGG-1	Post boost vacc	20
	Dataset_1_TCTTCGGAGCCACGTC-1	Post boost vacc	16
	Dataset_1_TCTTCGGAGTGAACGC-1	Post boost vacc	16
	Dataset_1_TCTTTCCTCGTTTAGG-1	Post 2nd vacc	2
	Dataset_1_TGAAAGAGTACCGGCT-1	Post boost vacc	NA
	Dataset_1_TGAAAGATCTTTAGTC-1	Post 2nd vacc	NA
	Dataset_1_TGACAACTCCTCAATT-1	Post boost vacc	27
	Dataset_1_TGACTAGAGGATATAC-1	Post boost vacc	10
	Dataset_1_TGACTAGTCCAAACTG-1	Post 2nd vacc	13
	Dataset_1_TGACTTTCAGGGTACA-1	Post boost vacc	15
	Dataset_1_TGAGCATCACCACGTG-1	Post boost vacc	14
	Dataset_1_TGAGCATTCAGCACAT-1	Post boost vacc	12
	Dataset_1_TGAGCCGCATGCCTAA-1	6M post 2nd vacc	12
	Dataset_1_TGCCCATAGACAAAGG-1	Post boost vacc	14
	Dataset_1_TGCCCATAGACATAAC-1	6M post 2nd vacc	17
	Dataset_1_TGCCCATCATACTACG-1	Post boost vacc	8
	Dataset_1_TGCGCAGGTACGACCC-1	6M post 2nd vacc	16
	Dataset_1_TGCGCAGGTGTTGAGG-1	Post boost vacc	14
	Dataset_1_TGCGGGTAGGATGGTC-1	6M post 2nd vacc	29
	Dataset_1_TGCGTGGAGAGAACAG-1	6M post 2nd vacc	13
	Dataset_1_TGCTACCAGCTAGTGG-1	6M post 2nd vacc	19
	Dataset_1_TGCTGCTAGTAGTGCG-1	Post boost vacc	29
	Dataset_1_TGCTGCTAGTATCGAA-1	Post boost vacc	21
	Dataset_1_TGCTGCTGTCGAAAGC-1	Post boost vacc	12
	Dataset_1_TGGCCAGAGCCACGCT-1	Post boost vacc	11
	Dataset_1_TGGCCAGCAGCTGTAT-1	6M post 2nd vacc	25
	Dataset_1_TGGCGCAAGAGTGAGA-1	Post boost vacc	16
	Dataset_1_TGGCGCAGTAGCGATG-1	Post boost vacc	16
	Dataset_1_TGGCGCAGTGCATCTA-1	Post boost vacc	19
	Dataset_1_TGGGAAGAGATCGGGT-1	Post boost vacc	15
	Dataset_1_TGGGAAGCACTCTGTC-1	Post boost vacc	20
	Dataset_1_TGGGAAGGTCTCTTTA-1	Post boost vacc	14
	Dataset_1_TGGGAAGTCGCTTGTC-1	Post boost vacc	15
	Dataset_1_TGGGCGTGTAACGTTC-1	6M post 2nd vacc	14
	Dataset_1_TGGGCGTTCACATACG-1	Post boost vacc	15
	Dataset_1_TGGTTCCCACAGGAGT-1	6M post 2nd vacc	19
	Dataset_1_TGTATTCGTAGGGACT-1	Post 2nd vacc	NA
	Dataset_1_TGTCCCACAGGATTGG-1	Post 2nd vacc	4
	Dataset_1_TGTCCCACATAACCTG-1	Post boost vacc	18
	Dataset_1_TGTCCCATCCCTAATT-1	Post boost vacc	2
	Dataset_1_TGTGTTTAGCAGGCTA-1	Post boost vacc	10
	Dataset_1_TGTGTTTGTGCAACTT-1	Post 2nd vacc	11
	Dataset_1_TGTGTTTTCCGTACAA-1	6M post 2nd vacc	27
	Dataset_1_TGTGTTTTCCTAAGTG-1	Post boost vacc	17
	Dataset_1_TGTTCCGAGAAGATTC-1	Post 2nd vacc	3
	Dataset_1_TTAGGCACACCCAGTG-1	6M post 2nd vacc	20
	Dataset_1_TTAGGCAGTCGAGTTT-1	Post boost vacc	16
	Dataset_1_TTAGGCAGTGTGGCTC-1	6M post 2nd vacc	24
	Dataset_1_TTAGTTCTCAAAGTAG-1	Post boost vacc	8
	Dataset_1_TTCGAAGAGCCAGGAT-1	Post 2nd vacc	2
	Dataset_1_TTCGAAGGTGCGGTAA-1	6M post 2nd vacc	22
	Dataset_1_TTCGAAGTCATAGCAC-1	Post boost vacc	11
	Dataset_1_TTCGGTCAGCAATCTC-1	Post boost vacc	5
	Dataset_1_TTCTACATCTTGTCAT-1	Post boost vacc	6
	Dataset_1_TTCTCAAAGAAGAAGC-1	6M post 2nd vacc	0
	Dataset_1_TTCTCAACATACGCTA-1	Post boost vacc	15
	Dataset_1_TTCTCCTTCACCGGGT-1	6M post 2nd vacc	23
	Dataset_1_TTGAACGAGTCATCCA-1	Post boost vacc	13
	Dataset_1_TTGACTTCACGGTAGA-1	Post boost vacc	NA
	Dataset_1_TTGACTTGTCATATGC-1	Post boost vacc	22
	Dataset_1_TTGCCGTCACCCAGTG-1	6M post 2nd vacc	22
	Dataset_1_TTGCCGTCACTGAAGG-1	Post 2nd vacc	NA
	Dataset_1_TTGCCGTCATGCAATC-1	Post boost vacc	10
	Dataset_1_TTGCCGTGTTTGCATG-1	Post boost vacc	10
	Dataset_1_TTGGAACAGAAGGTTT-1	Post boost vacc	16
	Dataset_1_TTGGCAAAGAGTAATC-1	6M post 2nd vacc	9
	Dataset_1_TTGTAGGCAGGTGGAT-1	Post 2nd vacc	1
	Dataset_1_TTTACTGGTCTGGAGA-1	6M post 2nd vacc	10
	Dataset_1_TTTACTGTCCATGCTC-1	Post boost vacc	18
	Dataset_1_TTTCCTCCAGTGACAG-1	Post boost vacc	16
	Dataset_1_TTTCCTCGTGCCTGCA-1	6M post 2nd vacc	NA
	Dataset_1_TTTGGTTGTCAGTGGA-1	Post 2nd vacc	15
	Dataset_1_TTTGGTTTCTTTAGGG-1	Post boost vacc	9
	Dataset_2_AAACGGGGTGTAATGA-1	Post boost vacc	16
	Dataset_2_AAAGATGCACTACAGT-1	Post boost vacc	20
	Dataset_2_AAAGCAAGTGTGCCTG-1	6M post 2nd vacc	9
	Dataset_2_AAAGTAGAGCGTGTCC-1	Post boost vacc	11
	Dataset_2_AAATGCCCATGTTCCC-1	Post boost vacc	6
	Dataset_2_AAATGCCGTAGCGATG-1	6M post 2nd vacc	10
	Dataset_2_AAATGCCTCGGATGTT-1	Post boost vacc	22
	Dataset_2_AACACGTTCCCTGACT-1	Post boost vacc	15
	Dataset_2_AACCATGTCAGTTCGA-1	Post boost vacc	5
	Dataset_2_AACCGCGTCGGAGCAA-1	Post 2nd vacc	0
	Dataset_2_AACGTTGAGCTCTCGG-1	6M post 2nd vacc	10
	Dataset_2_AACTCCCCACAAGACG-1	Post 2nd vacc	0
	Dataset_2_AACTCCCTCTAACCGA-1	Post boost vacc	13
	Dataset_2_AACTTTCAGATAGGAG-1	Post boost vacc	7
	Dataset_2_AACTTTCTCCGCAAGC-1	Post boost vacc	19
	Dataset_2_AAGACCTCAGTAAGCG-1	Post boost vacc	13
	Dataset_2_AAGCCGCCACCAGATT-1	6M post 2nd vacc	12
	Dataset_2_AAGCCGCTCCCTTGCA-1	Post boost vacc	10
	Dataset_2_AAGGCAGCACATAACC-1	Post boost vacc	19
	Dataset_2_AAGGCAGCAGACGTAG-1	6M post 2nd vacc	30
	Dataset_2_AAGGCAGTCTAGCACA-1	Post boost vacc	14
	Dataset_2_AAGTCTGCAGCTGTTA-1	6M post 2nd vacc	12
	Dataset_2_AAGTCTGTCTGCTGCT-1	Post boost vacc	20
	Dataset_2_AATCCAGAGGATGTAT-1	Post boost vacc	16
	Dataset_2_AATCCAGCATCAGTAC-1	Post boost vacc	9
	Dataset_2_AATCCAGGTTTAGGAA-1	Post boost vacc	10
	Dataset_2_ACACCAAAGGAATGGA-1	Post boost vacc	22
	Dataset_2_ACACCCTGTCTTGCGG-1	6M post 2nd vacc	22
	Dataset_2_ACACCCTTCTGTTTGT-1	6M post 2nd vacc	20
	Dataset_2_ACACTGATCTTTACAC-1	Post boost vacc	NA
	Dataset_2_ACAGCCGTCCAAACAC-1	Post boost vacc	14
	Dataset_2_ACAGCCGTCGGCTACG-1	Post 2nd vacc	0
	Dataset_2_ACATACGAGAGTAATC-1	Post boost vacc	NA
	Dataset_2_ACATCAGGTTCTCATT-1	6M post 2nd vacc	NA
	Dataset_2_ACCAGTAAGTCATGCT-1	Post boost vacc	13
	Dataset_2_ACCAGTACATGCCTAA-1	Post boost vacc	10
	Dataset_2_ACCAGTAGTACGCACC-1	6M post 2nd vacc	16
	Dataset_2_ACCAGTAGTCAACTGT-1	Post boost vacc	6
	Dataset_2_ACCGTAAAGTGTCTCA-1	Post 2nd vacc	1
	Dataset_2_ACCGTAACAAGTCATC-1	Post 2nd vacc	19
	Dataset_2_ACCTTTAAGTGCAAGC-1	Post boost vacc	14
	Dataset_2_ACGAGGACATGGTCTA-1	Post 2nd vacc	0
	Dataset_2_ACGAGGAGTAGGCATG-1	Post boost vacc	14
	Dataset_2_ACGATACCAGGCTCAC-1	Post boost vacc	23
	Dataset_2_ACGATGTCAAAGCGGT-1	Post boost vacc	12
	Dataset_2_ACGCAGCAGAAACCTA-1	Post boost vacc	22
	Dataset_2_ACGCAGCGTTACGCGC-1	Post boost vacc	15
	Dataset_2_ACGCAGCTCAGTCAGT-1	Post boost vacc	NA
	Dataset_2_ACGGAGATCACATACG-1	Post boost vacc	19
	Dataset_2_ACGGCCACAAGCGAGT-1	Post boost vacc	13
	Dataset_2_ACGGCCACACAACGTT-1	Post boost vacc	13
	Dataset_2_ACGGGTCAGGAGTACC-1	Post boost vacc	12
	Dataset_2_ACTATCTGTAACGACG-1	Post boost vacc	14
	Dataset_2_ACTATCTTCCTTGCCA-1	6M post 2nd vacc	8
	Dataset_2_ACTTACTAGCCACGCT-1	Post 2nd vacc	5
	Dataset_2_ACTTACTCAGGGATTG-1	Post boost vacc	0
	Dataset_2_ACTTGTTGTCTCTCGT-1	6M post 2nd vacc	17
	Dataset_2_AGAATAGGTAACGACG-1	6M post 2nd vacc	NA
	Dataset_2_AGAATAGTCCACTCCA-1	6M post 2nd vacc	11
	Dataset_2_AGACGTTTCCACTCCA-1	Post boost vacc	19
	Dataset_2_AGACGTTTCTCAAACG-1	Post boost vacc	11
	Dataset_2_AGAGCTTGTCAGTGGA-1	Post boost vacc	13
	Dataset_2_AGAGTGGAGATCGGGT-1	Post boost vacc	13
	Dataset_2_AGATCTGCACGAAGCA-1	Post boost vacc	NA
	Dataset_2_AGATCTGTCGCGTAGC-1	Post 2nd vacc	1
	Dataset_2_AGATTGCAGGGAACGG-1	Post boost vacc	11
	Dataset_2_AGATTGCCACACAGAG-1	Post boost vacc	13
	Dataset_2_AGCTCCTCAGGCTCAC-1	Post boost vacc	19
	Dataset_2_AGCTCCTGTCAGAGGT-1	Post 2nd vacc	0
	Dataset_2_AGCTTGATCAGCAACT-1	6M post 2nd vacc	17
	Dataset_2_AGGCCACTCTCCTATA-1	Post boost vacc	8
	Dataset_2_AGGCCGTAGAATGTTG-1	Post boost vacc	22
	Dataset_2_AGGCCGTGTCCATGAT-1	Post boost vacc	13
	Dataset_2_AGGCCGTGTTTAAGCC-1	Post boost vacc	11
	Dataset_2_AGGCCGTTCCTTTCTC-1	Post 2nd vacc	3
	Dataset_2_AGGGAGTAGCCGCCTA-1	Post 2nd vacc	3
	Dataset_2_AGGGTGAAGGAGTAGA-1	Post boost vacc	16
	Dataset_2_AGGGTGACAGCTGTGC-1	Post boost vacc	NA
	Dataset_2_AGGGTGACATGCCTAA-1	Post boost vacc	16
	Dataset_2_AGGGTGATCTGTCCGT-1	Post boost vacc	NA
	Dataset_2_AGTAGTCTCAGTGTTG-1	Post boost vacc	22
	Dataset_2_AGTGTCAAGTAGGCCA-1	Post boost vacc	14
	Dataset_2_AGTGTCACAGGCAGTA-1	6M post 2nd vacc	17
	Dataset_2_AGTTGGTTCCACGCAG-1	Post boost vacc	14
	Dataset_2_ATAACGCCAGCTTAAC-1	Post boost vacc	16
	Dataset_2_ATAACGCGTATATGGA-1	Post 2nd vacc	1
	Dataset_2_ATAACGCTCATGTAGC-1	6M post 2nd vacc	NA
	Dataset_2_ATAAGAGGTAAACACA-1	Post boost vacc	13
	Dataset_2_ATCATCTAGGTGGGTT-1	Post boost vacc	14
	Dataset_2_ATCCGAAAGGACATTA-1	6M post 2nd vacc	NA
	Dataset_2_ATCCGAAGTCCGAATT-1	Post boost vacc	8
	Dataset_2_ATCTACTTCGGAATCT-1	6M post 2nd vacc	12
	Dataset_2_ATCTACTTCTGCAGTA-1	Post 2nd vacc	0
	Dataset_2_ATGAGGGAGAATGTGT-1	Post boost vacc	18
	Dataset_2_ATGTGTGTCTCGCTTG-1	Post boost vacc	12
	Dataset_2_ATTATCCCATACGCTA-1	Post boost vacc	22
	Dataset_2_ATTATCCGTCATGCAT-1	Post boost vacc	10
	Dataset_2_ATTCTACCAGGTCCAC-1	Post boost vacc	13
	Dataset_2_ATTCTACTCCTAGAAC-1	Post boost vacc	15
	Dataset_2_ATTGGACCAGCATACT-1	Post 2nd vacc	0
	Dataset_2_CAACCAAAGATGCCTT-1	6M post 2nd vacc	16
	Dataset_2_CAACCAAAGGTGCTTT-1	Post boost vacc	8
	Dataset_2_CAACCAAGTAGCTCCG-1	Post boost vacc	17
	Dataset_2_CAACCTCAGCGCTTAT-1	Post boost vacc	12
	Dataset_2_CAACCTCAGCGTGTCC-1	6M post 2nd vacc	14
	Dataset_2_CAACCTCGTCTAGTCA-1	Post boost vacc	21
	Dataset_2_CAACTAGTCACATAGC-1	Post boost vacc	15
	Dataset_2_CAAGAAAAGGAGCGTT-1	6M post 2nd vacc	10
	Dataset_2_CAAGTTGGTAGCGATG-1	Post 2nd vacc	NA
	Dataset_2_CACACAACAGCTGCAC-1	Post boost vacc	14
	Dataset_2_CACACCTTCCCATTTA-1	6M post 2nd vacc	25
	Dataset_2_CACACTCGTGTGGTTT-1	Post boost vacc	15
	Dataset_2_CACAGTAAGCCCAGCT-1	Post boost vacc	0
	Dataset_2_CACCAGGGTTATTCTC-1	Post boost vacc	20
	Dataset_2_CACTCCAGTTAGGGTG-1	Post boost vacc	17
	Dataset_2_CAGAATCGTGTAACGG-1	Post boost vacc	17
	Dataset_2_CAGAATCTCTATGTGG-1	6M post 2nd vacc	9
	Dataset_2_CAGCAGCGTATGAAAC-1	Post boost vacc	NA
	Dataset_2_CAGCAGCGTTAAGACA-1	Post boost vacc	6
	Dataset_2_CAGCATAAGGTGTGGT-1	6M post 2nd vacc	12
	Dataset_2_CAGCGACCACATTTCT-1	Post boost vacc	17
	Dataset_2_CAGCGACGTCTCCACT-1	Post boost vacc	19
	Dataset_2_CAGTAACTCTGGTGTA-1	Post 2nd vacc	2
	Dataset_2_CAGTCCTAGAACTGTA-1	Post boost vacc	27
	Dataset_2_CAGTCCTAGAGTAAGG-1	Post boost vacc	22
	Dataset_2_CAGTCCTAGCAATATG-1	Post boost vacc	3
	Dataset_2_CAGTCCTAGGCAGTCA-1	Post boost vacc	3
	Dataset_2_CAGTCCTGTTCGGGCT-1	Post boost vacc	NA
	Dataset_2_CATATTCCACGTGAGA-1	Post boost vacc	16
	Dataset_2_CATATTCGTACTCAAC-1	6M post 2nd vacc	10
	Dataset_2_CATCAAGGTACCATCA-1	Post boost vacc	22
	Dataset_2_CATCAAGTCCACGAAT-1	Post boost vacc	12
	Dataset_2_CATCGAACACTTGGAT-1	Post boost vacc	13
	Dataset_2_CATCGGGCATCCAACA-1	Post 2nd vacc	2
	Dataset_2_CATGACAGTCCAGTGC-1	Post boost vacc	0
	Dataset_2_CATGGCGAGACAGGCT-1	Post boost vacc	8
	Dataset_2_CATGGCGAGAGGTTAT-1	Post boost vacc	4
	Dataset_2_CATTATCCATGATCCA-1	Post boost vacc	NA
	Dataset_2_CATTATCGTACCCAAT-1	Post boost vacc	13
	Dataset_2_CCAATCCAGAGTACCG-1	6M post 2nd vacc	10
	Dataset_2_CCAATCCCAAATTGCC-1	Post boost vacc	14
	Dataset_2_CCACCTACAAGCCGCT-1	6M post 2nd vacc	11
	Dataset_2_CCACCTACAGTACACT-1	6M post 2nd vacc	8
	Dataset_2_CCACCTATCTGGAGCC-1	Post boost vacc	NA
	Dataset_2_CCACGGAAGCTAGGCA-1	Post boost vacc	8
	Dataset_2_CCACGGATCGTAGATC-1	Post boost vacc	23
	Dataset_2_CCACTACGTGTCTGAT-1	6M post 2nd vacc	8
	Dataset_2_CCACTACTCAGAGCTT-1	Post boost vacc	NA
	Dataset_2_CCAGCGACACCAGCAC-1	Post boost vacc	13
	Dataset_2_CCATTCGTCGCGGATC-1	Post boost vacc	7
	Dataset_2_CCCAATCCAATACGCT-1	Post boost vacc	14
	Dataset_2_CCCAGTTAGAAGGACA-1	Post boost vacc	13
	Dataset_2_CCCATACGTTTGCATG-1	Post 2nd vacc	3
	Dataset_2_CCCATACTCCGTACAA-1	Post boost vacc	14
	Dataset_2_CCCTCCTAGCGATGAC-1	Post 2nd vacc	0
	Dataset_2_CCGGGATAGGCGACAT-1	Post boost vacc	NA
	Dataset_2_CCGGGATTCGTCTGAA-1	Post boost vacc	NA
	Dataset_2_CCTAAAGTCACGACTA-1	Post boost vacc	19
	Dataset_2_CCTACCAAGTAGCCGA-1	Post boost vacc	NA
	Dataset_2_CCTACCACAAGTTCTG-1	Post boost vacc	15
	Dataset_2_CCTAGCTCAGAGCCAA-1	6M post 2nd vacc	18
	Dataset_2_CCTAGCTCATCGACGC-1	Post boost vacc	10
	Dataset_2_CCTATTAGTCGACTAT-1	Post boost vacc	10
	Dataset_2_CCTATTATCATTGCCC-1	Post boost vacc	17
	Dataset_2_CCTCAGTCACTTAACG-1	Post boost vacc	16
	Dataset_2_CCTTCCCAGTCCATAC-1	Post boost vacc	10
	Dataset_2_CCTTCGATCAAGGCTT-1	Post boost vacc	22
	Dataset_2_CCTTTCTAGCGTGAGT-1	Post boost vacc	27
	Dataset_2_CCTTTCTTCTATGTGG-1	Post boost vacc	NA
	Dataset_2_CGAATGTTCAGAGGTG-1	Post boost vacc	17
	Dataset_2_CGACCTTAGTGAAGAG-1	Post 2nd vacc	15
	Dataset_2_CGACTTCGTGCTAGCC-1	Post boost vacc	12
	Dataset_2_CGAGCCAAGCGTTCCG-1	6M post 2nd vacc	11
	Dataset_2_CGATGGCTCGGTCTAA-1	Post boost vacc	10
	Dataset_2_CGATGTATCGAGGTAG-1	Post boost vacc	10
	Dataset_2_CGCGGTACAGGGTATG-1	Post boost vacc	15
	Dataset_2_CGCGTTTAGACAAGCC-1	Post 2nd vacc	1
	Dataset_2_CGCGTTTTCGCAGGCT-1	Post boost vacc	NA
	Dataset_2_CGCTGGAGTCGCGAAA-1	Post boost vacc	11
	Dataset_2_CGCTTCACATGGGACA-1	Post boost vacc	10
	Dataset_2_CGGACACGTGAGGCTA-1	Post boost vacc	12
	Dataset_2_CGGACGTAGTCTCGGC-1	Post boost vacc	12
	Dataset_2_CGGACGTCACAGGAGT-1	6M post 2nd vacc	14
	Dataset_2_CGGACGTTCAAGGTAA-1	6M post 2nd vacc	9
	Dataset_2_CGGACTGCACCAGCAC-1	Post boost vacc	11
	Dataset_2_CGGAGCTAGGTTCCTA-1	Post 2nd vacc	0
	Dataset_2_CGGAGCTAGTCTCAAC-1	Post 2nd vacc	6
	Dataset_2_CGGAGCTCATGGAATA-1	Post boost vacc	19
	Dataset_2_CGGAGCTTCATCTGTT-1	6M post 2nd vacc	16
	Dataset_2_CGGAGTCAGACTAAGT-1	Post 2nd vacc	3
	Dataset_2_CGGAGTCAGCTAACAA-1	Post boost vacc	4
	Dataset_2_CGGAGTCCAGACGCCT-1	Post boost vacc	11
	Dataset_2_CGGAGTCGTTCCACGG-1	Post boost vacc	15
	Dataset_2_CGGCTAGGTACTCTCC-1	Post boost vacc	15
	Dataset_2_CGGTTAACAAAGGAAG-1	Post boost vacc	8
	Dataset_2_CGGTTAACACTTAAGC-1	Post boost vacc	14
	Dataset_2_CGTCACTAGCGATGAC-1	Post 2nd vacc	8
	Dataset_2_CGTCACTAGGACGAAA-1	Post boost vacc	12
	Dataset_2_CGTCCATAGCAGCCTC-1	Post boost vacc	17
	Dataset_2_CGTCCATCAGCTGTTA-1	Post 2nd vacc	14
	Dataset_2_CGTCCATGTGCCTGCA-1	6M post 2nd vacc	NA
	Dataset_2_CGTCCATTCGAGAGCA-1	Post boost vacc	13
	Dataset_2_CGTCTACGTTACAGAA-1	Post 2nd vacc	0
	Dataset_2_CGTCTACTCGAACTGT-1	Post boost vacc	20
	Dataset_2_CGTGAGCAGCAGGTCA-1	Post boost vacc	5
	Dataset_2_CGTGAGCTCAAGATCC-1	Post boost vacc	14
	Dataset_2_CGTGAGCTCTCAAGTG-1	Post 2nd vacc	10
	Dataset_2_CGTGTAAGTGAGCGAT-1	Post boost vacc	14
	Dataset_2_CGTGTCTTCAGGTTCA-1	6M post 2nd vacc	20
	Dataset_2_CGTTCTGGTGTCTGAT-1	6M post 2nd vacc	17
	Dataset_2_CGTTGGGTCTCCAGGG-1	Post boost vacc	16
	Dataset_2_CTAACTTGTGTATGGG-1	6M post 2nd vacc	0
	Dataset_2_CTAAGACGTTACGCGC-1	Post boost vacc	24
	Dataset_2_CTACACCGTGTCGCTG-1	Post boost vacc	18
	Dataset_2_CTACACCTCTTTCCTC-1	Post boost vacc	10
	Dataset_2_CTACCCAGTGACGGTA-1	Post boost vacc	13
	Dataset_2_CTACGTCCACCGATAT-1	Post boost vacc	10
	Dataset_2_CTACGTCCACTTAAGC-1	Post boost vacc	7
	Dataset_2_CTACGTCGTCAGGACA-1	6M post 2nd vacc	NA
	Dataset_2_CTAGCCTTCAGTTAGC-1	Post 2nd vacc	6
	Dataset_2_CTAGTGACACCTGGTG-1	Post boost vacc	18
	Dataset_2_CTCACACTCTACGAGT-1	6M post 2nd vacc	29
	Dataset_2_CTCAGAACACGCCAGT-1	6M post 2nd vacc	26
	Dataset_2_CTCATTAAGTACGACG-1	6M post 2nd vacc	11
	Dataset_2_CTCGAGGGTAGAGTGC-1	Post boost vacc	12
	Dataset_2_CTCGAGGTCGGTGTCG-1	Post 2nd vacc	4
	Dataset_2_CTCGGAGCAAGGACAC-1	6M post 2nd vacc	22
	Dataset_2_CTCGGAGTCATTGCGA-1	Post boost vacc	10
	Dataset_2_CTCGGAGTCGGATGGA-1	Post boost vacc	15
	Dataset_2_CTCGTACGTCGCTTCT-1	Post boost vacc	29
	Dataset_2_CTCGTCACAATGGAGC-1	Post boost vacc	17
	Dataset_2_CTCTAATAGGTGGGTT-1	Post boost vacc	9
	Dataset_2_CTCTAATGTGTGCCTG-1	6M post 2nd vacc	19
	Dataset_2_CTCTACGTCACCAGGC-1	Post boost vacc	NA
	Dataset_2_CTGAAACCAAACCTAC-1	6M post 2nd vacc	10
	Dataset_2_CTGAAACCAATTGCTG-1	Post boost vacc	21
	Dataset_2_CTGAAGTTCCTAGTGA-1	6M post 2nd vacc	8
	Dataset_2_CTGATAGAGAATAGGG-1	Post boost vacc	9
	Dataset_2_CTGATAGGTACACCGC-1	Post boost vacc	22
	Dataset_2_CTGCCTACACATCCGG-1	Post boost vacc	5
	Dataset_2_CTGCGGATCTCGCTTG-1	6M post 2nd vacc	17
	Dataset_2_CTGCTGTCAGTCAGAG-1	Post boost vacc	18
	Dataset_2_CTGCTGTTCCAGAAGG-1	6M post 2nd vacc	9
	Dataset_2_CTGTGCTGTTCCGGCA-1	Post boost vacc	NA
	Dataset_2_CTTAACTTCCGTACAA-1	Post boost vacc	27
	Dataset_2_CTTAGGAAGCCCGAAA-1	Post boost vacc	10
	Dataset_2_CTTCTCTGTTTAGGAA-1	Post boost vacc	8
	Dataset_2_CTTCTCTTCCAAAGTC-1	6M post 2nd vacc	4
	Dataset_2_CTTTGCGGTCTAGTCA-1	6M post 2nd vacc	0
	Dataset_2_CTTTGCGTCTATCCTA-1	Post boost vacc	NA
	Dataset_2_GAAACTCCACCAGATT-1	6M post 2nd vacc	21
	Dataset_2_GAACATCAGACTTGAA-1	6M post 2nd vacc	9
	Dataset_2_GAACATCTCTCAAACG-1	Post 2nd vacc	0
	Dataset_2_GAACCTAGTACCGAGA-1	6M post 2nd vacc	17
	Dataset_2_GAAGCAGAGGTCATCT-1	Post 2nd vacc	10
	Dataset_2_GAAGCAGAGTCCTCCT-1	6M post 2nd vacc	15
	Dataset_2_GAAGCAGAGTCGCCGT-1	Post boost vacc	17
	Dataset_2_GAAGCAGTCCGAATGT-1	Post boost vacc	12
	Dataset_2_GAATAAGAGTGGCACA-1	Post boost vacc	10
	Dataset_2_GAATAAGTCATAACCG-1	6M post 2nd vacc	10
	Dataset_2_GAATGAAAGAGTAAGG-1	Post boost vacc	13
	Dataset_2_GAATGAATCGTTACGA-1	Post boost vacc	17
	Dataset_2_GACACGCCATGCATGT-1	Post boost vacc	NA
	Dataset_2_GACACGCGTTACCAGT-1	Post boost vacc	7
	Dataset_2_GACAGAGGTCTAGAGG-1	Post boost vacc	10
	Dataset_2_GACAGAGGTCTCTCTG-1	Post boost vacc	6
	Dataset_2_GACAGAGTCACGACTA-1	Post boost vacc	25
	Dataset_2_GACCTGGAGATCCGAG-1	Post boost vacc	15
	Dataset_2_GACGCGTTCCAGATCA-1	6M post 2nd vacc	17
	Dataset_2_GACGGCTCAACGATCT-1	Post boost vacc	NA
	Dataset_2_GACGGCTCACTAGTAC-1	Post boost vacc	13
	Dataset_2_GACGGCTTCCTTGACC-1	6M post 2nd vacc	21
	Dataset_2_GACGTGCTCCTTAATC-1	6M post 2nd vacc	15
	Dataset_2_GACTGCGTCGGCGCTA-1	Post boost vacc	15
	Dataset_2_GACTGCGTCTTCATGT-1	Post 2nd vacc	7
	Dataset_2_GAGGTGAAGGTGATAT-1	Post boost vacc	13
	Dataset_2_GAGGTGAGTTGTGGAG-1	Post boost vacc	18
	Dataset_2_GAGGTGATCCGGCACA-1	Post boost vacc	9
	Dataset_2_GAGGTGATCTCTAAGG-1	Post boost vacc	13
	Dataset_2_GATCAGTTCCCTTGTG-1	6M post 2nd vacc	11
	Dataset_2_GATCGATCAGGCGATA-1	Post boost vacc	13
	Dataset_2_GATCGATTCGTTACAG-1	6M post 2nd vacc	14
	Dataset_2_GATCGTATCTCCCTGA-1	Post 2nd vacc	NA
	Dataset_2_GATGAGGCATAAGACA-1	Post boost vacc	4
	Dataset_2_GATGAGGGTCGCTTCT-1	Post 2nd vacc	0
	Dataset_2_GATTCAGAGTTTCCTT-1	Post boost vacc	8
	Dataset_2_GCAATCAAGTCGATAA-1	6M post 2nd vacc	9
	Dataset_2_GCACATATCGACCAGC-1	Post boost vacc	9
	Dataset_2_GCACTCTGTTTGGGCC-1	6M post 2nd vacc	NA
	Dataset_2_GCAGCCAGTTCCCTTG-1	6M post 2nd vacc	NA
	Dataset_2_GCAGCCATCCACGACG-1	Post boost vacc	11
	Dataset_2_GCAGTTACAGCCACCA-1	Post boost vacc	4
	Dataset_2_GCATACACAGCTCGAC-1	Post boost vacc	14
	Dataset_2_GCATGTAAGCTAGCCC-1	Post 2nd vacc	NA
	Dataset_2_GCATGTAAGGAATCGC-1	Post boost vacc	4
	Dataset_2_GCCAAATGTCATATGC-1	Post 2nd vacc	10
	Dataset_2_GCCAAATTCGCCAGCA-1	6M post 2nd vacc	6
	Dataset_2_GCCTCTATCGCAAACT-1	6M post 2nd vacc	20
	Dataset_2_GCGAGAAGTAATCGTC-1	6M post 2nd vacc	23
	Dataset_2_GCGCAACAGCAACGGT-1	Post boost vacc	24
	Dataset_2_GCGCCAACACCGCTAG-1	Post boost vacc	13
	Dataset_2_GCGCGATCAATGACCT-1	Post boost vacc	21
	Dataset_2_GCGCGATCACGGTGTC-1	Post boost vacc	21
	Dataset_2_GCTCCTACACGAAACG-1	Post 2nd vacc	6
	Dataset_2_GCTCTGTCAATGAAAC-1	6M post 2nd vacc	NA
	Dataset_2_GCTGCAGAGGTGATAT-1	6M post 2nd vacc	16
	Dataset_2_GCTGCAGGTTCGGGCT-1	Post 2nd vacc	37
	Dataset_2_GCTGCTTAGACTTTCG-1	Post boost vacc	25
	Dataset_2_GCTGCTTGTCTTCTCG-1	Post boost vacc	6
	Dataset_2_GCTGGGTTCCTCAATT-1	6M post 2nd vacc	7
	Dataset_2_GCTTCCAAGAGAGCTC-1	Post boost vacc	18
	Dataset_2_GCTTGAAAGACTCGGA-1	Post boost vacc	19
	Dataset_2_GCTTGAATCGGATGGA-1	Post boost vacc	23
	Dataset_2_GGAACTTGTTCCACTC-1	Post boost vacc	6
	Dataset_2_GGAATAATCACAAACC-1	Post boost vacc	19
	Dataset_2_GGACAAGAGGTGACCA-1	Post 2nd vacc	0
	Dataset_2_GGACAAGAGTGTTAGA-1	Post boost vacc	8
	Dataset_2_GGACATTCATGATCCA-1	6M post 2nd vacc	9
	Dataset_2_GGACATTTCGCTAGCG-1	6M post 2nd vacc	11
	Dataset_2_GGACGTCTCTTATCTG-1	6M post 2nd vacc	NA
	Dataset_2_GGAGCAAAGTGCAAGC-1	Post boost vacc	9
	Dataset_2_GGAGCAACAGTGAGTG-1	6M post 2nd vacc	23
	Dataset_2_GGATGTTGTTGACGTT-1	6M post 2nd vacc	NA
	Dataset_2_GGCAATTCAGCTTAAC-1	Post boost vacc	13
	Dataset_2_GGCAATTCATGCGCAC-1	Post boost vacc	17
	Dataset_2_GGCCGATAGATGTTAG-1	Post boost vacc	16
	Dataset_2_GGCCGATCAGACAAGC-1	6M post 2nd vacc	NA
	Dataset_2_GGCGACTAGGTGTTAA-1	Post boost vacc	19
	Dataset_2_GGCGACTAGTGGTAGC-1	6M post 2nd vacc	19
	Dataset_2_GGCTCGAAGACTACAA-1	Post boost vacc	14
	Dataset_2_GGCTGGTCAGGCTGAA-1	6M post 2nd vacc	21
	Dataset_2_GGGAATGAGGGCTCTC-1	6M post 2nd vacc	2
	Dataset_2_GGGACCTTCGAGGTAG-1	Post boost vacc	31
	Dataset_2_GGGACCTTCTGGCGAC-1	6M post 2nd vacc	2
	Dataset_2_GGGATGATCGACGGAA-1	6M post 2nd vacc	18
	Dataset_2_GGGCATCAGACCTTTG-1	Post 2nd vacc	0
	Dataset_2_GGGCATCTCACATGCA-1	Post boost vacc	17
	Dataset_2_GGGTCTGAGTGTGAAT-1	Post boost vacc	11
	Dataset_2_GGGTTGCAGGCGACAT-1	Post 2nd vacc	2
	Dataset_2_GGGTTGCAGTGGGCTA-1	Post boost vacc	19
	Dataset_2_GGGTTGCGTCGACTGC-1	Post boost vacc	17
	Dataset_2_GGGTTGCTCGGTGTCG-1	Post 2nd vacc	0
	Dataset_2_GGTGCGTAGGCCCTTG-1	Post boost vacc	11
	Dataset_2_GGTGCGTAGTCAATAG-1	Post boost vacc	16
	Dataset_2_GGTGTTAAGAGGTTAT-1	Post boost vacc	19
	Dataset_2_GTACGTAGTAGCAAAT-1	Post boost vacc	25
	Dataset_2_GTACTCCCACTTACGA-1	Post boost vacc	17
	Dataset_2_GTACTTTAGGAGTACC-1	Post boost vacc	13
	Dataset_2_GTACTTTAGTCCCACG-1	Post boost vacc	18
	Dataset_2_GTACTTTGTGCGAAAC-1	6M post 2nd vacc	8
	Dataset_2_GTAGGCCTCCGCGCAA-1	6M post 2nd vacc	NA
	Dataset_2_GTAGTCACACCAGTTA-1	Post boost vacc	20
	Dataset_2_GTATCTTAGTCATGCT-1	Post boost vacc	13
	Dataset_2_GTATCTTTCTCTAAGG-1	Post 2nd vacc	4
	Dataset_2_GTCACAAAGATCACGG-1	6M post 2nd vacc	19
	Dataset_2_GTCACAAGTCGACTAT-1	Post boost vacc	9
	Dataset_2_GTCACAAGTGCTAGCC-1	Post 2nd vacc	0
	Dataset_2_GTCACGGCAGTAAGCG-1	Post boost vacc	15
	Dataset_2_GTCACGGGTAAAGGAG-1	6M post 2nd vacc	18
	Dataset_2_GTCCTCAGTACGACCC-1	Post boost vacc	15
	Dataset_2_GTCGGGTTCTATCGCC-1	Post boost vacc	26
	Dataset_2_GTCGTAATCCTCAACC-1	Post boost vacc	20
	Dataset_2_GTGAAGGCAATAGCAA-1	Post boost vacc	14
	Dataset_2_GTGAAGGCATTTGCCC-1	6M post 2nd vacc	12
	Dataset_2_GTGAAGGTCAGTTTGG-1	6M post 2nd vacc	16
	Dataset_2_GTGAAGGTCTGATTCT-1	Post boost vacc	16
	Dataset_2_GTGCATACACGCATCG-1	6M post 2nd vacc	14
	Dataset_2_GTGCATATCTTCAACT-1	6M post 2nd vacc	17
	Dataset_2_GTGTGCGCACATTAGC-1	6M post 2nd vacc	NA
	Dataset_2_GTTACAGCATTGGTAC-1	6M post 2nd vacc	19
	Dataset_2_GTTCGGGGTCATATCG-1	Post 2nd vacc	NA
	Dataset_2_GTTCTCGAGTACACCT-1	Post boost vacc	15
	Dataset_2_GTTCTCGCATTCGACA-1	Post boost vacc	8
	Dataset_2_GTTTCTAGTCCGAAGA-1	6M post 2nd vacc	0
	Dataset_2_GTTTCTAGTGTCCTCT-1	Post boost vacc	8
	Dataset_2_TAAACCGAGGGAACGG-1	Post boost vacc	19
	Dataset_2_TAAACCGGTACCGGCT-1	Post boost vacc	NA
	Dataset_2_TAAGAGACATTTCAGG-1	Post boost vacc	8
	Dataset_2_TAAGAGATCTGGCGAC-1	Post 2nd vacc	1
	Dataset_2_TAAGCGTAGGGATACC-1	Post boost vacc	13
	Dataset_2_TAAGCGTGTCCAGTGC-1	Post boost vacc	11
	Dataset_2_TAAGTGCCAGTAACGG-1	Post boost vacc	22
	Dataset_2_TACCTTAAGTGTCTCA-1	Post boost vacc	13
	Dataset_2_TACCTTATCTCGAGTA-1	Post boost vacc	11
	Dataset_2_TACGGATGTTCCGGCA-1	6M post 2nd vacc	12
	Dataset_2_TACGGTAAGCTACCTA-1	Post boost vacc	23
	Dataset_2_TACGGTAAGTGTCCAT-1	Post boost vacc	23
	Dataset_2_TACTCATGTATGAATG-1	Post boost vacc	8
	Dataset_2_TACTCGCAGAAGGCCT-1	Post boost vacc	23
	Dataset_2_TACTCGCTCTACGAGT-1	6M post 2nd vacc	8
	Dataset_2_TACTTGTCATGCAATC-1	Post boost vacc	8
	Dataset_2_TAGACCATCGGCGCTA-1	Post boost vacc	13
	Dataset_2_TAGAGCTGTCTTGCGG-1	Post boost vacc	14
	Dataset_2_TAGCCGGAGTACGTAA-1	Post 2nd vacc	9
	Dataset_2_TAGTGGTCAGCTTAAC-1	6M post 2nd vacc	7
	Dataset_2_TAGTTGGCACTGTGTA-1	Post boost vacc	9
	Dataset_2_TATCTCATCTCGTTTA-1	Post boost vacc	0
	Dataset_2_TATGCCCTCGCTTAGA-1	Post 2nd vacc	40
	Dataset_2_TCAATCTAGTCTTGCA-1	Post boost vacc	7
	Dataset_2_TCAATCTGTCGAAAGC-1	Post 2nd vacc	3
	Dataset_2_TCACAAGTCTACTTAC-1	Post boost vacc	7
	Dataset_2_TCACGAAAGGCTAGAC-1	6M post 2nd vacc	13
	Dataset_2_TCAGGTACAGTTAACC-1	Post boost vacc	20
	Dataset_2_TCAGGTAGTCTTTCAT-1	6M post 2nd vacc	2
	Dataset_2_TCATTACAGAGCTGGT-1	Post boost vacc	NA
	Dataset_2_TCATTTGTCCCGGATG-1	Post 2nd vacc	0
	Dataset_2_TCATTTGTCTTGCCGT-1	Post boost vacc	8
	Dataset_2_TCCACACCAAGCTGTT-1	Post boost vacc	12
	Dataset_2_TCCACACGTACAGACG-1	6M post 2nd vacc	11
	Dataset_2_TCCCGATCAGGCTCAC-1	Post 2nd vacc	4
	Dataset_2_TCCCGATCATCTATGG-1	Post boost vacc	NA
	Dataset_2_TCGCGAGAGCGTGAGT-1	6M post 2nd vacc	NA
	Dataset_2_TCGCGAGGTCAAAGCG-1	Post boost vacc	16
	Dataset_2_TCGTACCGTCCTGCTT-1	6M post 2nd vacc	NA
	Dataset_2_TCGTAGACATACAGCT-1	Post boost vacc	NA
	Dataset_2_TCTATTGAGCTGAACG-1	Post boost vacc	11
	Dataset_2_TCTCTAACACACCGAC-1	Post boost vacc	22
	Dataset_2_TCTCTAAGTCTAGAGG-1	Post boost vacc	16
	Dataset_2_TCTGAGACATAGACTC-1	6M post 2nd vacc	8
	Dataset_2_TCTGGAATCAACTCTT-1	Post boost vacc	32
	Dataset_2_TCTTCGGGTTCGTTGA-1	Post boost vacc	NA
	Dataset_2_TCTTCGGTCGGCTTGG-1	Post boost vacc	13
	Dataset_2_TCTTTCCCAGGTGGAT-1	Post boost vacc	14
	Dataset_2_TGACAACTCTCAACTT-1	Post boost vacc	12
	Dataset_2_TGACGGCGTGTGAATA-1	Post boost vacc	20
	Dataset_2_TGACTAGAGTACACCT-1	6M post 2nd vacc	11
	Dataset_2_TGACTAGCAATGGATA-1	Post boost vacc	10
	Dataset_2_TGAGCCGTCGTCTGCT-1	Post boost vacc	11
	Dataset_2_TGATTTCGTATGAAAC-1	6M post 2nd vacc	10
	Dataset_2_TGATTTCGTCGCGAAA-1	6M post 2nd vacc	33
	Dataset_2_TGATTTCTCAATCACG-1	Post boost vacc	NA
	Dataset_2_TGCACCTGTCTAGGTT-1	Post boost vacc	10
	Dataset_2_TGCCCATAGGCCGAAT-1	6M post 2nd vacc	13
	Dataset_2_TGCCCATTCTGGGCCA-1	Post boost vacc	12
	Dataset_2_TGCCCTACATTCACTT-1	Post boost vacc	16
	Dataset_2_TGCCCTATCCAAATGC-1	6M post 2nd vacc	13
	Dataset_2_TGCGGGTGTCCTGCTT-1	6M post 2nd vacc	12
	Dataset_2_TGCGGGTTCAGGCCCA-1	6M post 2nd vacc	22
	Dataset_2_TGCGTGGCATTACGAC-1	6M post 2nd vacc	NA
	Dataset_2_TGCGTGGTCTTGAGGT-1	6M post 2nd vacc	15
	Dataset_2_TGCTGCTTCGGTGTTA-1	6M post 2nd vacc	11
	Dataset_2_TGGACGCCAGTCTTCC-1	Post 2nd vacc	2
	Dataset_2_TGGCCAGAGGCTCTTA-1	Post boost vacc	14
	Dataset_2_TGGCGCAAGTACGATA-1	Post boost vacc	17
	Dataset_2_TGGCGCACAGACGCCT-1	6M post 2nd vacc	10
	Dataset_2_TGGCTGGGTTCGTGAT-1	Post boost vacc	NA
	Dataset_2_TGGTTCCTCAACGGGA-1	Post boost vacc	18
	Dataset_2_TGGTTCCTCGCGGATC-1	Post boost vacc	13
	Dataset_2_TGTATTCAGTGCCAGA-1	Post boost vacc	11
	Dataset_2_TGTATTCGTCTAGCGC-1	Post boost vacc	14
	Dataset_2_TGTCCCACATTCCTCG-1	Post boost vacc	13
	Dataset_2_TGTGGTACAGCTGCAC-1	6M post 2nd vacc	0
	Dataset_2_TGTGTTTGTGCGCTTG-1	Post boost vacc	8
	Dataset_2_TTAGGCACAGCTGTAT-1	6M post 2nd vacc	2
	Dataset_2_TTAGGCACATCTCGCT-1	Post boost vacc	6
	Dataset_2_TTAGGCAGTAGCTTGT-1	Post 2nd vacc	13
	Dataset_2_TTCGAAGCACAGAGGT-1	6M post 2nd vacc	16
	Dataset_2_TTCGGTCAGCACAGGT-1	Post boost vacc	13
	Dataset_2_TTCTCAAGTAGTAGTA-1	6M post 2nd vacc	12
	Dataset_2_TTCTCAATCGAGCCCA-1	6M post 2nd vacc	NA
	Dataset_2_TTCTCAATCTCTGAGA-1	Post boost vacc	11
	Dataset_2_TTCTCCTAGCTAGTCT-1	Post boost vacc	17
	Dataset_2_TTCTTAGCAATTGCTG-1	Post boost vacc	13
	Dataset_2_TTCTTAGGTAGCTTGT-1	Post 2nd vacc	6
	Dataset_2_TTGAACGCACGTCTCT-1	Post boost vacc	25
	Dataset_2_TTGAACGTCATCTGCC-1	Post boost vacc	24
	Dataset_2_TTGCCGTAGGAATTAC-1	Post boost vacc	4
	Dataset_2_TTGCCGTAGTTATCGC-1	6M post 2nd vacc	14
	Dataset_2_TTGCGTCGTAGAAAGG-1	6M post 2nd vacc	NA
	Dataset_2_TTGGCAATCGGTGTCG-1	Post boost vacc	7
	Dataset_2_TTTATGCAGGCTAGGT-1	Post boost vacc	16
	Dataset_2_TTTCCTCCATGCAATC-1	Post boost vacc	NA
	Dataset_2_TTTCCTCTCGCAAACT-1	Post boost vacc	NA
	Dataset_2_TTTCCTCTCTATGTGG-1	Post boost vacc	11
	Dataset_2_TTTGCGCGTATAGGTA-1	Post boost vacc	11
	Dataset_2_TTTGCGCGTCTGATTG-1	Post boost vacc	7
	Dataset_2_TTTGGTTTCATAACCG-1	6M post 2nd vacc	7
