# Supplementary material for: Human memory B cells show plasticity and adopt multiple fates upon recall response to SARS-CoV-2
Source: Nat Immunol. 2023 Apr 27;24(6):955–65. doi: 10.1038/s41590-023-01497-y (PMC10232369; doi:10.1038/s41590-023-01497-y)
Supplement: Source Data Extended Data Fig. 8 — Statistical source data. [file 41590_2023_1497_MOESM14_ESM.xlsx]

## Sheet: Extended Data Fig. 8e
			IgG+ % S+ Bm cell subsets								IgA+ % S+ Bm cell subsets								IgM+ % S+ Bm cell subsets
	Patient ID	Timepoint	CD21-CD27+	CD21+CD27+	CD21+CD27-	CD21-CD27-			Patient ID	Timepoint	CD21-CD27+	CD21+CD27+	CD21+CD27-	CD21-CD27-			Patient ID	Timepoint	CD21-CD27+	CD21+CD27+	CD21+CD27-	CD21-CD27-
	CoV-P112	TWELVE	30.9	62.5	33.3	5.26			CoV-P112	TWELVE	0	0	0	0			CoV-P112	TWELVE	7.35	2.08	0	2.63
	CoV-P66	TWELVE	76.3	76.9	94.4	96.4			CoV-P66	TWELVE	1.69	2.2	0	0			CoV-P66	TWELVE	13.6	17.6	5.56	0
	CoV-P40	TWELVE	99.7	100	85.7	100			CoV-P40	TWELVE	0	0	0	0			CoV-P40	TWELVE	0.3	0	14.3	0
	CoV-P26	TWELVE	100	96.7	100	100			CoV-P26	TWELVE	0	1.64	0	0			CoV-P26	TWELVE	0	0	0	0
	CoV-P117	TWELVE	95.7	95.9	96.5	98.8			CoV-P117	TWELVE	3.21	2.8	3.53	1.23			CoV-P117	TWELVE	0	0.89	0	0
	CoV-P31	TWELVE	97.2	94.6	100	96.7			CoV-P31	TWELVE	1.22	0.64	0	1.22			CoV-P31	TWELVE	0.93	1.6	0	0.41
	CoV-P94	TWELVE	80.7	82.2	91.2	89.2			CoV-P94	TWELVE	11.9	6.6	5.88	6.02			CoV-P94	TWELVE	5.5	8.12	2.94	0
	CoV-P120	TWELVE	91.1	95.7	93.9	91			CoV-P120	TWELVE	5.06	1.28	3.03	6.74			CoV-P120	TWELVE	1.27	1.7	0	0
	CoV-P44	TWELVE	98.8	98.8	99.4	98.1			CoV-P44	TWELVE	0.8	0.27	0.32	0.89			CoV-P44	TWELVE	0.038	0.14	0	0.11
	CoV-P121	SIX	91.8	77.3	100	86.7			CoV-P121	SIX	4.92	13.6	0	10			CoV-P121	SIX	1.64	0	0	0
	CoV-P121	TWELVE	66.7	91.4	93.8	75.7			CoV-P121	TWELVE	33.3	3.45	3.12	10.8			CoV-P121	TWELVE	0	3.45	0	0
	CoV-P134	TWELVE	82.5	87.2	92.5	86.2			CoV-P134	TWELVE	13.1	10.4	3.77	8.1			CoV-P134	TWELVE	2.39	1.2	0.94	0
	CoV-P125	TWELVE	100	84.8	100	80			CoV-P125	TWELVE	0	0	0	20			CoV-P125	TWELVE	0	15.2	0	0
	CoV-P135	TWELVE	92.7	91.5	93.2	95.8			CoV-P135	TWELVE	4.52	6.83	5.41	2.73			CoV-P135	TWELVE	0.98	0.55	0	0
	CoV-P127	TWELVE	78.9	94.1	71.4	90.4			CoV-P127	TWELVE	10.5	5.88	28.6	5.77			CoV-P127	TWELVE	5.26	0	0	0
	CoV-P133	TWELVE	85.3	80	84.6	84.8			CoV-P133	TWELVE	4	4	15.4	13.1			CoV-P133	TWELVE	8	14.7	0	0
	CoV-P129	TWELVE	86.4	84.8	100	100			CoV-P129	TWELVE	9.09	0	0	0			CoV-P129	TWELVE	4.55	10.9	0	0
	CoV-P140	TWELVE	88.3	84.5	95.7	84.8			CoV-P140	TWELVE	5	2.59	2.9	9.42			CoV-P140	TWELVE	1.67	8.19	0	0.72
	CoV-P149	TWELVE	83.3	95.3	95.1	100			CoV-P149	TWELVE	8.33	3.53	3.66	0			CoV-P149	TWELVE	0	1.18	0	0
	CoV-P141	TWELVE	75	79.4	40	81.1			CoV-P141	TWELVE	25	2.94	20	10.8			CoV-P141	TWELVE	0	11.8	0	0
	CoV-P142	TWELVE	83.3	81	100	87.5			CoV-P142	TWELVE	0	4.76	0	12.5			CoV-P142	TWELVE	0	9.52	0	0
	CoV-P151	TWELVE	85.4	90.6	93.9	83.1			CoV-P151	TWELVE	8.33	2.35	3.03	10.2			CoV-P151	TWELVE	4.17	5.88	3.03	0
	CoV-P146	TWELVE	95.5	96.7	95.6	98.1			CoV-P146	TWELVE	2.27	2.4	1.97	1.9			CoV-P146	TWELVE	2.27	0.44	0.49	0
	CoV-P154	TWELVE	88.4	93.1	100	92.4			CoV-P154	TWELVE	9.3	2.3	0	6.06			CoV-P154	TWELVE	0.78	2.3	0	0
	CoV-P148	TWELVE	84	89.4	100	82.1			CoV-P148	TWELVE	12	3.53	0	5.13			CoV-P148	TWELVE	0	3.53	0	2.56
	CoV-P179	TWELVE	100	98.7	97.3	98			CoV-P179	TWELVE	0	0.53	0.55	0.66			CoV-P179	TWELVE	0	0.53	1.1	0
	CoV-P22	TWELVE	94.7	93.4	100	94.8			CoV-P22	TWELVE	5.03	4.72	0	2.82			CoV-P22	TWELVE	0	0.94	0	0
	CoV-P3	TWELVE	96.8	97.1	95.7	98			CoV-P3	TWELVE	1.61	0.57	2.13	1.96			CoV-P3	TWELVE	1.61	1.14	0	0
	CoV-P156	SIX	95.8	86.7	100	95.6			CoV-P156	SIX	2.78	6.67	0	0			CoV-P156	SIX	0	6.67	0	0
	CoV-P156	TWELVE	75	93.3	100	100			CoV-P156	TWELVE	12.5	1.33	0	0			CoV-P156	TWELVE	12.5	4	0	0
	CoV-P170	TWELVE	100	100	100	96.8			CoV-P170	TWELVE	0	0	0	0			CoV-P170	TWELVE	0	0	0	0
	CoV-P157	TWELVE	65.7	70.3	71.1	62.3			CoV-P157	TWELVE	22.4	13	11.1	21.7			CoV-P157	TWELVE	1.49	5.07	8.89	0
	CoV-P175	TWELVE	98.4	97.4	99.2	95.7			CoV-P175	TWELVE	0	0.18	0.28	0			CoV-P175	TWELVE	0	1.1	0	0
	CoV-P163	TWELVE	96.8	90.2	100	95.1			CoV-P163	TWELVE	0	0	0	1.22			CoV-P163	TWELVE	0	9.76	0	0
	CoV-P177	TWELVE	70.6	77.8	73.7	76.5			CoV-P177	TWELVE	17.6	9.72	10.5	17.6			CoV-P177	TWELVE	5.88	4.17	0	0
	CoV-P165	TWELVE	57.1	78.6	80	88.9			CoV-P165	TWELVE	42.9	7.14	10	8.89			CoV-P165	TWELVE	0	11.9	0	0
	CoV-P179	SIX	96.8	97.9	94.7	96.3			CoV-P179	SIX	2.21	0.83	1.75	1.85			CoV-P179	SIX	0.25	0	0	0

## Sheet: Extended Data Fig. 8f
			IgG1+ % of S+ Bm cell subsets								IgG3+ % of S+ Bm cell subsets
	Patient ID	Timepoint	CD21-CD27+	CD21+CD27+	CD21+CD27-	CD21-CD27-			Patient ID	Timepoint	CD21-CD27+	CD21+CD27+	CD21+CD27-	CD21-CD27-
	CoV-P112	TWELVE	29.4	58.3	0	5.26			CoV-P112	TWELVE	0	0	33.3	0
	CoV-P66	TWELVE	61	63.7	66.7	35.7			CoV-P66	TWELVE	11.9	3.3	11.1	21.4
	CoV-P40	TWELVE	75.6	86.8	57.1	37.5			CoV-P40	TWELVE	2.13	0	0	0
	CoV-P26	TWELVE	76.5	75.4	87	74.1			CoV-P26	TWELVE	11.8	1.64	0	11.1
	CoV-P117	TWELVE	71.1	70.3	54.1	34.6			CoV-P117	TWELVE	3.21	2.42	8.24	6.17
	CoV-P31	TWELVE	83.1	86.6	100	68.3			CoV-P31	TWELVE	2.51	0.32	0	2.44
	CoV-P94	TWELVE	56.9	65	52.9	39.8			CoV-P94	TWELVE	11	4.57	23.5	12
	CoV-P120	TWELVE	75.9	76.6	75.8	59.6			CoV-P120	TWELVE	2.53	2.55	3.03	5.62
	CoV-P44	TWELVE	84	88.2	76.4	70.3			CoV-P44	TWELVE	1.39	1.36	0.96	2.63
	CoV-P121	SIX	68.9	50	85	60			CoV-P121	SIX	9.84	4.55	0	8.33
	CoV-P121	TWELVE	58.3	77.6	65.6	43.2			CoV-P121	TWELVE	0	1.72	0	10.8
	CoV-P134	TWELVE	61.8	71.7	72.6	54.8			CoV-P134	TWELVE	2.39	0	0.94	3.1
	CoV-P125	TWELVE	81.2	63.6	25	50			CoV-P125	TWELVE	6.25	6.06	25	10
	CoV-P135	TWELVE	75.1	77.3	71.6	66.9			CoV-P135	TWELVE	1.47	0.37	5.41	4.61
	CoV-P127	TWELVE	52.6	82.4	42.9	53.8			CoV-P127	TWELVE	0	5.88	14.3	7.69
	CoV-P133	TWELVE	77.3	72	69.2	59.3			CoV-P133	TWELVE	4	0	0	3.45
	CoV-P129	TWELVE	63.6	71.7	73.3	72.7			CoV-P129	TWELVE	13.6	2.17	6.67	0
	CoV-P140	TWELVE	56.7	62.1	78.3	47.1			CoV-P140	TWELVE	8.33	2.16	5.8	6.52
	CoV-P149	TWELVE	75	75.3	69.5	54.5			CoV-P149	TWELVE	0	8.24	8.54	18.2
	CoV-P141	TWELVE	75	61.8	20	43.2			CoV-P141	TWELVE	0	0	20	5.41
	CoV-P142	TWELVE	33.3	66.7	36.8	75			CoV-P142	TWELVE	33.3	0	15.8	0
	CoV-P151	TWELVE	54.2	63.5	75.8	47.5			CoV-P151	TWELVE	10.4	8.24	6.06	16.9
	CoV-P146	TWELVE	81.8	79.3	69.5	56.2			CoV-P146	TWELVE	0	1.53	2.46	5.71
	CoV-P154	TWELVE	66.7	81	93.3	65.2			CoV-P154	TWELVE	6.2	0	0	3.03
	CoV-P148	TWELVE	44	62.4	57.1	56.4			CoV-P148	TWELVE	20	2.35	0	2.56
	CoV-P179	TWELVE	89.1	84.2	69.2	56.5			CoV-P179	TWELVE	1.55	1.32	6.59	6.64
	CoV-P22	TWELVE	71.4	73.6	50	54.5			CoV-P22	TWELVE	8.18	0.94	25	7.51
	CoV-P3	TWELVE	82.3	80	51.1	59.8			CoV-P3	TWELVE	1.61	2.29	4.26	2.94
	CoV-P156	SIX	69.4	60	78.8	60.2			CoV-P156	SIX	4.17	6.67	3.03	11.5
	CoV-P156	TWELVE	50	64	72.9	45.9			CoV-P156	TWELVE	0	2.67	2.08	2.7
	CoV-P170	TWELVE	84.3	77.1	66.7	51.6			CoV-P170	TWELVE	1.96	2.08	16.7	0
	CoV-P157	TWELVE	50.7	60.9	51.1	42			CoV-P157	TWELVE	4.48	1.45	8.89	5.8
	CoV-P175	TWELVE	79.4	81.1	68.6	52.1			CoV-P175	TWELVE	0	0.73	0.56	3.57
	CoV-P163	TWELVE	73	70.7	55.6	51.2			CoV-P163	TWELVE	3.17	2.44	0	7.32
	CoV-P177	TWELVE	52.9	51.4	42.1	41.2			CoV-P177	TWELVE	5.88	4.17	5.26	17.6
	CoV-P165	TWELVE	42.9	47.6	30	46.7			CoV-P165	TWELVE	14.3	2.38	0	8.89
	CoV-P179	SIX	76.8	85.5	61.4	60.8			CoV-P179	SIX	1.96	1.66	5.26	2.83
